# Supplementary material for: Indian Medicinal Plant-Derived Phytochemicals as Potential Antidotes for Snakebite: A Pharmacoinformatic Study of Atrolysin Inhibitors
Source: Int J Mol Sci. 2024 Nov 26;25(23):12675. doi: 10.3390/ijms252312675 (PMC11641534; doi:10.3390/ijms252312675)
Supplement: Supplementary file 1 [file ijms-25-12675-s001.zip]

Archive with 4 entries (4 files):
- Suplementary_Table_1.xlsx
- Suplementary_Table_3.xlsx
- suplemntary_Table_2.xlsx
- Supplementary.pdf
