# Supplementary material for: Indian Medicinal Plant-Derived Phytochemicals as Potential Antidotes for Snakebite: A Pharmacoinformatic Study of Atrolysin Inhibitors
Source: Int J Mol Sci. 2024 Nov 26;25(23):12675. doi: 10.3390/ijms252312675 (PMC11641534; doi:10.3390/ijms252312675)
Supplement: Supplementary file 1 [file ijms-25-12675-s001.zip › Suplementary_Table_1.xlsx]

## Sheet: compound details
plant name	IMPAAT ID	Metabolite	classyfier Class	classifier superclass
Abelmoschus moschatus	IMPHY001097	Malvalic acid	Fatty acyls	Acetylides
Abelmoschus moschatus	IMPHY004225	Methyl linoleate	Fatty acyls	Acetylides
Abelmoschus moschatus	IMPHY004631	Stearic acid	Fatty acyls	Acetylides
Abelmoschus moschatus	IMPHY005444	Ambrettolic acid	Fatty acyls	Acetylides
Abelmoschus moschatus	IMPHY006330	Octyl butyrate	Fatty acyls	Acetylides
Abelmoschus moschatus	IMPHY006947	1-Decanol	Fatty acyls	Acetylides
Abelmoschus moschatus	IMPHY007099	Decyl acetate	Fatty acyls	Acetylides
Abelmoschus moschatus	IMPHY007100	1-Dodecanol	Fatty acyls	Acetylides
Abelmoschus moschatus	IMPHY007206	Dodecyl acetate	Fatty acyls	Acetylides
Abelmoschus moschatus	IMPHY007327	Palmitic acid	Fatty acyls	Acetylides
Abelmoschus moschatus	IMPHY007620	1-Octanol	Fatty acyls	Acetylides
Abelmoschus moschatus	IMPHY009570	Sterculic acid	Fatty acyls	Acetylides
Abelmoschus moschatus	IMPHY009624	Ethyl palmitate	Fatty acyls	Acetylides
Abelmoschus moschatus	IMPHY010359	5-Dodecen-1-ol, acetate, (Z)-	Fatty acyls	Acetylides
Abelmoschus moschatus	IMPHY010841	Ethyl linoleate	Fatty acyls	Acetylides
Abelmoschus moschatus	IMPHY011658	beta-Farnesene	Fatty acyls	Acetylides
Abelmoschus moschatus	IMPHY012100	Nonanoic acid	Fatty acyls	Acetylides
Abelmoschus moschatus	IMPHY014990	Linoleic acid	Fatty acyls	Acetylides
Abelmoschus moschatus	IMPHY016109	5-Tetradecen-1-ol, acetate, (Z)-	Fatty acyls	Acetylides
Abelmoschus moschatus	IMPHY006996	1-Dodecene	Unsaturated hydrocarbons	Hydrocarbons
Abelmoschus moschatus	IMPHY012145	1-Tetradecene	Unsaturated hydrocarbons	Hydrocarbons
Abelmoschus moschatus	IMPHY005104	Cephalin	Glycerophospholipids	Lipid and lipid-like molecules
Abelmoschus moschatus	IMPHY001548	Geranylacetone	Prenol lipids	Lipids and lipid-like molecules
Abelmoschus moschatus	IMPHY007840	Spathulenol	Prenol lipids	Lipids and lipid-like molecules
Abelmoschus moschatus	IMPHY011570	(2Z,6E)-Farnesyl acetate	Prenol lipids	Lipids and lipid-like molecules
Abelmoschus moschatus	IMPHY011632	Farnesol	Prenol lipids	Lipids and lipid-like molecules
Abelmoschus moschatus	IMPHY011633	(2Z,6E)-Farnesol	Prenol lipids	Lipids and lipid-like molecules
Abelmoschus moschatus	IMPHY011722	Vernolic acid	Prenol lipids	Lipids and lipid-like molecules
Abelmoschus moschatus	IMPHY011777	Farnesyl acetate	Prenol lipids	Lipids and lipid-like molecules
Abelmoschus moschatus	IMPHY011789	Citral	Prenol lipids	Lipids and lipid-like molecules
Abelmoschus moschatus	IMPHY011817	alpha-Farnesene	Prenol lipids	Lipids and lipid-like molecules
Abelmoschus moschatus	IMPHY012596	Selin-11-en-4alpha-ol	Prenol lipids	Lipids and lipid-like molecules
Abelmoschus moschatus	IMPHY015022	Nerolidol	Prenol lipids	Lipids and lipid-like molecules
Abelmoschus moschatus	IMPHY016068	(E,E)-3,7,11-Trimethyl-2,6,10-dodecatrienyl propionate	Prenol lipids	Lipids and lipid-like molecules
Abelmoschus moschatus	IMPHY016076	Dihydrofarnesol	Prenol lipids	Lipids and lipid-like molecules
Abelmoschus moschatus	IMPHY016077	(E)-3,7,11-trimethyldodeca-6,10-dien-1-yl acetate	Prenol lipids	Lipids and lipid-like molecules
Abelmoschus moschatus	IMPHY017499	(E,E)-3,7,11-Trimethyl-2,6,10-dodecatrienyl pentanoate	Prenol lipids	Lipids and lipid-like molecules
Abelmoschus moschatus	IMPHY006300	Cholesterol	Steroids and steroid derivatives	Lipids and lipid-like molecules
Abelmoschus moschatus	IMPHY012402	Campesterol	Steroids and steroid derivatives	Lipids and lipid-like molecules
Abelmoschus moschatus	IMPHY012566	Ergosterol	Steroids and steroid derivatives	Lipids and lipid-like molecules
Abelmoschus moschatus	IMPHY014836	beta-Sitosterol	Steroids and steroid derivatives	Lipids and lipid-like molecules
Abelmoschus moschatus	IMPHY014842	Stigmasterol	Steroids and steroid derivatives	Lipids and lipid-like molecules
Abelmoschus moschatus	IMPHY015072	beta-Sitosterol-beta-D-glucoside	Steroids and steroid derivatives	Lipids and lipid-like molecules
Abelmoschus moschatus	IMPHY003519	Isoamyl acetate	Carboxylic acids and derivatives	Organic acids and derivatives
Abelmoschus moschatus	IMPHY008972	Butyl acetate	Carboxylic acids and derivatives	Organic acids and derivatives
Abelmoschus moschatus	IMPHY017218	Tetradecadienyl acetate	Carboxylic acids and derivatives	Organic acids and derivatives
Abelmoschus moschatus	IMPHY017219	Tetradecenyl acetate	Carboxylic acids and derivatives	Organic acids and derivatives
Abelmoschus moschatus	IMPHY017384	1-Dodecen-1-OL, acetate	Carboxylic acids and derivatives	Organic acids and derivatives
Abelmoschus moschatus	IMPHY017800	Hexyl propionate	Carboxylic acids and derivatives	Organic acids and derivatives
Abelmoschus moschatus	IMPHY013802	4-Methyl-2,3-dihydrofuran	Dihydrofurans	Organic acids and derivatives
Abelmoschus moschatus	IMPHY006347	Hexanal	Organooxygen compounds	Organic oxygen compounds
Abelmoschus moschatus	IMPHY009460	2-Decanone	Organooxygen compounds	Organic oxygen compounds
Abelmoschus moschatus	IMPHY011003	Methacrolein	organooxygen compounds	Organic oxygen compounds
Abelmoschus moschatus	IMPHY014925	beta-D-Glucose	Organooxygen compounds	Organic oxygen compounds
Abelmoschus moschatus	IMPHY005471	Myricetin	Flavonoids	Phenylpropanoids and polyketides
Abelmoschus moschatus	IMPHY005927	Cannabiscitrin	Flavonoids	Phenylpropanoids and polyketides
Abelmoschus moschatus	IMPHY007160	Cyanidin 3-O-beta-D-sambubioside	Flavonoids	Phenylpropanoids and polyketides
Abelmoschus moschatus	IMPHY014890	Cyanidin 3-glucoside	Flavonoids	Phenylpropanoids and polyketides
Abelmoschus moschatus	IMPHY012826	Ambrettolide	Macrolides and analogues	Phenylpropanoids and polyketides
Abrus precatorius	IMPHY000633	Methyl abrusgenate	Prenol lipids	Lipids and lipid-like molecules
Abrus precatorius	IMPHY011888	Abruslactone A	Prenol lipids	Lipids and lipid-like molecules
Abrus precatorius	IMPHY014927	Glycyrrhizic acid	Prenol lipids	Lipids and lipid-like molecules
Abrus precatorius	IMPHY004187	L-(+)-Arabinose	Organooxygen compounds	Organic oxygen compounds
Abrus precatorius	IMPHY012050	D-Galactose	Organooxygen compounds	Organic oxygen compounds
Abrus precatorius	IMPHY013850	Ethylenimine quinone	Organooxygen compounds	Organic oxygen compounds
Abrus precatorius	IMPHY015116	D-Xylose	Organooxygen compounds	Organic oxygen compounds
Acacia leucophloea	IMPHY006972	1-Octacosanol	Fatty acyls	Acetylides
Acacia leucophloea	IMPHY001566	Leucophleol	Prenol lipids	Lipids and lipid-like molecules
Acacia leucophloea	IMPHY011466	alpha-L-Mannopyranoside, 3,4-dihydro-4,5,7-trihydroxy-2-(3,4,5-trihydroxyphenyl)-2H-1-benzopyran-3-yl 6-deoxy-4-O-beta-D-glucopyranosyl-	Prenol lipids	Lipids and lipid-like molecules
Acacia leucophloea	IMPHY011654	alpha1-Sitosterol	Prenol lipids	Lipids and lipid-like molecules
Acacia leucophloea	IMPHY011619	alpha-Amyrin	Steroids and steroid derivatives	Lipids and lipid-like molecules
Acacia leucophloea	IMPHY012524	Cyanin	Steroids and steroid derivatives	Lipids and lipid-like molecules
Acacia leucophloea	IMPHY007273	1-Hexacosanol	Flavonoids	Phenylpropanoids and polyketides
Acacia leucophloea	IMPHY012223	beta-Amyrin	Flavonoids	Phenylpropanoids and polyketides
Acacia pennata	IMPHY012473	Lupeol	Phenols	Lipids and lipid-like molecules
Acacia pennata	IMPHY011741	Tannic acid	Prenol lipids	Lipids and lipid-like molecules
Acacia pennata	IMPHY011576	alpha-Spinasterol	Tannins	Lipids and lipid-like molecules
Acalypha indica	IMPHY012029	Sterol	Steroids and steroid derivatives	Lipids and lipid-like molecules
Acalypha indica	IMPHY000192	Acalyphamide	Organooxygen compounds	Organic oxygen compounds
Acalypha indica	IMPHY000773	1,4-Benzoquinone	Pyrrolidines	Organic oxygen compounds
Acalypha indica	IMPHY001870	Succinimide	Pyrrolidines	Organic oxygen compounds
Acanthus ilicifolius	IMPHY011826	Oleanolic acid	Prenol lipids	Lipids and lipid-like molecules
Acanthus ilicifolius	IMPHY011880	Ursolic acid	Prenol lipids	Lipids and lipid-like molecules
Acanthus ilicifolius	IMPHY011613	Fucosterol	Steroids and steroid derivatives	Lipids and lipid-like molecules
Acanthus ilicifolius	IMPHY015076	Schottenol	Steroids and steroid derivatives	Lipids and lipid-like molecules
Acanthus ilicifolius	IMPHY015078	Stigmasterol glucoside	Steroids and steroid derivatives	Lipids and lipid-like molecules
Acanthus ilicifolius	IMPHY001035	Acanthicifoline	Diazanaphthalenes	Organic acids and derivatives
Acanthus ilicifolius	IMPHY006373	2-Benzoxazolinone	Benzoxazoles	Organohetrocyclic compounds
Acanthus ilicifolius	IMPHY011710	Apigenin-7-o-glucuronide	Flavonoids	Phenylpropanoids and polyketides
Bacopa monnieri	IMPHY005478	Strychnine	Strychnos alkaloids	Alkaloids and derivatives
Bacopa monnieri	IMPHY000309	Dotriacontane	Saturated hydrocarbons	Hydrocarbons
Bacopa monnieri	IMPHY001896	Heptacosane	Saturated hydrocarbons	Hydrocarbons
Bacopa monnieri	IMPHY008910	Hentriacontane	Saturated hydrocarbons	Hydrocarbons
Bacopa monnieri	IMPHY009413	Triacontane	Saturated hydrocarbons	Hydrocarbons
Bacopa monnieri	IMPHY009481	Octacosane	Saturated hydrocarbons	Hydrocarbons
Bacopa monnieri	IMPHY009482	Nonacosane	Saturated hydrocarbons	Hydrocarbons
Bacopa monnieri	IMPHY015494	Bacopaside I	Prenol lipids	Lipids and lipid-like molecules
Bacopa monnieri	IMPHY012003	Betulinic acid	Prenol lipids	Lipids and lipid-like molecules
Bacopa monnieri	IMPHY013594	Bacoside B	Prenol lipids	Lipids and lipid-like molecules
Bacopa monnieri	IMPHY014827	Bacoside A	Prenol lipids	Lipids and lipid-like molecules
Bacopa monnieri	IMPHY001534	Jujubogenin	Prenol lipids	Lipids and lipid-like molecules
Bacopa monnieri	IMPHY002343	Bacogenin a2	Prenol lipids	Lipids and lipid-like molecules
Bacopa monnieri	IMPHY002389	Bacogenin-a1	Prenol lipids	Lipids and lipid-like molecules
Bacopa monnieri	IMPHY002708	Pseudojujubogenin	Prenol lipids	Lipids and lipid-like molecules
Bacopa monnieri	IMPHY006699	Bacosine	Prenol lipids	Lipids and lipid-like molecules
Bacopa monnieri	IMPHY007395	Bacoside A3	Prenol lipids	Lipids and lipid-like molecules
Bacopa monnieri	IMPHY007882	Ebelin lactone	Prenol lipids	Lipids and lipid-like molecules
Bacopa monnieri	IMPHY014899	Stigmastanol	Steroids and steroid derivatives	Lipids and lipid-like molecules
Bacopa monnieri	IMPHY009537	Stigmastenol	Steroids and steroid derivatives	Lipids and lipid-like molecules
Bacopa monnieri	IMPHY006362	Ascorbic acid	Dihydrofurans	Organic acids and derivatives
Bacopa monnieri	IMPHY011729	Mannitol	Organooxygen compounds	Organic oxygen compounds
Bacopa monnieri	IMPHY014893	D-Glucose	Organooxygen compounds	Organic oxygen compounds
Bacopa monnieri	IMPHY009532	4-Hydroxy-2H-pyran-3-carboxaldehyde	Pyrans	Organohetrocyclic compounds
Bacopa monnieri	IMPHY007357	Nicotinic acid	Pyridines and derivatives	Organohetrocyclic compounds
Bacopa monnieri	IMPHY007301	Nicotine	Pyridines and derivatives	Organohetrocyclic compounds
Bacopa monnieri	IMPHY007325	Plantainoside B	Cinnamic acids and derivatives	Phenylpropanoids and polyketides
Bacopa monnieri	IMPHY004660	Luteolin	Flavonoids	Phenylpropanoids and polyketides
Bacopa monnieri	IMPHY004661	Apigenin	Flavonoids	Phenylpropanoids and polyketides
Bacopa monnieri	IMPHY011646	Cynaroside	Flavonoids	Phenylpropanoids and polyketides
Bacopa monnieri	IMPHY011711	Apigenin 7-glucuronide	Flavonoids	Phenylpropanoids and polyketides
Balanites aegyptiaca	IMPHY011797	Oleic acid	Fatty acyls	Acetylides
Balanites aegyptiaca	IMPHY000687	Syringic acid	Benzene and substituted derivatives	Benzenoids
Balanites aegyptiaca	IMPHY007084	Vanillic acid	Benzene and substituted derivatives	Benzenoids
Balanites aegyptiaca	IMPHY003681	Diosgenin	Prenol lipids	Lipids and lipid-like molecules
Balanites aegyptiaca	IMPHY003711	Yamogenin	Prenol lipids	Lipids and lipid-like molecules
Balanites aegyptiaca	IMPHY002446	Balanitin 3	Steroids and steroid derivatives	Lipids and lipid-like molecules
Balanites aegyptiaca	IMPHY011788	Cryptogenin	Steroids and steroid derivatives	Lipids and lipid-like molecules
Balanites aegyptiaca	IMPHY013706	2-[2-[4,5-Dihydroxy-2-(hydroxymethyl)-6-[[6-hydroxy-7,9,13-trimethyl-6-[3-methyl-4-[3,4,5-trihydroxy-6-(hydroxymethyl)oxan-2-yl]oxybutyl]-5-oxapentacyclo[10.8.0.02,9.04,8.013,18]icos-18-en-16-yl]oxy]oxan-3-yl]oxy-4,5-dihydroxy-6-(hydroxymethyl)oxan-3-yl]oxy-6-methyloxane-3,4,5-triol	Steroids and steroid derivatives	Lipids and lipid-like molecules
Balanites aegyptiaca	IMPHY002223	(2R,3R,4R,5R,6S)-2-[[(2R,3S,4S,5R,6R)-3,4-dihydroxy-6-[[(3S,8S,9S,10R,13S,14S,16S,17S)-16-hydroxy-17-[(1R)-1-hydroxyethyl]-10,13-dimethyl-2,3,4,7,8,9,11,12,14,15,16,17-dodecahydro-1H-cyclopenta[a]phenanthren-3-yl]oxy]-5-[(2S,3R,4R,5R,6S)-3,4,5-trihydroxy-6-methyloxan-2-yl]oxyoxan-2-yl]methoxy]-6-methyloxane-3,4,5-triol	Steroids and steroid derivatives	Lipids and lipid-like molecules
Balanites aegyptiaca	IMPHY002395	Balanitin 2	Steroids and steroid derivatives	Lipids and lipid-like molecules
Balanites aegyptiaca	IMPHY003817	Deltonin	Steroids and steroid derivatives	Lipids and lipid-like molecules
Balanites aegyptiaca	IMPHY012532	Protodeltonin	Steroids and steroid derivatives	Lipids and lipid-like molecules
Balanites aegyptiaca	IMPHY001142	(2S,3R,4R,5R,6S)-2-[(2S,3R,4R,5R,6S)-2-[(3R,4S,5R,6S)-6-[(2S,3R,4S,5R)-4,5-dihydroxy-2-[[(1S,2S,4S,7S,8R,9S,12S,13R)-6-hydroxy-7,9,13-trimethyl-6-[(3R)-3-methyl-4-[(2R,3R,4S,5S,6R)-3,4,5-trihydroxy-6-(hydroxymethyl)oxan-2-yl]oxybutyl]-5-oxapentacyclo[10.8.0.02,9.04,8.013,18]icos-18-en-16-yl]oxy]oxan-3-yl]oxy-4-hydroxy-5-[(2S,3R,4S,5R)-3,4,5-trihydroxyoxan-2-yl]oxyoxan-3-yl]oxy-4,5-dihydroxy-6-met…	Steroids and steroid derivatives	Lipids and lipid-like molecules
Balanites aegyptiaca	IMPHY003019	(2S,3R,4S,5S,6R)-2-[(2S,3R,4S,5S,6R)-2-[(2S,3R,4S,6R)-2-[(2R,3R,4R,5R,6R)-6-[(1R,2S,3S,4R,5'R,6R,7S,8R,9S,12S,13S,15R,16R,18S)-3,15-dihydroxy-5',7,9,13-tetramethylspiro[5-oxapentacyclo[10.8.0.02,9.04,8.013,18]icosane-6,2'-oxane]-16-yl]oxy-4,5-dihydroxy-2-(hydroxymethyl)oxan-3-yl]oxy-5-hydroxy-6-(hydroxymethyl)-4-[(2S,3R,4S,5R)-3,4,5-trihydroxyoxan-2-yl]oxyoxan-3-yl]oxy-3,5-dihydroxy-6-(hydroxymet…	Steroids and steroid derivatives	Lipids and lipid-like molecules
Balanites aegyptiaca	IMPHY006013	beta-Hydroxypropiovanillone	Organooxygen compounds	Organic oxygen compounds
Balanites aegyptiaca	IMPHY015056	L-Rhamnose	Organooxygen compounds	Organic oxygen compounds
Balanites aegyptiaca	IMPHY011802	Ferulic acid	Cinnamic acids and derivatives	Phenylpropanoids and polyketides
Balanites aegyptiaca	IMPHY011878	n-cis-Feruloyltyramine	Cinnamic acids and derivatives	Phenylpropanoids and polyketides
Balanites aegyptiaca	IMPHY005428	Bergapten	Coumarins and derivatives	Phenylpropanoids and polyketides
Balanites aegyptiaca	IMPHY011661	Marmesin	Coumarins and derivatives	Phenylpropanoids and polyketides
Balanites aegyptiaca	IMPHY014955	5,7-dihydroxy-2-(4-hydroxy-3-methoxyphenyl)-4-oxo-4H-chromen-3-yl 6-O-(6-deoxy-alpha-D-mannopyranosyl)-beta-D-glucopyranoside	Flavonoids	Phenylpropanoids and polyketides
Balanites aegyptiaca	IMPHY004611	Acacetin	Flavonoids	Phenylpropanoids and polyketides
Balanites aegyptiaca	IMPHY004619	Quercetin	Flavonoids	Phenylpropanoids and polyketides
Balanites aegyptiaca	IMPHY004792	Isorhamnetin 3,7-diglucoside	Flavonoids	Phenylpropanoids and polyketides
Balanites aegyptiaca	IMPHY011757	Isorhamnetin 3-glucoside	Flavonoids	Phenylpropanoids and polyketides
Balanites aegyptiaca	IMPHY014396	Quercetin-3-glucoside	Flavonoids	Phenylpropanoids and polyketides
Balanites aegyptiaca	IMPHY015047	Rutin	Flavonoids	Phenylpropanoids and polyketides
Baliospermum solanifolium	IMPHY004911	11,13-dihydroxy-9E-tetracosenoic acid	Fatty acyls	Acetylides
Bambusa bambos	IMPHY011956	(24E)-24-N-Propylidenecholesterol	Steroids and steroid derivatives	Lipids and lipid-like molecules
Bambusa bambos	IMPHY009356	4-Hydroxybenzaldehyde	Organooxygen compounds	Organic oxygen compounds
Bambusa bambos	IMPHY011476	2,6-Dimethoxy-1,4-benzoquinone	Organooxygen compounds	Organic oxygen compounds
Bambusa bambos	IMPHY005501	Allantoin	Azoles	organohetrocyclic compounds
Bambusa bambos	IMPHY011974	4-Hydroxycinnamic acid	Cinnamic acids and derivatives	Phenylpropanoids and polyketides
Barleria cristata	IMPHY007192	Anthraquinone	Anthracenes	Benzenoids
Barleria cristata	IMPHY002688	Shanzhiside methyl ester	Prenol lipids	Lipids and lipid-like molecules
Barleria cristata	IMPHY007159	Acetylbarlerin	Prenol lipids	Lipids and lipid-like molecules
Barleria cristata	IMPHY010550	Naringetol	Flavonoids	Phenylpropanoids and polyketides
Barleria cristata	IMPHY011199	Malvidin-3,5-diglucoside	Flavonoids	Phenylpropanoids and polyketides
Barleria cristata	IMPHY012719	Cosmosiin	Flavonoids	Phenylpropanoids and polyketides
Barleria lupulina	IMPHY005394	8-O-Acetyl shanzhiside methyl ester	Prenol lipids	Lipids and lipid-like molecules
Barleria lupulina	IMPHY006754	Ipolamiidoside	Prenol lipids	Lipids and lipid-like molecules
Bauhinia purpurea	IMPHY000060	Myristic acid	Fatty acyls	Acetylides
Bauhinia purpurea	IMPHY003016	Lauric acid	Fatty acyls	Acetylides
Bauhinia purpurea	IMPHY007212	Docosanoic acid	Fatty acyls	Acetylides
Bauhinia purpurea	IMPHY011394	Arachidic acid	Fatty acyls	Acetylides
Bauhinia purpurea	IMPHY000136	Pyruvic acid	Keto acids and derivatives	Organic acids and derivatives
Bauhinia purpurea	IMPHY001274	Pelargonidin 3-glucoside	Flavonoids	Phenylpropanoids and polyketides
Bauhinia purpurea	IMPHY002588	Flavylium	Flavonoids	Phenylpropanoids and polyketides
Bauhinia purpurea	IMPHY012721	Isoquercitrin	Flavonoids	Phenylpropanoids and polyketides
Bauhinia purpurea	IMPHY014824	Astragalin	Flavonoids	Phenylpropanoids and polyketides
Bauhinia purpurea	IMPHY015054	Quercitrin	Flavonoids	Phenylpropanoids and polyketides
Bauhinia purpurea	IMPHY010039	5,6-Dihydroxy-7-methoxyflavone 6-O-beta-D-xylopyranoside	Flavonoids	Phenylpropanoids and polyketides
Bauhinia roxburghiana	IMPHY004388	Kaempferol	Flavonoids	Phenylpropanoids and polyketides
Bauhinia semla	IMPHY010695	24-Methylene-24-dihydroparkeol	Steroids and steroid derivatives	Lipids and lipid-like molecules
Bauhinia semla	IMPHY011393	24-Methylenecycloartanol	Steroids and steroid derivatives	Lipids and lipid-like molecules
Bauhinia tomentosa	IMPHY011724	(9Z)-(12S,13R)-12,13-Epoxyoctadecenoic acid	Fatty acyls	Acetylides
Bauhinia tomentosa	IMPHY012723	Linolenic acid	Fatty acyls	Acetylides
Bauhinia tomentosa	IMPHY004970	Octadecadienoic acid	Fatty acyls	Acetylides
Bauhinia vahlii	IMPHY005595	Agathisflavone	Flavonoids	Phenylpropanoids and polyketides
Bauhinia vahlii	IMPHY005878	3,3',4',5,7-Pentahydroxyflavone 3-beta-D-glucofuranoside	Flavonoids	Phenylpropanoids and polyketides
Bauhinia variegata	IMPHY001039	Peonidin acetyl 3,5-diglucoside	Flavonoids	Phenylpropanoids and polyketides
Bauhinia variegata	IMPHY001268	Peonidin-3-glucoside	Flavonoids	Phenylpropanoids and polyketides
Berberis asiatica	IMPHY005665	Berberine	Protoberberine alkaloids and derivatives	Alkaloids and derivatives
Berberis asiatica	IMPHY005330	Palmatine	Protoberberine alkaloids and derivatives	Alkaloids and derivatives
Berberis asiatica	IMPHY006685	Columbamine	Protoberberine alkaloids and derivatives	Alkaloids and derivatives
Berberis asiatica	IMPHY007190	Jatrorrhizine	Protoberberine alkaloids and derivatives	Alkaloids and derivatives
Berberis asiatica	IMPHY009429	Berberine chloride	Protoberberine alkaloids and derivatives	Alkaloids and derivatives
Berberis asiatica	IMPHY011514	Tetrahydropalmatine	Protoberberine alkaloids and derivatives	Alkaloids and derivatives
Berberis asiatica	IMPHY012228	Palmatine chloride	Protoberberine alkaloids and derivatives	Alkaloids and derivatives
Berberis asiatica	IMPHY000101	dihydrobuddledin A	Prenol lipids	Lipids and lipid-like molecules
Berberis asiatica	IMPHY001666	13(18)-Oleanen-3-one	Prenol lipids	Lipids and lipid-like molecules
Berberis asiatica	IMPHY004010	Crocetin monogentibiosyl ester	Prenol lipids	Lipids and lipid-like molecules
Berberis asiatica	IMPHY005662	Songarosaponin A	Prenol lipids	Lipids and lipid-like molecules
Berberis asiatica	IMPHY005984	Zerumbone	Prenol lipids	Lipids and lipid-like molecules
Berberis asiatica	IMPHY002947	Forsythoside B	Organooxygen compounds	Organic oxygen compounds
Berberis asiatica	IMPHY010112	Angoroside A	Organooxygen compounds	Organic oxygen compounds
Berberis asiatica	IMPHY012053	Sucrose	Organooxygen compounds	Organic oxygen compounds
Berberis asiatica	IMPHY012749	Echinacoside	Organooxygen compounds	Organic oxygen compounds
Berberis asiatica	IMPHY000342	Oxyberberine	Isoquinolines and derivatives	Organohetrocyclic compounds
Berberis asiatica	IMPHY003780	Acteoside	Cinnamic acids and derivatives	Phenylpropanoids and polyketides
Berberis asiatica	IMPHY004947	[(2R,3R,4R,5R,6R)-6-[2-(3,4-dihydroxyphenyl)-2-methoxyethoxy]-5-hydroxy-2-(hydroxymethyl)-4-[(2S,3R,4R,5R,6S)-3,4,5-trihydroxy-6-methyloxan-2-yl]oxyoxan-3-yl] (E)-3-(3,4-dihydroxyphenyl)prop-2-enoate	Cinnamic acids and derivatives	Phenylpropanoids and polyketides
Berberis asiatica	IMPHY003578	Oxyacanthine	Alkaloids	Tyrosine alkaloids
Berberis asiatica	IMPHY003577	Berbamine	Alkaloids	Tyrosine alkaloids
Betula alnoides	IMPHY003050	Methyl salicylate	Benzene and substituted derivatives	Benzenoids
Bixa orellana	IMPHY012021	Gallic acid	Benzene and substituted derivatives	Benzenoids
Bixa orellana	IMPHY003982	gamma-Terpinene	Unsaturated hydrocarbons	Hydrocarbons
Bixa orellana	IMPHY000103	Pyrogallol	Phenols	Lipids and lipid-like molecules
Bixa orellana	IMPHY003536	Eugenol	Phenols	Lipids and lipid-like molecules
Bixa orellana	IMPHY001246	Carvacrol	Prenol lipids	Lipids and lipid-like molecules
Bixa orellana	IMPHY001583	Ishwarone	Prenol lipids	Lipids and lipid-like molecules
Bixa orellana	IMPHY002551	Ishwarane	Prenol lipids	Lipids and lipid-like molecules
Bixa orellana	IMPHY003485	Myrcene	Prenol lipids	Lipids and lipid-like molecules
Bixa orellana	IMPHY003616	Bicyclogermacrene	Prenol lipids	Lipids and lipid-like molecules
Bixa orellana	IMPHY003977	(-)-beta-Bourbonene	Prenol lipids	Lipids and lipid-like molecules
Bixa orellana	IMPHY004281	Guaiol	Prenol lipids	Lipids and lipid-like molecules
Bixa orellana	IMPHY005618	Germacrene B	Prenol lipids	Lipids and lipid-like molecules
Bixa orellana	IMPHY006145	p-Cymene	Prenol lipids	Lipids and lipid-like molecules
Bixa orellana	IMPHY006550	Thymol	Prenol lipids	Lipids and lipid-like molecules
Bixa orellana	IMPHY007376	beta-Cubebene	Prenol lipids	Lipids and lipid-like molecules
Bixa orellana	IMPHY009718	Bulnesol	Prenol lipids	Lipids and lipid-like molecules
Bixa orellana	IMPHY009743	beta-Gurjunene	Prenol lipids	Lipids and lipid-like molecules
Bixa orellana	IMPHY010080	beta-Elemene	Prenol lipids	Lipids and lipid-like molecules
Bixa orellana	IMPHY011392	3-Carene	Prenol lipids	Lipids and lipid-like molecules
Bixa orellana	IMPHY011396	4-Carvomenthenol	Prenol lipids	Lipids and lipid-like molecules
Bixa orellana	IMPHY011455	Cadina-1,4-diene	Prenol lipids	Lipids and lipid-like molecules
Bixa orellana	IMPHY011552	(1R)-2-methyl-5-propan-2-ylbicyclo[3.1.0]hex-2-ene	Prenol lipids	Lipids and lipid-like molecules
Bixa orellana	IMPHY011581	alpha-Selinene	Prenol lipids	Lipids and lipid-like molecules
Bixa orellana	IMPHY011586	(S,1Z,6Z)-8-Isopropyl-1-methyl-5-methylenecyclodeca-1,6-diene	Prenol lipids	Lipids and lipid-like molecules
Bixa orellana	IMPHY011599	Terpinolene	Prenol lipids	Lipids and lipid-like molecules
Bixa orellana	IMPHY011643	alpha-Terpinene	Prenol lipids	Lipids and lipid-like molecules
Bixa orellana	IMPHY011667	alpha-Gurjunene	Prenol lipids	Lipids and lipid-like molecules
Bixa orellana	IMPHY011709	alpha-Eudesmol	Prenol lipids	Lipids and lipid-like molecules
Bixa orellana	IMPHY011745	Zingiberene	Prenol lipids	Lipids and lipid-like molecules
Bixa orellana	IMPHY011761	Humulene	Prenol lipids	Lipids and lipid-like molecules
Bixa orellana	IMPHY011792	gamma-Muurolene	Prenol lipids	Lipids and lipid-like molecules
Bixa orellana	IMPHY011793	(+)-gamma-Cadinene	Prenol lipids	Lipids and lipid-like molecules
Bixa orellana	IMPHY011839	(Z)-gamma-bisabolene	Prenol lipids	Lipids and lipid-like molecules
Bixa orellana	IMPHY011896	Valencene	Prenol lipids	Lipids and lipid-like molecules
Bixa orellana	IMPHY011957	(+)-delta-Cadinene	Prenol lipids	Lipids and lipid-like molecules
Bixa orellana	IMPHY011965	(+)-beta-Phellandrene	Prenol lipids	Lipids and lipid-like molecules
Bixa orellana	IMPHY011970	Maslinic acid	Prenol lipids	Lipids and lipid-like molecules
Bixa orellana	IMPHY012036	Camphor	Prenol lipids	Lipids and lipid-like molecules
Bixa orellana	IMPHY012058	Linalool	Prenol lipids	Lipids and lipid-like molecules
Bixa orellana	IMPHY012061	alpha-Pinene	Prenol lipids	Lipids and lipid-like molecules
Bixa orellana	IMPHY012147	beta-Pinene	Prenol lipids	Lipids and lipid-like molecules
Bixa orellana	IMPHY012160	alpha-Terpineol	Prenol lipids	Lipids and lipid-like molecules
Bixa orellana	IMPHY012165	Sabinene	Prenol lipids	Lipids and lipid-like molecules
Bixa orellana	IMPHY012279	alpha-Curcumene	Prenol lipids	Lipids and lipid-like molecules
Bixa orellana	IMPHY012585	delta-Cadinol	Prenol lipids	Lipids and lipid-like molecules
Bixa orellana	IMPHY012586	(-)-alpha-Cadinol	Prenol lipids	Lipids and lipid-like molecules
Bixa orellana	IMPHY012665	Levomenol	Prenol lipids	Lipids and lipid-like molecules
Bixa orellana	IMPHY012667	Caryophyllene oxide	Prenol lipids	Lipids and lipid-like molecules
Bixa orellana	IMPHY012739	(Z)-beta-Ocimene	Prenol lipids	Lipids and lipid-like molecules
Bixa orellana	IMPHY013093	delta-Elemene	Prenol lipids	Lipids and lipid-like molecules
Bixa orellana	IMPHY013836	Fenchone	Prenol lipids	Lipids and lipid-like molecules
Bixa orellana	IMPHY014801	Zizanene	Prenol lipids	Lipids and lipid-like molecules
Bixa orellana	IMPHY014806	Caswell No. 264AB	Prenol lipids	Lipids and lipid-like molecules
Bixa orellana	IMPHY014811	alpha-Phellandrene	Prenol lipids	Lipids and lipid-like molecules
Bixa orellana	IMPHY014817	Aromadendrene	Prenol lipids	Lipids and lipid-like molecules
Bixa orellana	IMPHY014831	beta-Caryophyllene	Prenol lipids	Lipids and lipid-like molecules
Bixa orellana	IMPHY014835	(E)-beta-ocimene	Prenol lipids	Lipids and lipid-like molecules
Bixa orellana	IMPHY014852	Camphene	Prenol lipids	Lipids and lipid-like molecules
Bixa orellana	IMPHY014906	Cedrelanol	Prenol lipids	Lipids and lipid-like molecules
Bixa orellana	IMPHY014907	6-Epi-beta-bisabolol	Prenol lipids	Lipids and lipid-like molecules
Bixa orellana	IMPHY014914	Fenchol	Prenol lipids	Lipids and lipid-like molecules
Bixa orellana	IMPHY014988	Limonene	Prenol lipids	Lipids and lipid-like molecules
Bixa orellana	IMPHY015123	alpha-Copaene	Prenol lipids	Lipids and lipid-like molecules
Bixa orellana	IMPHY015128	T-Muurolol	Prenol lipids	Lipids and lipid-like molecules
Bixa orellana	IMPHY016012	Allo-Aromadendrene	Prenol lipids	Lipids and lipid-like molecules
Bixa orellana	IMPHY005537	Ellagic acid	Tannins	Lipids and lipid-like molecules
Bixa orellana	IMPHY011873	Humulene epoxide	Epoxides	Organic acids and derivatives
Bixa orellana	IMPHY003398	Myristicin	Benzodioxoles	Organohetrocyclic compounds
Bixa orellana	IMPHY004549	Safrole	Benzodioxoles	Organohetrocyclic compounds
Bixa orellana	IMPHY010072	Eucalyptol	Oxanes	Organohetrocyclic compounds
Bixa orellana	IMPHY005450	Hypolaetin	Flavonoids	Phenylpropanoids and polyketides
Boerhavia diffusa	IMPHY006558	1-Triacontanol	Fatty acyls	Acetylides
Boerhavia diffusa	IMPHY011666	Palmitoleic acid	Fatty acyls	Acetylides
Boerhavia diffusa	IMPHY009681	Methyl behenate	Fatty acyls	Acetylides
Boerhavia diffusa	IMPHY014045	16-Methyloctadecanoic acid	Fatty acyls	Acetylides
Boerhavia diffusa	IMPHY014149	2-Methyl oleic acid	Fatty acyls	Acetylides
Boerhavia diffusa	IMPHY004102	Liriodendrin	Lignan glycosides	lignans neolignans and related compounds
Boerhavia diffusa	IMPHY011707	beta-Carotene	Prenol lipids	Lipids and lipid-like molecules
Boerhavia diffusa	IMPHY013597	Boerhadiffusene	Prenol lipids	Lipids and lipid-like molecules
Boerhavia diffusa	IMPHY014522	Boerhavilanostenyl benzoate	Prenol lipids	Lipids and lipid-like molecules
Boerhavia diffusa	IMPHY012847	20-Hydroxyecdysone	Steroids and steroid derivatives	Lipids and lipid-like molecules
Boerhavia diffusa	IMPHY013596	Boerhavisterol	Steroids and steroid derivatives	Lipids and lipid-like molecules
Boerhavia diffusa	IMPHY006590	Campesterol glucoside	Steroids and steroid derivatives	Lipids and lipid-like molecules
Boerhavia diffusa	IMPHY015071	stigmast-5-en-3beta-yl beta-D-glucopyranoside	Steroids and steroid derivatives	Lipids and lipid-like molecules
Boerhavia diffusa	IMPHY007450	Oxalic acid	Carboxylic acids and derivatives	Organic acids and derivatives
Boerhavia diffusa	IMPHY014983	L-Arabinose	Organooxygen compounds	Organic oxygen compounds
Boerhavia diffusa	IMPHY007365	Phytic acid	Organooxygen compounds	Organic oxygen compounds
Boerhavia diffusa	IMPHY000499	Punarnavoside	Organooxygen compounds	Organic oxygen compounds
Boerhavia diffusa	IMPHY004235	D-Glucuronic Acid	Organooxygen compounds	Organic oxygen compounds
Boerhavia diffusa	IMPHY006836	Xanthone	Benzopyrans	Organohetrocyclic compounds
Boerhavia diffusa	IMPHY012555	Lunamarine	Quinolines and derivatives	Organohetrocyclic compounds
Boerhavia diffusa	IMPHY005709	Eupalitin	Flavonoids	Phenylpropanoids and polyketides
Boerhavia diffusa	IMPHY007477	Betuletrin	Flavonoids	Phenylpropanoids and polyketides
Boerhavia diffusa	IMPHY016905	3,3',5-Trihydroxy-7-methoxyflavone	Flavonoids	Phenylpropanoids and polyketides
Boerhavia diffusa	IMPHY016907	4',7-Dihydroxy-3'-methylflavone	Flavonoids	Phenylpropanoids and polyketides
Boerhavia diffusa	IMPHY001561	boeravinone D	Isoflavonoids	Phenylpropanoids and polyketides
Boerhavia diffusa	IMPHY001804	boeravinone E	Isoflavonoids	Phenylpropanoids and polyketides
Boerhavia diffusa	IMPHY002512	boeravinone C	Isoflavonoids	Phenylpropanoids and polyketides
Boerhavia diffusa	IMPHY008993	boeravinone B	Isoflavonoids	Phenylpropanoids and polyketides
Boerhavia diffusa	IMPHY009034	boeravinone A	Isoflavonoids	Phenylpropanoids and polyketides
Boerhavia diffusa	IMPHY013074	boeravinone F	Isoflavonoids	Phenylpropanoids and polyketides
Boerhavia diffusa	IMPHY013598	Diffusarotenoid	Isoflavonoids	Phenylpropanoids and polyketides
Boerhavia diffusa	IMPHY004722	Repenol	Isoflavonoids	Phenylpropanoids and polyketides
Boerhavia diffusa	IMPHY004721	Repenone	Organic compounds	Phenylpropanoids and polyketides
Boerhavia diffusa	IMPHY002753	Liriodenine	Aporphines	Tyrosine alkaloids
Bombax ceiba	IMPHY007132	1-Hentriacontanol	Fatty acyls	Acetylides
Bombax ceiba	IMPHY007073	1,4-Naphthoquinone	Naphthalenes	Benzenoids
Bombax ceiba	IMPHY001781	1-Naphthalenecarboxaldehyde, 2,7-dihydroxy-8-methoxy-6-methyl-4-(1-methylethyl)-	Prenol lipids	Lipids and lipid-like molecules
Bombax ceiba	IMPHY003071	(2S,3R,4S,5S,6R)-2-[(2R,3R,4R,5R,6R)-6-[(6R,7S,9S,10S,13S,15R,16R)-10,15-dihydroxy-7,9,13-trimethylspiro[5-oxapentacyclo[10.8.0.02,9.04,8.013,18]icosane-6,2'-oxane]-16-yl]oxy-4,5-dihydroxy-2-(hydroxymethyl)oxan-3-yl]oxy-6-(hydroxymethyl)oxane-3,4,5-triol	Steroids and steroid derivatives	Lipids and lipid-like molecules
Bombax ceiba	IMPHY011294	beta-Lactose	Organooxygen compounds	Organic oxygen compounds
Bombax ceiba	IMPHY014916	D-Fructose	Organooxygen compounds	Organic oxygen compounds
Bombax ceiba	IMPHY014919	D-Galacturonic Acid	Organooxygen compounds	Organic oxygen compounds
Bombax ceiba	IMPHY001113	3,5,7-trihydroxy-6-[(2S,3R,4R,5S,6R)-3,4,5-trihydroxy-6-(hydroxymethyl)oxan-2-yl]-2-(2,4,5-trihydroxyphenyl)chromen-4-one	Flavonoids	Phenylpropanoids and polyketides
Brassica nigra	IMPHY011923	Erucic acid	Fatty acyls	Acetylides
Brassica nigra	IMPHY004789	5-Dehydro-avenasterol	Steroids and steroid derivatives	Lipids and lipid-like molecules
Brassica nigra	IMPHY005590	Brassicasterol	Steroids and steroid derivatives	Lipids and lipid-like molecules
Brassica nigra	IMPHY002968	potassium;[(E)-1-[3,4,5-trihydroxy-6-(hydroxymethyl)oxan-2-yl]sulfanylbut-3-enylideneamino] sulfate	Organooxygen compounds	Organic oxygen compounds
Brassica rapa	IMPHY010988	trans-2-Icosenoic acid	Fatty acyls	Acetylides
Brassica rapa	IMPHY004539	Sanguinarine	Benzophenanthridine alkaloids	Alkaloids and derivatives
Brassica rapa	IMPHY005144	Phenethyl isothiocyanate	Benzene and substituted derivatives	Benzenoids
Brassica rapa	IMPHY007539	Phenylacetaldehyde	Benzene and substituted derivatives	Benzenoids
Brassica rapa	IMPHY000177	Glycerides, C14-18	Glycerolipids	Lipid and lipid-like molecules
Brassica rapa	IMPHY008728	[3-[Hydroxy-(2,3,4,5,6-pentahydroxycyclohexyl)oxyphosphoryl]oxy-2-octadecanoyloxypropyl] octadecanoate	Glycerophospholipids	Lipid and lipid-like molecules
Brassica rapa	IMPHY013872	4-Hydroxybenzyl	Phenols	Lipids and lipid-like molecules
Brassica rapa	IMPHY006485	beta-Ionone	Prenol lipids	Lipids and lipid-like molecules
Brassica rapa	IMPHY008937	Vitamin E	Prenol lipids	Lipids and lipid-like molecules
Brassica rapa	IMPHY011237	gamma-Tocopherol	Prenol lipids	Lipids and lipid-like molecules
Brassica rapa	IMPHY011554	beta-Tocopherol	Prenol lipids	Lipids and lipid-like molecules
Brassica rapa	IMPHY004146	2-Hydroxy-3-butenyl glucosinolate	Organooxygen compounds	Organic oxygen compounds
Brassica rapa	IMPHY008674	[(2S,3R,4S,5S,6R)-3,4,5-trihydroxy-6-(hydroxymethyl)oxan-2-yl] 2-(4-hydroxyphenyl)-N-sulfooxyethanimidothioate	Organooxygen compounds	Organic oxygen compounds
Brassica rapa	IMPHY011562	2-Hexenal	Organooxygen compounds	Organic oxygen compounds
Brassica rapa	IMPHY015000	D-Mannose	Organooxygen compounds	Organic oxygen compounds
Brassica rapa	IMPHY012239	Tutin	Lactones	Organohetrocyclic compounds
Brassica rapa	IMPHY005488	Berteroin	Isothiocyanates	Organosulfur compounds
Brassica rapa	IMPHY006169	Isopropyl isothiocyanate	Isothiocyanates	Organosulfur compounds
Brassica rapa	IMPHY006990	Erucin	Isothiocyanates	Organosulfur compounds
Brassica rapa	IMPHY007051	sec-Butyl isothiocyanate	Isothiocyanates	Organosulfur compounds
Brassica rapa	IMPHY001846	Dimethyl disulfide	Organic disulfides	Organosulfur compounds
Brassica rapa	IMPHY005804	Dimethyl trisulfide	Organic trisulfides	Organosulfur compounds
Brassica rapa	IMPHY004130	Sinapic acid	Cinnamic acids and derivatives	Phenylpropanoids and polyketides
Brassica rapa	IMPHY004630	Sinapine	Cinnamic acids and derivatives	Phenylpropanoids and polyketides
Brassica rapa	IMPHY011933	Caffeic acid	Cinnamic acids and derivatives	Phenylpropanoids and polyketides
Brassica rapa	IMPHY013112	Kaempferol 3-sophoroside 7-glucoside	Flavonoids	Phenylpropanoids and polyketides
Bryophyllum peltatum	IMPHY010083	4-Hydroxybenzoic acid	Benzene and substituted derivatives	Benzenoids
Bryophyllum peltatum	IMPHY009483	Tritriacontane	Saturated hydrocarbons	Hydrocarbons
Buchanania cochinchinensis	IMPHY003996	Anacardic acid	Benzene and substituted derivatives	Benzenoids
Buchanania cochinchinensis	IMPHY002896	1,2-Dioleoyl-3-palmitoylglycerol	Glycerolipids	Lipid and lipid-like molecules
Buchanania cochinchinensis	IMPHY003587	Triolein	Glycerolipids	Lipid and lipid-like molecules
Buchanania cochinchinensis	IMPHY006346	Glycerol 1,2-di-(9Z-octadecenoate) 3-octadecanoate	Glycerolipids	Lipid and lipid-like molecules
Buchanania cochinchinensis	IMPHY010094	Tristearin	Glycerolipids	Lipid and lipid-like molecules
Buchanania cochinchinensis	IMPHY012120	Tripalmitin	Glycerolipids	Lipid and lipid-like molecules
Buchanania cochinchinensis	IMPHY000048	Cardanol	Phenols	Lipids and lipid-like molecules
Buchanania cochinchinensis	IMPHY006016	5-Pentadecylresorcinol	Phenols	Lipids and lipid-like molecules
Buchanania cochinchinensis	IMPHY013522	Triterpenoids	Prenol lipids	Lipids and lipid-like molecules
Buchanania cochinchinensis	IMPHY000783	1,3,6-tri-O-galloyl-beta-D-glucose	Tannins	Lipids and lipid-like molecules
Buchanania cochinchinensis	IMPHY003166	Koprutin	Flavonoids	Phenylpropanoids and polyketides
Buchanania cochinchinensis	IMPHY010565	Vincetoxicoside B	Flavonoids	Phenylpropanoids and polyketides
Buchanania cochinchinensis	IMPHY014969	kaempferol 7-O-glucoside	Flavonoids	Phenylpropanoids and polyketides
Butea monosperma	IMPHY000165	Tetracosanoic acid	Fatty acyls	Acetylides
Butea monosperma	IMPHY000570	Aleuritic acid	Fatty acyls	Acetylides
Butea monosperma	IMPHY003104	Decanoic acid	Fatty acyls	Acetylides
Butea monosperma	IMPHY003301	Octanoic acid	Fatty acyls	Acetylides
Butea monosperma	IMPHY005085	Heneicosanoic acid	Fatty acyls	Acetylides
Butea monosperma	IMPHY014052	15-Hydroxy-pentacosanoic acid	Fatty acyls	Acetylides
Butea monosperma	IMPHY008663	Lysophosphatidylcholine	Glycerophospholipids	Lipid and lipid-like molecules
Butea monosperma	IMPHY009826	1-(11Z-icosenoyl)-2-(9Z,12Z-octadecadienoyl)-sn-glycero-3-phosphoethanolamine	Glycerophospholipids	Lipid and lipid-like molecules
Butea monosperma	IMPHY011471	Lupenone	Prenol lipids	Lipids and lipid-like molecules
Butea monosperma	IMPHY014838	Daucosterol	Steroids and steroid derivatives	Lipids and lipid-like molecules
Butea monosperma	IMPHY000005	Thiamine	Diazines	Organic acids and derivatives
Butea monosperma	IMPHY006875	Hexahydro-3a-methyl-4,7-epoxyisobenzofuran-1,3-dione, (3a-alpha,4-beta,7-beta,7a-alpha)-	Furofurans	Organohetrocyclic compounds
Butea monosperma	IMPHY013481	(4R,6R)-6-hexadecyl-4-hydroxy-4,6-dimethyl-tetrahydropyran-2-one	Lactones	Organohetrocyclic compounds
Butea monosperma	IMPHY000846	Riboflavin	Pteridines and derivatives	Organohetrocyclic compounds
Butea monosperma	IMPHY011611	Leucocianidol	Flavonoids	Phenylpropanoids and polyketides
Butea monosperma	IMPHY002064	Coreopsin	Flavonoids	Phenylpropanoids and polyketides
Butea monosperma	IMPHY003013	Isomonospermoside	Flavonoids	Phenylpropanoids and polyketides
Butea monosperma	IMPHY003036	Monospermoside	Flavonoids	Phenylpropanoids and polyketides
Butea monosperma	IMPHY004872	Isobutrin	Flavonoids	Phenylpropanoids and polyketides
Butea monosperma	IMPHY005286	Butrin	Flavonoids	Phenylpropanoids and polyketides
Butea monosperma	IMPHY009395	Isocoreopsin	Flavonoids	Phenylpropanoids and polyketides
Butea monosperma	IMPHY010212	Sulfurein	Flavonoids	Phenylpropanoids and polyketides
Butea monosperma	IMPHY004601	Prunetin	Isoflavonoids	Phenylpropanoids and polyketides
Caesalpinia bonduc	IMPHY005231	alpha-Caesalpin	Prenol lipids	Lipids and lipid-like molecules
Caesalpinia bonduc	IMPHY006641	beta-Caesalpin	Prenol lipids	Lipids and lipid-like molecules
Caesalpinia bonduc	IMPHY009806	epsilon-Caesalpin	Prenol lipids	Lipids and lipid-like molecules
Caesalpinia bonduc	IMPHY009915	Caesalpin F	Prenol lipids	Lipids and lipid-like molecules
Caesalpinia bonduc	IMPHY013322	delta-Caesalpin	Prenol lipids	Lipids and lipid-like molecules
Caesalpinia bonduc	IMPHY001665	Bonducellin	Homoisoflavonoids	Phenylpropanoids and polyketides
Cajanus cajan	IMPHY006930	Cajaquinone	Anthracenes	Benzenoids
Cajanus cajan	IMPHY013778	4-Propylphenol	Benzene and substituted derivatives	Benzenoids
Cajanus cajan	IMPHY009744	2-Methoxy-4-propylphenol	Phenols	Lipids and lipid-like molecules
Cajanus cajan	IMPHY002139	(-)-Butyrospermol	Prenol lipids	Lipids and lipid-like molecules
Cajanus cajan	IMPHY011677	Taraxerol	Prenol lipids	Lipids and lipid-like molecules
Cajanus cajan	IMPHY011756	Eburicol	Prenol lipids	Lipids and lipid-like molecules
Cajanus cajan	IMPHY011853	Euphol	Prenol lipids	Lipids and lipid-like molecules
Cajanus cajan	IMPHY011855	Tirucallol	Prenol lipids	Lipids and lipid-like molecules
Cajanus cajan	IMPHY013101	Parkeol	Prenol lipids	Lipids and lipid-like molecules
Cajanus cajan	IMPHY009437	Simiarenol	Steroids and steroid derivatives	Lipids and lipid-like molecules
Cajanus cajan	IMPHY011642	Cycloartenol	Steroids and steroid derivatives	Lipids and lipid-like molecules
Cajanus cajan	IMPHY012768	24-Epiclerosterol	Steroids and steroid derivatives	Lipids and lipid-like molecules
Cajanus cajan	IMPHY013135	Cyclobranol	Steroids and steroid derivatives	Lipids and lipid-like molecules
Cajanus cajan	IMPHY000158	Pyridoxine	Pyridines and derivatives	Organohetrocyclic compounds
Cajanus cajan	IMPHY003436	Cajaflavanone	Flavonoids	Phenylpropanoids and polyketides
Cajanus cajan	IMPHY012713	Vitexin	Flavonoids	Phenylpropanoids and polyketides
Cajanus cajan	IMPHY004538	Cajanin	Isoflavonoids	Phenylpropanoids and polyketides
Cajanus cajan	IMPHY004566	Daidzein	Isoflavonoids	Phenylpropanoids and polyketides
Cajanus cajan	IMPHY009035	Formononetin	Isoflavonoids	Phenylpropanoids and polyketides
Cajanus cajan	IMPHY004643	Genistein	Isoflavonoids	Phenylpropanoids and polyketides
Cajanus cajan	IMPHY004775	Cajaisoflavone	Isoflavonoids	Phenylpropanoids and polyketides
Cajanus cajan	IMPHY004797	Cajanol	Isoflavonoids	Phenylpropanoids and polyketides
Cajanus cajan	IMPHY005581	2'-Hydroxygenistein	Isoflavonoids	Phenylpropanoids and polyketides
Cajanus cajan	IMPHY006684	Isoflavone	Isoflavonoids	Phenylpropanoids and polyketides
Cajanus cajan	IMPHY008172	2'-O-Methylcajanone	Isoflavonoids	Phenylpropanoids and polyketides
Cajanus scarabaeoides	IMPHY004097	Stearate	Fatty acyls	Acetylides
Cajanus scarabaeoides	IMPHY012849	Arachidate	Fatty acyls	Acetylides
Calotropis gigantea	IMPHY001109	Isovaleric acid	Fatty acyls	Acetylides
Calotropis gigantea	IMPHY011595	Taraxasterol acetate	Prenol lipids	Lipids and lipid-like molecules
Calotropis gigantea	IMPHY004039	beta-Amyrin acetate	Prenol lipids	Lipids and lipid-like molecules
Calotropis gigantea	IMPHY004100	Calendol	Prenol lipids	Lipids and lipid-like molecules
Calotropis gigantea	IMPHY014991	Lupeol acetate	Prenol lipids	Lipids and lipid-like molecules
Calotropis gigantea	IMPHY015081	Taraxasterol	Prenol lipids	Lipids and lipid-like molecules
Calotropis gigantea	IMPHY000074	Uscharin	Steroids and steroid derivatives	Lipids and lipid-like molecules
Calotropis gigantea	IMPHY004000	Asclepin	Steroids and steroid derivatives	Lipids and lipid-like molecules
Calotropis gigantea	IMPHY004159	Calotropin	Steroids and steroid derivatives	Lipids and lipid-like molecules
Calotropis gigantea	IMPHY004186	Calactin	Steroids and steroid derivatives	Lipids and lipid-like molecules
Calotropis gigantea	IMPHY010184	(1S,3R,5S,7R,8S,9R,10S,12R,14R,15S,18R,19R,22S,23R)-8,9,10,22-tetrahydroxy-7,18-dimethyl-19-(5-oxo-2H-furan-3-yl)-4,6,11-trioxahexacyclo[12.11.0.03,12.05,10.015,23.018,22]pentacosane-14-carbaldehyde	Steroids and steroid derivatives	Lipids and lipid-like molecules
Calotropis gigantea	IMPHY003772	Uzarigenin	Steroids and steroid derivatives	Lipids and lipid-like molecules
Calotropis gigantea	IMPHY008912	[(3S,8S,9R,10R,12R,13S,14R,17R)-17-acetyl-8,14-dihydroxy-3-[(2R,4S,5R,6R)-5-[(2S,4S,5R,6R)-5-[(2S,4S,5R,6R)-5-[(2S,4S,5R,6R)-5-[(2S,4S,5R,6R)-5-hydroxy-4-methoxy-6-methyloxan-2-yl]oxy-4-methoxy-6-methyloxan-2-yl]oxy-4-methoxy-6-methyloxan-2-yl]oxy-4-methoxy-6-methyloxan-2-yl]oxy-4-methoxy-6-methyloxan-2-yl]oxy-10,13-dimethyl-2,3,4,7,9,11,12,15,16,17-decahydro-1H-cyclopenta[a]phenanthren-12-yl] be…	Steroids and steroid derivatives	Lipids and lipid-like molecules
Calotropis gigantea	IMPHY008938	Calotroposide F	Steroids and steroid derivatives	Lipids and lipid-like molecules
Calotropis gigantea	IMPHY008939	Calotroposide G	Steroids and steroid derivatives	Lipids and lipid-like molecules
Calotropis gigantea	IMPHY008947	Calotroposide E	Steroids and steroid derivatives	Lipids and lipid-like molecules
Calotropis gigantea	IMPHY011333	[(3S,8S,9R,10R,12R,13S,14R,17R)-17-acetyl-8,14,17-trihydroxy-3-[(2R,4S,5R,6R)-5-[(2S,4S,5R,6R)-5-[(2S,4S,5R,6R)-5-[(2S,4S,5R,6R)-5-[(2S,4S,5R,6R)-5-hydroxy-4-methoxy-6-methyloxan-2-yl]oxy-4-methoxy-6-methyloxan-2-yl]oxy-4-methoxy-6-methyloxan-2-yl]oxy-4-methoxy-6-methyloxan-2-yl]oxy-4-methoxy-6-methyloxan-2-yl]oxy-10,13-dimethyl-1,2,3,4,7,9,11,12,15,16-decahydrocyclopenta[a]phenanthren-12-yl] ben…	Steroids and steroid derivatives	Lipids and lipid-like molecules
Calotropis gigantea	IMPHY011334	Calotroposide C	Steroids and steroid derivatives	Lipids and lipid-like molecules
Calotropis gigantea	IMPHY000948	Uscharidin	Steroids and steroid derivatives	Lipids and lipid-like molecules
Calotropis gigantea	IMPHY008819	Holarrhetine	Steroids and steroid derivatives	Lipids and lipid-like molecules
Calotropis gigantea	IMPHY012334	Glutathione	Carboxylic acids and derivatives	Organic acids and derivatives
Calotropis gigantea	IMPHY003530	Calcium oxalate	Carboxylic acids and derivatives	Organic acids and derivatives
Calotropis gigantea	IMPHY013024	Giganticine	Carboxylic acids and derivatives	Organic acids and derivatives
Calotropis gigantea	IMPHY000829	isorhamnetin 3-O-(6'-O-p-coumaroyl)-glucoside	Flavonoids	Phenylpropanoids and polyketides
Calotropis gigantea	IMPHY011748	isorhamnetin-3-O-glucoside	Flavonoids	Phenylpropanoids and polyketides
Calotropis gigantea	IMPHY003138	Keracyanin	Flavonoids	Phenylpropanoids and polyketides
Calotropis gigantea	IMPHY012868	Narcissin	Flavonoids	Phenylpropanoids and polyketides
Calotropis gigantea	IMPHY003061	Gigantol	Stilbenes	Phenylpropanoids and polyketides
Calotropis procera	IMPHY010081	Butyric acid	Fatty acyls	Acetylides
Calotropis procera	IMPHY012089	Valeric acid	Fatty acyls	Acetylides
Calotropis procera	IMPHY011546	2,3-Dihydroxybenzoic acid	Benzene and substituted derivatives	Benzenoids
Calotropis procera	IMPHY005275	Calotropenyl acetate	Prenol lipids	Lipids and lipid-like molecules
Calotropis procera	IMPHY009342	Multiflorenol	Prenol lipids	Lipids and lipid-like molecules
Calotropis procera	IMPHY000399	beta-Bisabolene	Prenol lipids	Lipids and lipid-like molecules
Calotropis procera	IMPHY010538	Farnesylacetone	Prenol lipids	Lipids and lipid-like molecules
Calotropis procera	IMPHY012712	Phytol	Prenol lipids	Lipids and lipid-like molecules
Calotropis procera	IMPHY014857	Cedrol	Prenol lipids	Lipids and lipid-like molecules
Calotropis procera	IMPHY002410	Proceroside	Prenol lipids	Lipids and lipid-like molecules
Calotropis procera	IMPHY002317	(1R,6S,10R,11R,14S,16R,19R,20S,21S,24S)-14,24-dihydroxy-4,4,11,15,15,19,20-heptamethyl-22-oxahexacyclo[19.2.1.01,6.07,20.010,19.011,16]tetracos-7-en-23-one	Prenol lipids	Lipids and lipid-like molecules
Calotropis procera	IMPHY004199	Procesterol	Steroids and steroid derivatives	Lipids and lipid-like molecules
Calotropis procera	IMPHY009362	Cyclosadol	Steroids and steroid derivatives	Lipids and lipid-like molecules
Calotropis procera	IMPHY010090	Cycloart-23-en-3beta,25-diol	Steroids and steroid derivatives	Lipids and lipid-like molecules
Calotropis procera	IMPHY010197	Calotropagenin	Steroids and steroid derivatives	Lipids and lipid-like molecules
Calotropis procera	IMPHY000522	Calactinic acid	Steroids and steroid derivatives	Lipids and lipid-like molecules
Calotropis procera	IMPHY001298	Voruscharin	Steroids and steroid derivatives	Lipids and lipid-like molecules
Calotropis procera	IMPHY001948	Syriogenin	Steroids and steroid derivatives	Lipids and lipid-like molecules
Calotropis procera	IMPHY007531	Benzoyllineolone	Steroids and steroid derivatives	Lipids and lipid-like molecules
Calotropis procera	IMPHY003926	Ouabain	Steroids and steroid derivatives	Lipids and lipid-like molecules
Calotropis procera	IMPHY006386	Cardenolide	Steroids and steroid derivatives	Lipids and lipid-like molecules
Calotropis procera	IMPHY004055	Choline	Organonitrogen compounds	Organic nitogen compounds
Calotropis procera	IMPHY003525	Nonanal	Organooxygen compounds	Organic oxygen compounds
Calotropis procera	IMPHY011332	(2S,3R,4R)-2,3,4,5-tetrahydroxypentanal	Organooxygen compounds	Organic oxygen compounds
Calotropis procera	IMPHY014892	D-Glucosamine	Organooxygen compounds	Organic oxygen compounds
Canscora alata	IMPHY000221	Canscoradione	Prenol lipids	Lipids and lipid-like molecules
Canscora alata	IMPHY011688	Friedelin	Prenol lipids	Lipids and lipid-like molecules
Canscora alata	IMPHY011859	Epifriedelanol	Prenol lipids	Lipids and lipid-like molecules
Canscora alata	IMPHY011620	Lutein	Prenol lipids	Lipids and lipid-like molecules
Canscora alata	IMPHY005468	Norathyriol	Benzopyrans	Organohetrocyclic compounds
Canscora alata	IMPHY013557	1,5,6-Trihydroxy-3-methoxy-9H-xanthen-9-one	Benzopyrans	Organohetrocyclic compounds
Canscora alata	IMPHY005324	Mesuaxanthone A	Benzopyrans	Organohetrocyclic compounds
Canscora alata	IMPHY005458	Norswertianin	Benzopyrans	Organohetrocyclic compounds
Canscora alata	IMPHY005919	Decussatin	Benzopyrans	Organohetrocyclic compounds
Canscora alata	IMPHY012744	Mangiferin	Benzopyrans	Organohetrocyclic compounds
Canscora alata	IMPHY012863	1,3,5,6-Tetrahydroxyxanthone	Benzopyrans	Organohetrocyclic compounds
Canscora alata	IMPHY012864	1,3,5-Trihydroxy-6-methoxyxanthone	Benzopyrans	Organohetrocyclic compounds
Canscora alata	IMPHY012865	1,5,6-Trihydroxy-3,7-dimethoxyxanthone	Benzopyrans	Organohetrocyclic compounds
Canscora alata	IMPHY012885	1,3,6-Trihydroxy-5-methoxyxanthone	Benzopyrans	Organohetrocyclic compounds
Canscora alata	IMPHY013244	1,3,8-Trihydroxy-7-methoxyxanthone	Benzopyrans	Organohetrocyclic compounds
Canscora alata	IMPHY013335	Hexamethoxyxanthone	Benzopyrans	Organohetrocyclic compounds
Canscora alata	IMPHY014098	9H-Xanthen-9-one, 1-hydroxy-3,5,6-trimethoxy-	Benzopyrans	Organohetrocyclic compounds
Canscora alata	IMPHY014105	1,7-Dihydroxy-3,5,6-trimethoxyxanthen-9-one	Benzopyrans	Organohetrocyclic compounds
Canscora alata	IMPHY014346	1-Hydroxy-3,5,6,7-tetramethoxyxanthen-9-one	Benzopyrans	Organohetrocyclic compounds
Canscora alata	IMPHY003257	Gentianine	Pyranopyridines	Organohetrocyclic compounds
Capillipedium parviflorum	IMPHY006971	Methyl palmitate	Fatty acyls	Acetylides
Capillipedium parviflorum	IMPHY007213	Methyl stearate	Fatty acyls	Acetylides
Capillipedium parviflorum	IMPHY007276	Nonan-1-ol	Fatty acyls	Acetylides
Capillipedium parviflorum	IMPHY008597	Nonyl acetate	Fatty acyls	Acetylides
Capillipedium parviflorum	IMPHY010052	4-Undecanol	Fatty acyls	Acetylides
Capillipedium parviflorum	IMPHY012816	trans-2-Hexenyl butyrate	Fatty acyls	Acetylides
Capillipedium parviflorum	IMPHY017909	4-Tridecanol	Fatty acyls	Acetylides
Capillipedium parviflorum	IMPHY010000	Dodecane	Saturated hydrocarbons	Hydrocarbons
Capillipedium parviflorum	IMPHY007275	1,6-Germacradien-5-ol	Prenol lipids	Lipids and lipid-like molecules
Capillipedium parviflorum	IMPHY011660	(+)-alpha-Cadinene	Prenol lipids	Lipids and lipid-like molecules
Capillipedium parviflorum	IMPHY014805	Cedr-8-ene	Prenol lipids	Lipids and lipid-like molecules
Capillipedium parviflorum	IMPHY014885	1-Isopropyl-4,7-dimethyl-1,3,4,5,6,8a-hexahydro-4a(2H)-naphthalenol	Prenol lipids	Lipids and lipid-like molecules
Capillipedium parviflorum	IMPHY016053	Viridiflorol	Prenol lipids	Lipids and lipid-like molecules
Capillipedium parviflorum	IMPHY017213	4-Nonanol	Prenol lipids	Lipids and lipid-like molecules
Capillipedium parviflorum	IMPHY001840	4-Heptanol	Organooxygen compounds	Organic oxygen compounds
Capillipedium parviflorum	IMPHY003601	(1R,4aR,8aR)-1,4a-dimethyl-7-propan-2-ylidene-3,4,5,6,8,8a-hexahydro-2H-naphthalen-1-ol	Organooxygen compounds	Organic oxygen compounds
Capillipedium parviflorum	IMPHY006970	Decanal	Organooxygen compounds	Organic oxygen compounds
Capillipedium parviflorum	IMPHY011054	4-Nonanone	Organooxygen compounds	Organic oxygen compounds
Capillipedium parviflorum	IMPHY012612	11-Methyl-4-dodecanone	Organooxygen compounds	Organic oxygen compounds
Capillipedium parviflorum	IMPHY017469	4-Hexadecanone	Organooxygen compounds	Organic oxygen compounds
Capillipedium parviflorum	IMPHY017777	4-Undecanone	Organooxygen compounds	Organic oxygen compounds
Capillipedium parviflorum	IMPHY017906	4-Tridecanone	Organooxygen compounds	Organic oxygen compounds
Capillipedium parviflorum	IMPHY000025	Kessane	Oxepanes	Organohetrocyclic compounds
Capparis decidua	IMPHY006278	2-Hydroxy-6-methoxybenzoic acid	Benzene and substituted derivatives	Benzenoids
Capparis decidua	IMPHY011523	Salicylic acid	Benzene and substituted derivatives	Benzenoids
Capparis decidua	IMPHY011883	3,4-Dihydroxybenzoic acid	Benzene and substituted derivatives	Benzenoids
Capparis decidua	IMPHY009377	Pentacosane	Saturated hydrocarbons	Hydrocarbons
Capparis decidua	IMPHY001856	Stachydrine	Carboxylic acids and derivatives	Organic acids and derivatives
Capparis decidua	IMPHY000291	Spermidine	Organonitrogen compounds	Organic nitogen compounds
Capparis decidua	IMPHY004101	1-S-[(1Z)-N-(sulfooxy)ethanimidoyl]-1-thio-beta-D-glucopyranose	Organooxygen compounds	Organic oxygen compounds
Capparis decidua	IMPHY003499	Pyrrolidine	Pyrrolidines	Organic oxygen compounds
Capparis decidua	IMPHY003919	2-Hydroxycinnamic acid	Cinnamic acids and derivatives	Phenylpropanoids and polyketides
Capparis decidua	IMPHY008724	Isorhamnetin	Flavonoids	Phenylpropanoids and polyketides
Capparis decidua	IMPHY006413	Capparidisine	Macrolactams	Phenylpropanoids and polyketides
Capparis decidua	IMPHY012833	Capparisinine	Macrolactams	Phenylpropanoids and polyketides
Capparis sepiaria	IMPHY006175	4-Methoxysalicylic acid	Benzene and substituted derivatives	Benzenoids
Capparis sepiaria	IMPHY002190	Erythrodiol	Prenol lipids	Lipids and lipid-like molecules
Capparis sepiaria	IMPHY004271	Betulin	Prenol lipids	Lipids and lipid-like molecules
Capparis sepiaria	IMPHY010077	4-Methoxyglucobrassicin	Organooxygen compounds	Organic oxygen compounds
Capparis sepiaria	IMPHY014924	3-Indolylmethyl glucosinolate	Organooxygen compounds	Organic oxygen compounds
Capparis sepiaria	IMPHY005543	Rhamnetin	Flavonoids	Phenylpropanoids and polyketides
Capsicum annuum	IMPHY000606	Pentyl butyrate	Fatty acyls	Acetylides
Capsicum annuum	IMPHY001209	Isobutyl 2-methylbutyrate	Fatty acyls	Acetylides
Capsicum annuum	IMPHY001966	Capsianoside E	Fatty acyls	Acetylides
Capsicum annuum	IMPHY002667	Pentadecanoic acid	Fatty acyls	Acetylides
Capsicum annuum	IMPHY002851	2-Decanol	Fatty acyls	Acetylides
Capsicum annuum	IMPHY002983	1-Hexadecanol	Fatty acyls	Acetylides
Capsicum annuum	IMPHY003316	Pentadecanal	Fatty acyls	Acetylides
Capsicum annuum	IMPHY003537	Tetradecanal	Fatty acyls	Acetylides
Capsicum annuum	IMPHY005345	1-Octen-3-OL	Fatty acyls	Acetylides
Capsicum annuum	IMPHY006032	2-Ethylhexanol	Fatty acyls	Acetylides
Capsicum annuum	IMPHY006898	Stearyl alcohol	Fatty acyls	Acetylides
Capsicum annuum	IMPHY007045	2-Methylbutanoic acid	Fatty acyls	Acetylides
Capsicum annuum	IMPHY007171	1-Hexanol	Fatty acyls	Acetylides
Capsicum annuum	IMPHY007354	Hexanoic acid	Fatty acyls	Acetylides
Capsicum annuum	IMPHY007467	Hexadecanal	Fatty acyls	Acetylides
Capsicum annuum	IMPHY007978	Hexyl 2-methylbutanoate	Fatty acyls	Acetylides
Capsicum annuum	IMPHY009367	1-Pentadecanol	Fatty acyls	Acetylides
Capsicum annuum	IMPHY009513	Tridecanoic acid	Fatty acyls	Acetylides
Capsicum annuum	IMPHY009626	2-Nonanol	Fatty acyls	Acetylides
Capsicum annuum	IMPHY009751	1-Heptanol	Fatty acyls	Acetylides
Capsicum annuum	IMPHY009863	Methyl 2-methylbutyrate	Fatty acyls	Acetylides
Capsicum annuum	IMPHY009889	Hexyl isovalerate	Fatty acyls	Acetylides
Capsicum annuum	IMPHY009985	Hexyl tiglate	Fatty acyls	Acetylides
Capsicum annuum	IMPHY009999	3-Methylbutyl hexanoate	Fatty acyls	Acetylides
Capsicum annuum	IMPHY011588	cis-3-Hexen-1-ol	Fatty acyls	Acetylides
Capsicum annuum	IMPHY011659	alpha-Muurolene	Fatty acyls	Acetylides
Capsicum annuum	IMPHY011694	2-Hexen-1-OL	Fatty acyls	Acetylides
Capsicum annuum	IMPHY012085	Isobutyl hexanoate	Fatty acyls	Acetylides
Capsicum annuum	IMPHY013679	Capsianoside F	Fatty acyls	Acetylides
Capsicum annuum	IMPHY013804	Octyl isobutyrate	Fatty acyls	Acetylides
Capsicum annuum	IMPHY013805	2-Phenylethyl hexanoate	Fatty acyls	Acetylides
Capsicum annuum	IMPHY013808	Pentyl valerate	Fatty acyls	Acetylides
Capsicum annuum	IMPHY013851	Pentyl 3-methylbutanoate	Fatty acyls	Acetylides
Capsicum annuum	IMPHY013986	Heptyl 2-methylbutyrate	Fatty acyls	Acetylides
Capsicum annuum	IMPHY014619	Capsianoside C	Fatty acyls	Acetylides
Capsicum annuum	IMPHY014665	Capsianoside D	Fatty acyls	Acetylides
Capsicum annuum	IMPHY015288	Isobutyl isovalerate	Fatty acyls	Acetylides
Capsicum annuum	IMPHY015302	2-Tridecanol	Fatty acyls	Acetylides
Capsicum annuum	IMPHY015522	Butyl isovalerate	Fatty acyls	Acetylides
Capsicum annuum	IMPHY015526	Butyl hexanoate	Fatty acyls	Acetylides
Capsicum annuum	IMPHY015567	cis-3-Hexenyl isovalerate	Fatty acyls	Acetylides
Capsicum annuum	IMPHY015631	(E)-2-Hexenyl hexanoate	Fatty acyls	Acetylides
Capsicum annuum	IMPHY015720	Heptyl hexanoate	Fatty acyls	Acetylides
Capsicum annuum	IMPHY015721	Heptyl isovalerate	Fatty acyls	Acetylides
Capsicum annuum	IMPHY015722	Heptyl valerate	Fatty acyls	Acetylides
Capsicum annuum	IMPHY015734	Hexyl hexanoate	Fatty acyls	Acetylides
Capsicum annuum	IMPHY015736	Hexyl 4-methylpentanoate	Fatty acyls	Acetylides
Capsicum annuum	IMPHY015738	Hexyl valerate	Fatty acyls	Acetylides
Capsicum annuum	IMPHY015746	3-Methylbutyl 2-methylbutanoate	Fatty acyls	Acetylides
Capsicum annuum	IMPHY015749	Isoamyl isovalerate	Fatty acyls	Acetylides
Capsicum annuum	IMPHY015768	Isoprenyl pentanoate	Fatty acyls	Acetylides
Capsicum annuum	IMPHY015821	Methyl 2-methyloctanoate	Fatty acyls	Acetylides
Capsicum annuum	IMPHY015884	Pentyl 2-methylbutyrate	Fatty acyls	Acetylides
Capsicum annuum	IMPHY015990	cis-3-Hexenyl hexanoate	Fatty acyls	Acetylides
Capsicum annuum	IMPHY016002	(Z)-2-Octen-1-ol	Fatty acyls	Acetylides
Capsicum annuum	IMPHY016150	Octyl isovalerate	Fatty acyls	Acetylides
Capsicum annuum	IMPHY016425	4-Methyl-1-hexanol	Fatty acyls	Acetylides
Capsicum annuum	IMPHY016677	Heptyl butyrate	Fatty acyls	Acetylides
Capsicum annuum	IMPHY016685	Hexyl 2-methyl-3-pentenoate	Fatty acyls	Acetylides
Capsicum annuum	IMPHY016708	Isopropyl valerate	Fatty acyls	Acetylides
Capsicum annuum	IMPHY002065	Corticrocin	Fatty acyls	Acetylides
Capsicum annuum	IMPHY005560	2-Decenoic acid	Fatty acyls	Acetylides
Capsicum annuum	IMPHY007019	(E)-oct-2-enoic acid	Fatty acyls	Acetylides
Capsicum annuum	IMPHY008864	4-Methylpentyl 4-methylpentanoate	Fatty acyls	Acetylides
Capsicum annuum	IMPHY009868	4-Methylpentyl 2-methylbutanoate	Fatty acyls	Acetylides
Capsicum annuum	IMPHY006060	Benzyl isovalerate	Benzene and substituted derivatives	Benzenoids
Capsicum annuum	IMPHY006700	Methyl benzoate	Benzene and substituted derivatives	Benzenoids
Capsicum annuum	IMPHY008150	1-Methyl-4-(prop-1-en-2-yl)benzene	Benzene and substituted derivatives	Benzenoids
Capsicum annuum	IMPHY009777	Benzyl butyrate	Benzene and substituted derivatives	Benzenoids
Capsicum annuum	IMPHY009879	Hexyl benzoate	Benzene and substituted derivatives	Benzenoids
Capsicum annuum	IMPHY009946	Benzaldehyde	Benzene and substituted derivatives	Benzenoids
Capsicum annuum	IMPHY010097	Benzyl benzoate	Benzene and substituted derivatives	Benzenoids
Capsicum annuum	IMPHY011696	cis-3-Hexenyl benzoate	Benzene and substituted derivatives	Benzenoids
Capsicum annuum	IMPHY012070	o-Xylene	Benzene and substituted derivatives	Benzenoids
Capsicum annuum	IMPHY013752	Propylbenzene	Benzene and substituted derivatives	Benzenoids
Capsicum annuum	IMPHY015230	2,4-Dimethylbenzaldehyde	Benzene and substituted derivatives	Benzenoids
Capsicum annuum	IMPHY015501	Benzyl hexanoate	Benzene and substituted derivatives	Benzenoids
Capsicum annuum	IMPHY015506	Benzyl valerate	Benzene and substituted derivatives	Benzenoids
Capsicum annuum	IMPHY015630	E-2-Hexenyl benzoate	Benzene and substituted derivatives	Benzenoids
Capsicum annuum	IMPHY016702	4-Methylpentyl benzoate	Benzene and substituted derivatives	Benzenoids
Capsicum annuum	IMPHY008960	4-Aminobenzaldehyde	Benzene and substituted derivatives	Benzenoids
Capsicum annuum	IMPHY007179	1-Naphthylacetic acid	Naphthalenes	Benzenoids
Capsicum annuum	IMPHY007180	1-Naphthaleneacetamide	Naphthalenes	Benzenoids
Capsicum annuum	IMPHY000308	Hexadecane	Saturated hydrocarbons	Hydrocarbons
Capsicum annuum	IMPHY006951	Eicosane	Saturated hydrocarbons	Hydrocarbons
Capsicum annuum	IMPHY007202	Nonane	Saturated hydrocarbons	Hydrocarbons
Capsicum annuum	IMPHY009355	Tetracosane	Saturated hydrocarbons	Hydrocarbons
Capsicum annuum	IMPHY009368	Heptadecane	Saturated hydrocarbons	Hydrocarbons
Capsicum annuum	IMPHY009369	Nonadecane	Saturated hydrocarbons	Hydrocarbons
Capsicum annuum	IMPHY009375	Docosane	Saturated hydrocarbons	Hydrocarbons
Capsicum annuum	IMPHY009382	Heneicosane	Saturated hydrocarbons	Hydrocarbons
Capsicum annuum	IMPHY009389	Pentadecane	Saturated hydrocarbons	Hydrocarbons
Capsicum annuum	IMPHY009490	Tricosane	Saturated hydrocarbons	Hydrocarbons
Capsicum annuum	IMPHY011215	Tetradecane	Saturated hydrocarbons	Hydrocarbons
Capsicum annuum	IMPHY012111	Cyclododecane	Saturated hydrocarbons	Hydrocarbons
Capsicum annuum	IMPHY012151	2-Methyltetradecane	Saturated hydrocarbons	Hydrocarbons
Capsicum annuum	IMPHY016277	2-Methylpentadecane	Saturated hydrocarbons	Hydrocarbons
Capsicum annuum	IMPHY016280	2-Methyltridecane	Saturated hydrocarbons	Hydrocarbons
Capsicum annuum	IMPHY006925	1-Octadecene	Unsaturated hydrocarbons	Hydrocarbons
Capsicum annuum	IMPHY012133	1-Hexadecene	Unsaturated hydrocarbons	Hydrocarbons
Capsicum annuum	IMPHY017317	2-Methyl-1-tetradecene	Unsaturated hydrocarbons	Hydrocarbons
Capsicum annuum	IMPHY013072	Podophyllin	Aryltetralin lignans	Lignans
Capsicum annuum	IMPHY000627	Dihydrocapsaicin	Phenols	Lipids and lipid-like molecules
Capsicum annuum	IMPHY001565	Capsaicin	Phenols	Lipids and lipid-like molecules
Capsicum annuum	IMPHY003126	Homodihydrocapsaicin	Phenols	Lipids and lipid-like molecules
Capsicum annuum	IMPHY005083	Nordihydrocapsaicin	Phenols	Lipids and lipid-like molecules
Capsicum annuum	IMPHY009893	4-Methoxyphenol	Phenols	Lipids and lipid-like molecules
Capsicum annuum	IMPHY011879	Moupinamide	Phenols	Lipids and lipid-like molecules
Capsicum annuum	IMPHY001475	(1R,3S,6S)-6-[(1E,3E,5E,7E,9E,11E,13E,15E,17E)-18-[(2R,4S)-2-hydroxy-2,6,6-trimethyl-7-oxabicyclo[2.2.1]heptan-1-yl]-3,7,12,16-tetramethyloctadeca-1,3,5,7,9,11,13,15,17-nonaenyl]-1,5,5-trimethyl-7-oxabicyclo[4.1.0]heptan-3-ol	Prenol lipids	Lipids and lipid-like molecules
Capsicum annuum	IMPHY002286	1'-OH-gamma-carotene glucoside/(Carotenoids B-G)	Prenol lipids	Lipids and lipid-like molecules
Capsicum annuum	IMPHY003695	(-)-Germacrene A	Prenol lipids	Lipids and lipid-like molecules
Capsicum annuum	IMPHY003710	(-)-Isopulegol	Prenol lipids	Lipids and lipid-like molecules
Capsicum annuum	IMPHY003822	Cubebol	Prenol lipids	Lipids and lipid-like molecules
Capsicum annuum	IMPHY004613	Capsanthin	Prenol lipids	Lipids and lipid-like molecules
Capsicum annuum	IMPHY004645	beta-Cryptoxanthin	Prenol lipids	Lipids and lipid-like molecules
Capsicum annuum	IMPHY005811	2-Pentylfuran	Prenol lipids	Lipids and lipid-like molecules
Capsicum annuum	IMPHY005821	gamma-Himachalene	Prenol lipids	Lipids and lipid-like molecules
Capsicum annuum	IMPHY006465	Phytofluene	Prenol lipids	Lipids and lipid-like molecules
Capsicum annuum	IMPHY006950	Tricyclene	Prenol lipids	Lipids and lipid-like molecules
Capsicum annuum	IMPHY010674	Cucurbitaxanthin A	Prenol lipids	Lipids and lipid-like molecules
Capsicum annuum	IMPHY011410	Rubixanthin	Prenol lipids	Lipids and lipid-like molecules
Capsicum annuum	IMPHY011609	alpha-Carotene	Prenol lipids	Lipids and lipid-like molecules
Capsicum annuum	IMPHY012168	(1S,2S,6S,7R,8R)-1,3-dimethyl-8-propan-2-yltricyclo[4.4.0.02,7]dec-3-ene	Prenol lipids	Lipids and lipid-like molecules
Capsicum annuum	IMPHY012568	Violaxanthin	Prenol lipids	Lipids and lipid-like molecules
Capsicum annuum	IMPHY012654	Nerol	Prenol lipids	Lipids and lipid-like molecules
Capsicum annuum	IMPHY012725	Capsorubin	Prenol lipids	Lipids and lipid-like molecules
Capsicum annuum	IMPHY013080	alpha-Calacorene	Prenol lipids	Lipids and lipid-like molecules
Capsicum annuum	IMPHY014716	(1S,5S)-4,6-dimethyl-6-(4-methylpent-3-enyl)bicyclo[3.1.1]hept-3-ene	Prenol lipids	Lipids and lipid-like molecules
Capsicum annuum	IMPHY014833	beta-Himachalene	Prenol lipids	Lipids and lipid-like molecules
Capsicum annuum	IMPHY014865	Calamenene	Prenol lipids	Lipids and lipid-like molecules
Capsicum annuum	IMPHY014970	Carpoxanthin	Prenol lipids	Lipids and lipid-like molecules
Capsicum annuum	IMPHY015564	cis-Cadina-1(2),4-diene	Prenol lipids	Lipids and lipid-like molecules
Capsicum annuum	IMPHY002062	Daturaolone	Prenol lipids	Lipids and lipid-like molecules
Capsicum annuum	IMPHY003091	Daturadiol	Prenol lipids	Lipids and lipid-like molecules
Capsicum annuum	IMPHY003408	24,25-Dihydrolanosterol	Prenol lipids	Lipids and lipid-like molecules
Capsicum annuum	IMPHY006482	31-Norcycloartanol acetate	Prenol lipids	Lipids and lipid-like molecules
Capsicum annuum	IMPHY011758	Euphorbadienol	Prenol lipids	Lipids and lipid-like molecules
Capsicum annuum	IMPHY011857	Lanosterol	Prenol lipids	Lipids and lipid-like molecules
Capsicum annuum	IMPHY002721	Cryptocapsin	Prenol lipids	Lipids and lipid-like molecules
Capsicum annuum	IMPHY003178	(3R)-beta,beta-carotene-3-ol	Prenol lipids	Lipids and lipid-like molecules
Capsicum annuum	IMPHY004380	Phytoene	Prenol lipids	Lipids and lipid-like molecules
Capsicum annuum	IMPHY004381	zeta-Carotene	Prenol lipids	Lipids and lipid-like molecules
Capsicum annuum	IMPHY004644	Zeinoxanthin	Prenol lipids	Lipids and lipid-like molecules
Capsicum annuum	IMPHY004693	Antheraxanthin	Prenol lipids	Lipids and lipid-like molecules
Capsicum annuum	IMPHY005377	Capsidiol	Prenol lipids	Lipids and lipid-like molecules
Capsicum annuum	IMPHY006486	Squalene	Prenol lipids	Lipids and lipid-like molecules
Capsicum annuum	IMPHY007032	(1S,2R,4S)-1-[(1E,3E,5E,7E,9E,11E,13E,15E,17E)-18-[(1S,2R,4S)-2-hydroxy-2,6,6-trimethyl-7-oxabicyclo[2.2.1]heptan-1-yl]-3,7,12,16-tetramethyloctadeca-1,3,5,7,9,11,13,15,17-nonaenyl]-2,6,6-trimethyl-7-oxabicyclo[2.2.1]heptan-2-ol	Prenol lipids	Lipids and lipid-like molecules
Capsicum annuum	IMPHY011772	cis-Zeaxanthin	Prenol lipids	Lipids and lipid-like molecules
Capsicum annuum	IMPHY011785	Zeaxanthin	Prenol lipids	Lipids and lipid-like molecules
Capsicum annuum	IMPHY012728	all-trans-Neoxanthin	Prenol lipids	Lipids and lipid-like molecules
Capsicum annuum	IMPHY014225	Capsanthin-3,6-epoxide	Prenol lipids	Lipids and lipid-like molecules
Capsicum annuum	IMPHY014397	Capsanthin-5,6-epoxide	Prenol lipids	Lipids and lipid-like molecules
Capsicum annuum	IMPHY002728	Capsicoside C2	Steroids and steroid derivatives	Lipids and lipid-like molecules
Capsicum annuum	IMPHY013321	Funkioside C	Steroids and steroid derivatives	Lipids and lipid-like molecules
Capsicum annuum	IMPHY001380	31-Norcycloartenol	Steroids and steroid derivatives	Lipids and lipid-like molecules
Capsicum annuum	IMPHY002229	Cycloeucalenol	Steroids and steroid derivatives	Lipids and lipid-like molecules
Capsicum annuum	IMPHY002345	24-Methyllophenol	Steroids and steroid derivatives	Lipids and lipid-like molecules
Capsicum annuum	IMPHY003661	24-Methylenecholesterol	Steroids and steroid derivatives	Lipids and lipid-like molecules
Capsicum annuum	IMPHY003952	Cycloartanol	Steroids and steroid derivatives	Lipids and lipid-like molecules
Capsicum annuum	IMPHY004179	Solanine	Steroids and steroid derivatives	Lipids and lipid-like molecules
Capsicum annuum	IMPHY006659	Obtusifoliol	Steroids and steroid derivatives	Lipids and lipid-like molecules
Capsicum annuum	IMPHY006906	24-Methylcholesta-5,24-dienol	Steroids and steroid derivatives	Lipids and lipid-like molecules
Capsicum annuum	IMPHY007143	Solanidine	Steroids and steroid derivatives	Lipids and lipid-like molecules
Capsicum annuum	IMPHY008729	Lophenol	Steroids and steroid derivatives	Lipids and lipid-like molecules
Capsicum annuum	IMPHY008825	24-Methyl-31-norlanost-9(11)-enol	Steroids and steroid derivatives	Lipids and lipid-like molecules
Capsicum annuum	IMPHY008933	24-Ethyllophenol	Steroids and steroid derivatives	Lipids and lipid-like molecules
Capsicum annuum	IMPHY009576	24-Ethylcholest-22-enol	Steroids and steroid derivatives	Lipids and lipid-like molecules
Capsicum annuum	IMPHY009610	Capsicoside	Steroids and steroid derivatives	Lipids and lipid-like molecules
Capsicum annuum	IMPHY010364	(3S,5S,8S,9S,10S,13R,14S,17R)-10,13-dimethyl-17-[(2R)-6-methylheptan-2-yl]-2,3,4,5,6,7,8,9,11,12,14,15,16,17-tetradecahydro-1H-cyclopenta[a]phenanthren-3-ol	Steroids and steroid derivatives	Lipids and lipid-like molecules
Capsicum annuum	IMPHY012769	24-Methylenelophenol	Steroids and steroid derivatives	Lipids and lipid-like molecules
Capsicum annuum	IMPHY003451	2-[2-[6-[3,5-dihydroxy-2-(hydroxymethyl)-6-[(1R,2S,6R,7S,12S,15R,18S)-15-hydroxy-5',7,9,13-tetramethylspiro[5-oxapentacyclo[10.8.0.02,9.04,8.013,18]icosane-6,2'-oxane]-16-yl]oxyoxan-4-yl]oxy-4,5-dihydroxy-2-(hydroxymethyl)oxan-3-yl]oxy-5-hydroxy-6-(hydroxymethyl)-3-[3,4,5-trihydroxy-6-(hydroxymethyl)oxan-2-yl]oxyoxan-4-yl]oxy-6-(hydroxymethyl)oxane-3,4,5-triol	Steroids and steroid derivatives	Lipids and lipid-like molecules
Capsicum annuum	IMPHY007176	Methost-8-enol	Steroids and steroid derivatives	Lipids and lipid-like molecules
Capsicum annuum	IMPHY009869	4alpha-Methyl-24-ethylcholesta-7,24-dienol	Steroids and steroid derivatives	Lipids and lipid-like molecules
Capsicum annuum	IMPHY007302	Hexyl acetate	Carboxylic acids and derivatives	Organic acids and derivatives
Capsicum annuum	IMPHY007417	Ethyl acetate	Carboxylic acids and derivatives	Organic acids and derivatives
Capsicum annuum	IMPHY007466	2-Methylbutyl isobutyrate	Carboxylic acids and derivatives	Organic acids and derivatives
Capsicum annuum	IMPHY008024	Isobutyl isobutyrate	Carboxylic acids and derivatives	Organic acids and derivatives
Capsicum annuum	IMPHY009990	Isopentyl isobutyrate	Carboxylic acids and derivatives	Organic acids and derivatives
Capsicum annuum	IMPHY015527	Butyl isobutyrate	Carboxylic acids and derivatives	Organic acids and derivatives
Capsicum annuum	IMPHY015735	Hexyl isobutyrate	Carboxylic acids and derivatives	Organic acids and derivatives
Capsicum annuum	IMPHY015885	Pentyl isobutyrate	Carboxylic acids and derivatives	Organic acids and derivatives
Capsicum annuum	IMPHY016701	Isoheptyl isobutyrate	Carboxylic acids and derivatives	Organic acids and derivatives
Capsicum annuum	IMPHY002054	Isocitric acid	Carboxylic acids and derivatives	Organic acids and derivatives
Capsicum annuum	IMPHY003500	Citric acid	Carboxylic acids and derivatives	Organic acids and derivatives
Capsicum annuum	IMPHY006310	Folic	Carboxylic acids and derivatives	Organic acids and derivatives
Capsicum annuum	IMPHY006997	Malonic acid	Carboxylic acids and derivatives	Organic acids and derivatives
Capsicum annuum	IMPHY008894	N-(13-Methyltetradecyl)acetamide	Carboxylic acids and derivatives	Organic acids and derivatives
Capsicum annuum	IMPHY003546	2-Isobutyl-3-methoxypyrazine	Diazines	Organic acids and derivatives
Capsicum annuum	IMPHY002889	5-Ethyl-2,3-dimethylpyrazine	Diazines	Organic acids and derivatives
Capsicum annuum	IMPHY002958	2,3,5-Trimethylpyrazine	Diazines	Organic acids and derivatives
Capsicum annuum	IMPHY005670	2,3-Dimethylpyrazine	Diazines	Organic acids and derivatives
Capsicum annuum	IMPHY008686	2-Ethyl-5-methylpyrazine	Diazines	Organic acids and derivatives
Capsicum annuum	IMPHY000161	cyclo[DL-OVal-DL-N(Me)Phe-DL-OVal-DL-N(Me)Phe-DL-OVal-DL-N(Me)Phe]	Peptidomimetics	Organic acids and derivatives
Capsicum annuum	IMPHY009752	beta-Cyclocitral	Organic oxides	Organic oxygen compounds
Capsicum annuum	IMPHY000042	3-Methyl-2-butanone	Organooxygen compounds	Organic oxygen compounds
Capsicum annuum	IMPHY000091	2-Methyl-3-pentanone	Organooxygen compounds	Organic oxygen compounds
Capsicum annuum	IMPHY000795	Octanal	Organooxygen compounds	Organic oxygen compounds
Capsicum annuum	IMPHY001577	Ethyl vinyl ketone	Organooxygen compounds	Organic oxygen compounds
Capsicum annuum	IMPHY001688	2-Acetylpyrrole	Organooxygen compounds	Organic oxygen compounds
Capsicum annuum	IMPHY001881	2-Tridecanone	Organooxygen compounds	Organic oxygen compounds
Capsicum annuum	IMPHY001971	1-Penten-3-OL	Organooxygen compounds	Organic oxygen compounds
Capsicum annuum	IMPHY003513	Isoamyl alcohol	Organooxygen compounds	Organic oxygen compounds
Capsicum annuum	IMPHY003649	2-Heptenal	Organooxygen compounds	Organic oxygen compounds
Capsicum annuum	IMPHY003723	2,4-Decadienal	Organooxygen compounds	Organic oxygen compounds
Capsicum annuum	IMPHY003760	2-Nonenal	Organooxygen compounds	Organic oxygen compounds
Capsicum annuum	IMPHY003855	cis-2-Penten-1-ol	Organooxygen compounds	Organic oxygen compounds
Capsicum annuum	IMPHY003914	(Z)-2-Decenal	Organooxygen compounds	Organic oxygen compounds
Capsicum annuum	IMPHY004121	2-Heptanone	Organooxygen compounds	Organic oxygen compounds
Capsicum annuum	IMPHY004751	3-(Methylthio)propionaldehyde	Organooxygen compounds	Organic oxygen compounds
Capsicum annuum	IMPHY005549	2-Octenal	Organooxygen compounds	Organic oxygen compounds
Capsicum annuum	IMPHY005551	2,4-Heptadienal	Organooxygen compounds	Organic oxygen compounds
Capsicum annuum	IMPHY005935	trans-2-Pentenal	Organooxygen compounds	Organic oxygen compounds
Capsicum annuum	IMPHY006009	Acetal	Organooxygen compounds	Organic oxygen compounds
Capsicum annuum	IMPHY006934	2-Methyl-1-butanol	Organooxygen compounds	Organic oxygen compounds
Capsicum annuum	IMPHY006989	2-Pentanone	Organooxygen compounds	Organic oxygen compounds
Capsicum annuum	IMPHY007186	Heptanal	Organooxygen compounds	Organic oxygen compounds
Capsicum annuum	IMPHY007222	Pentanal	Organooxygen compounds	Organic oxygen compounds
Capsicum annuum	IMPHY007331	6-Methyl-5-hepten-2-one	Organooxygen compounds	Organic oxygen compounds
Capsicum annuum	IMPHY008146	1-Pentanol	Organooxygen compounds	Organic oxygen compounds
Capsicum annuum	IMPHY008196	2,4-Hexadienal	Organooxygen compounds	Organic oxygen compounds
Capsicum annuum	IMPHY009965	Cyclohexanone	Organooxygen compounds	Organic oxygen compounds
Capsicum annuum	IMPHY010977	Hexadecan-2-one	Organooxygen compounds	Organic oxygen compounds
Capsicum annuum	IMPHY011521	2-Undecanone	Organooxygen compounds	Organic oxygen compounds
Capsicum annuum	IMPHY011976	(Z)-2-hexenal	Organooxygen compounds	Organic oxygen compounds
Capsicum annuum	IMPHY012059	Isobutanol	Organooxygen compounds	Organic oxygen compounds
Capsicum annuum	IMPHY012167	2,3-Hexanedione	Organooxygen compounds	Organic oxygen compounds
Capsicum annuum	IMPHY015177	1-Butoxy-2-propanol	Organooxygen compounds	Organic oxygen compounds
Capsicum annuum	IMPHY015222	2,3-Octanedione	Organooxygen compounds	Organic oxygen compounds
Capsicum annuum	IMPHY015309	3,3-Dimethylcyclohexanol	Organooxygen compounds	Organic oxygen compounds
Capsicum annuum	IMPHY015344	3-Methyl-2-butenal	Organooxygen compounds	Organic oxygen compounds
Capsicum annuum	IMPHY015386	4-Methyl-3-penten-1-ol	Organooxygen compounds	Organic oxygen compounds
Capsicum annuum	IMPHY016363	3-Heptanone	Organooxygen compounds	Organic oxygen compounds
Capsicum annuum	IMPHY017382	5-Methyl-3-hexen-2-one	Organooxygen compounds	Organic oxygen compounds
Capsicum annuum	IMPHY003438	Planteose	Organooxygen compounds	Organic oxygen compounds
Capsicum annuum	IMPHY009549	Fructosylsucrose	Organooxygen compounds	Organic oxygen compounds
Capsicum annuum	IMPHY001854	3-Methylbutanal	Organooxygen compounds	Organic oxygen compounds
Capsicum annuum	IMPHY001861	2-Hexanone	Organooxygen compounds	Organic oxygen compounds
Capsicum annuum	IMPHY002133	2-Hexanol	Organooxygen compounds	Organic oxygen compounds
Capsicum annuum	IMPHY002926	2,3-Butanediol	Organooxygen compounds	Organic oxygen compounds
Capsicum annuum	IMPHY004692	1,1-Diethoxy-2-methylpropane	Organooxygen compounds	Organic oxygen compounds
Capsicum annuum	IMPHY005806	1,1-Diethoxy-3-methylbutane	Organooxygen compounds	Organic oxygen compounds
Capsicum annuum	IMPHY006037	2-Methylbutyraldehyde	Organooxygen compounds	Organic oxygen compounds
Capsicum annuum	IMPHY006137	Glyceric acid	Organooxygen compounds	Organic oxygen compounds
Capsicum annuum	IMPHY006532	Non-1-en-4-one	Organooxygen compounds	Organic oxygen compounds
Capsicum annuum	IMPHY006945	Shikimic acid	Organooxygen compounds	Organic oxygen compounds
Capsicum annuum	IMPHY007095	Cyclotene	Organooxygen compounds	Organic oxygen compounds
Capsicum annuum	IMPHY007156	Quinic acid	Organooxygen compounds	Organic oxygen compounds
Capsicum annuum	IMPHY007200	2-Octanone	Organooxygen compounds	Organic oxygen compounds
Capsicum annuum	IMPHY011961	Cyclohexanecarboxylic acid, 3-[[3-(3,4-dihydroxyphenyl)-1-oxo-2-propenyl]oxy]-1,4,5-trihydroxy-, (1S,3R,4S,5R)-	Organooxygen compounds	Organic oxygen compounds
Capsicum annuum	IMPHY012042	Isopropyl alcohol	Organooxygen compounds	Organic oxygen compounds
Capsicum annuum	IMPHY010225	Methyl 1-methoxy-1H-indole-3-carboxylate	Indoles and derivatives	Organohetrocyclic compounds
Capsicum annuum	IMPHY003463	Dehydroascorbic acid	Lactones	Organohetrocyclic compounds
Capsicum annuum	IMPHY013750	1-Methylpyrrole	Pyrroles	Organohetrocyclic compounds
Capsicum annuum	IMPHY011337	3-Benzofurancarboxamide, 2,3-dihydro-2-(4-hydroxy-3-methoxyphenyl)-N-(2-(4-hydroxyphenyl)ethyl)-5-((1E)-3-((2-(4-hydroxyphenyl)ethyl)amino)-3-oxo-1-propenyl)-7-methoxy-, (2R,3R)-rel-	2-arylbenzofuran flavonoids	Phenylpropanoids and polyketides
Capsicum annuum	IMPHY002516	1-O-feruloyl-beta-D-glucose	Cinnamic acids and derivatives	Phenylpropanoids and polyketides
Capsicum annuum	IMPHY005106	1-Caffeoyl-beta-D-glucose	Cinnamic acids and derivatives	Phenylpropanoids and polyketides
Capsicum annuum	IMPHY007574	Curcumin	Diarylheptanoids	Phenylpropanoids and polyketides
Capsicum annuum	IMPHY004238	Apigenin-7-(2-O-apiosylglucoside)	Flavonoids	Phenylpropanoids and polyketides
Capsicum annuum	IMPHY004433	Chrysoeriol	Flavonoids	Phenylpropanoids and polyketides
Capsicum annuum	IMPHY007400	Icariside E5	Stilbenes	Phenylpropanoids and polyketides
Cardiospermum halicacabum	IMPHY001947	(3S)-O-(N-Methoxy-N-D-glucosylglycyl)betulinic acid	Prenol lipids	Lipids and lipid-like molecules
Cardiospermum halicacabum	IMPHY015039	D-Pinitol	Organooxygen compounds	Organic oxygen compounds
Cardiospermum halicacabum	IMPHY014972	L-Quebrachitol	Organooxygen compounds	Organic oxygen compounds
Cardiospermum halicacabum	IMPHY000622	Proanthocyanidin	Flavonoids	Phenylpropanoids and polyketides
Careya arborea	IMPHY014462	Valoneic acid	Benzene and substituted derivatives	Benzenoids
Careya arborea	IMPHY000851	(4aS,6bR,10R,11R,12aR,14aS)-10-hydroxy-11-(4-hydroxybenzoyl)oxy-2,2,6b,9,9,12a,14a-heptamethyl-1,3,4,5,6a,7,8,8a,10,11,12,13,14,14b-tetradecahydropicene-4a-carboxylic acid	Prenol lipids	Lipids and lipid-like molecules
Careya arborea	IMPHY002148	Careyagenolide	Prenol lipids	Lipids and lipid-like molecules
Careya arborea	IMPHY005176	[(3R,4R,4aR,5R,6aR,6aS,6bR,8aR,10S,12aR,14bS)-4,5,10-trihydroxy-4a-(hydroxymethyl)-2,2,6a,6b,9,9,12a-heptamethyl-1,3,4,5,6,6a,7,8,8a,10,11,12,13,14b-tetradecahydropicen-3-yl] (Z)-2-methylbut-2-enoate	Prenol lipids	Lipids and lipid-like molecules
Careya arborea	IMPHY007372	Taraxerol acetate	Prenol lipids	Lipids and lipid-like molecules
Careya arborea	IMPHY000339	Careyagenol E	Prenol lipids	Lipids and lipid-like molecules
Careya arborea	IMPHY006612	Corosolic acid	Prenol lipids	Lipids and lipid-like molecules
Careya arborea	IMPHY012435	Theasapogenol B	Prenol lipids	Lipids and lipid-like molecules
Careya arborea	IMPHY010564	(3R,4R,4aR,6aR,6aS,6bR,8aR,10S,12aR,14bS)-4a-(hydroxymethyl)-2,2,6a,6b,9,9,12a-heptamethyl-1,3,4,5,6,6a,7,8,8a,10,11,12,13,14b-tetradecahydropicene-3,4,10-triol	Prenol lipids	Lipids and lipid-like molecules
Careya arborea	IMPHY014800	Α-spinasterone	Steroids and steroid derivatives	Lipids and lipid-like molecules
Careya arborea	IMPHY002529	Valoneic acid dilactone	Tannins	Lipids and lipid-like molecules
Careya arborea	IMPHY000196	Careyagenol D	Organooxygen compounds	Organic oxygen compounds
Careya arborea	IMPHY004217	Chavicine	Alkaloids	Tyrosine alkaloids
Carica papaya	IMPHY004634	Myristoleic acid	Fatty acyls	Acetylides
Carica papaya	IMPHY000120	Heptadecanoic acid	Fatty acyls	Acetylides
Carica papaya	IMPHY003512	Ethyl hexanoate	Fatty acyls	Acetylides
Carica papaya	IMPHY003518	Methyl tetradecanoate	Fatty acyls	Acetylides
Carica papaya	IMPHY006033	Ethyl butyrate	Fatty acyls	Acetylides
Carica papaya	IMPHY006410	Ethyl linolenate	Fatty acyls	Acetylides
Carica papaya	IMPHY007215	Methyl dodecanoate	Fatty acyls	Acetylides
Carica papaya	IMPHY007221	Methyl decanoate	Fatty acyls	Acetylides
Carica papaya	IMPHY008065	Ethyl dodecanoate	Fatty acyls	Acetylides
Carica papaya	IMPHY008066	Ethyl octanoate	Fatty acyls	Acetylides
Carica papaya	IMPHY009961	Ethyl isovalerate	Fatty acyls	Acetylides
Carica papaya	IMPHY009962	Ethyl tetradecanoate	Fatty acyls	Acetylides
Carica papaya	IMPHY011695	cis-2-Hexen-1-ol	Fatty acyls	Acetylides
Carica papaya	IMPHY012097	Methyl octanoate	Fatty acyls	Acetylides
Carica papaya	IMPHY012658	Methyl palmitoleate	Fatty acyls	Acetylides
Carica papaya	IMPHY013775	Methyl butyrate	Fatty acyls	Acetylides
Carica papaya	IMPHY015660	Ethyl decanoate	Fatty acyls	Acetylides
Carica papaya	IMPHY015664	Ethyl heptanoate	Fatty acyls	Acetylides
Carica papaya	IMPHY015669	Ethyl pentadecanoate	Fatty acyls	Acetylides
Carica papaya	IMPHY015816	Methyl 2-hydroxy-2-methylbutanoate	Fatty acyls	Acetylides
Carica papaya	IMPHY015818	Methyl 2-hydroxy-3-methylpentanoate	Fatty acyls	Acetylides
Carica papaya	IMPHY015832	Methyl 2-hexenoate	Fatty acyls	Acetylides
Carica papaya	IMPHY015835	Methyl hexanoate	Fatty acyls	Acetylides
Carica papaya	IMPHY015846	2-Butenoic acid, methyl ester, (Z)-	Fatty acyls	Acetylides
Carica papaya	IMPHY016742	Methyl 3-methyl-2-butenoate	Fatty acyls	Acetylides
Carica papaya	IMPHY016952	Ethyl 2-hydroxyhexanoate	Fatty acyls	Acetylides
Carica papaya	IMPHY017027	Ethyl 5-hydroxyhexanoate	Fatty acyls	Acetylides
Carica papaya	IMPHY017196	Allyl octanoate	Fatty acyls	Acetylides
Carica papaya	IMPHY017313	Methyl 2-hydroxybutanoate	Fatty acyls	Acetylides
Carica papaya	IMPHY017404	Ethyl trans-2-hexenoate	Fatty acyls	Acetylides
Carica papaya	IMPHY017812	Geranyl linoleate	Fatty acyls	Acetylides
Carica papaya	IMPHY017918	Allyl cyclohexylpropanoate	Fatty acyls	Acetylides
Carica papaya	IMPHY010296	cis-3-Hexenoic acid	Fatty acyls	Acetylides
Carica papaya	IMPHY002618	2-[(2E,4E,6E,8E,10E,12E,14E)-15-(4,4,7a-trimethyl-2,5,6,7-tetrahydro-1-benzofuran-2-yl)-6,11-dimethylhexadeca-2,4,6,8,10,12,14-heptaen-2-yl]-4,4,7a-trimethyl-2,5,6,7-tetrahydro-1-benzofuran	Benzene and substituted derivatives	Benzenoids
Carica papaya	IMPHY002915	Benzyl Alcohol	Benzene and substituted derivatives	Benzenoids
Carica papaya	IMPHY005071	Benzyl isothiocyanate	Benzene and substituted derivatives	Benzenoids
Carica papaya	IMPHY006279	2-Phenylethanol	Benzene and substituted derivatives	Benzenoids
Carica papaya	IMPHY006574	Ethyl benzoate	Benzene and substituted derivatives	Benzenoids
Carica papaya	IMPHY006941	Phenylacetonitrile	Benzene and substituted derivatives	Benzenoids
Carica papaya	IMPHY006952	m-Xylene	Benzene and substituted derivatives	Benzenoids
Carica papaya	IMPHY007389	Tiron	Benzene and substituted derivatives	Benzenoids
Carica papaya	IMPHY009980	Ethylbenzene	Benzene and substituted derivatives	Benzenoids
Carica papaya	IMPHY010995	Toluene	Benzene and substituted derivatives	Benzenoids
Carica papaya	IMPHY015918	p-Xylene	Benzene and substituted derivatives	Benzenoids
Carica papaya	IMPHY017370	Benzyl crotonate	Benzene and substituted derivatives	Benzenoids
Carica papaya	IMPHY017722	Thiobenzoic acid	Benzene and substituted derivatives	Benzenoids
Carica papaya	IMPHY002887	Benzoylthiourea	Benzene and substituted derivatives	Benzenoids
Carica papaya	IMPHY006674	Isopentyl benzoate	Benzene and substituted derivatives	Benzenoids
Carica papaya	IMPHY000031	Trimyristin	Glycerolipids	Lipid and lipid-like molecules
Carica papaya	IMPHY009953	1-Stearoyl-2-linoleoyl-sn-glycero-3-phosphatidylcholine	Glycerophospholipids	Lipid and lipid-like molecules
Carica papaya	IMPHY003495	2-Methoxy-4-vinylphenol	Phenols	Lipids and lipid-like molecules
Carica papaya	IMPHY001619	Salidroside	Prenol lipids	Lipids and lipid-like molecules
Carica papaya	IMPHY004149	(2S,6S,7aR)-2-[(2Z,4E,6E,8E,10E,12E,14E,16E)-17-[(1R,4S)-4-hydroxy-2,6,6-trimethylcyclohex-2-en-1-yl]-6,11,15-trimethylheptadeca-2,4,6,8,10,12,14,16-octaen-2-yl]-4,4,7a-trimethyl-2,5,6,7-tetrahydro-1-benzofuran-6-ol	Prenol lipids	Lipids and lipid-like molecules
Carica papaya	IMPHY004383	gamma-Carotene	Prenol lipids	Lipids and lipid-like molecules
Carica papaya	IMPHY004607	Citroxanthin	Prenol lipids	Lipids and lipid-like molecules
Carica papaya	IMPHY011565	cis-beta-Carotene	Prenol lipids	Lipids and lipid-like molecules
Carica papaya	IMPHY011973	(-)-cis-Carveol	Prenol lipids	Lipids and lipid-like molecules
Carica papaya	IMPHY012075	Carvone	Prenol lipids	Lipids and lipid-like molecules
Carica papaya	IMPHY004654	beta-Carotene 5,6-epoxide	Prenol lipids	Lipids and lipid-like molecules
Carica papaya	IMPHY004467	(2E)-2,6-dimethylocta-2,7-diene-1,6-diol	Prenol lipids	Lipids and lipid-like molecules
Carica papaya	IMPHY004892	Seocalcitol	Steroids and steroid derivatives	Lipids and lipid-like molecules
Carica papaya	IMPHY011545	delta7-Avenasterol	Steroids and steroid derivatives	Lipids and lipid-like molecules
Carica papaya	IMPHY011804	cis-3-Hexenyl acetate	Carboxylic acids and derivatives	Organic acids and derivatives
Carica papaya	IMPHY012028	Propionic acid	Carboxylic acids and derivatives	Organic acids and derivatives
Carica papaya	IMPHY015657	Ethyl lactate	Carboxylic acids and derivatives	Organic acids and derivatives
Carica papaya	IMPHY015662	Ethyl formate	Carboxylic acids and derivatives	Organic acids and derivatives
Carica papaya	IMPHY015670	Ethyl propionate	Carboxylic acids and derivatives	Organic acids and derivatives
Carica papaya	IMPHY015842	Methyl propionate	Carboxylic acids and derivatives	Organic acids and derivatives
Carica papaya	IMPHY017782	Methyl (methylthio)acetate	Carboxylic acids and derivatives	Organic acids and derivatives
Carica papaya	IMPHY006579	Docarpamine	Carboxylic acids and derivatives	Organic acids and derivatives
Carica papaya	IMPHY003484	2,5-Dimethylpyrazine	Diazines	Organic acids and derivatives
Carica papaya	IMPHY006953	2,6-Dimethylpyrazine	Diazines	Organic acids and derivatives
Carica papaya	IMPHY006978	2-Methylpyrazine	Diazines	Organic acids and derivatives
Carica papaya	IMPHY006314	Ethyl 3-hydroxyhexanoate	Hydroxy acids and derivatives	Organic acids and derivatives
Carica papaya	IMPHY007967	Ethyl 3-hydroxybutyrate	Hydroxy acids and derivatives	Organic acids and derivatives
Carica papaya	IMPHY015825	Methyl 3-hydroxybutyrate	Hydroxy acids and derivatives	Organic acids and derivatives
Carica papaya	IMPHY015826	Methyl 3-hydroxyhexanoate	Hydroxy acids and derivatives	Organic acids and derivatives
Carica papaya	IMPHY017441	Methyl 3-hydroxypentanoate	Hydroxy acids and derivatives	Organic acids and derivatives
Carica papaya	IMPHY002942	3-Hydroxyoctanoic acid	Hydroxy acids and derivatives	Organic acids and derivatives
Carica papaya	IMPHY015827	Methyl 4-oxooctanoate	Keto acids and derivatives	Organic acids and derivatives
Carica papaya	IMPHY001215	Propanol	Organooxygen compounds	Organic oxygen compounds
Carica papaya	IMPHY001405	2,6-Dimethyl-7-octene-2,3,6-triol	Organooxygen compounds	Organic oxygen compounds
Carica papaya	IMPHY002949	1-Butanol	Organooxygen compounds	Organic oxygen compounds
Carica papaya	IMPHY003340	Acetoin	Organooxygen compounds	Organic oxygen compounds
Carica papaya	IMPHY003844	2-Penten-1-OL	Organooxygen compounds	Organic oxygen compounds
Carica papaya	IMPHY004334	Benzyl beta-d-glucopyranoside	Organooxygen compounds	Organic oxygen compounds
Carica papaya	IMPHY005981	Cryptoflavin	Organooxygen compounds	Organic oxygen compounds
Carica papaya	IMPHY005993	2-Pentanol	Organooxygen compounds	Organic oxygen compounds
Carica papaya	IMPHY006315	2-Pentadecanone	Organooxygen compounds	Organic oxygen compounds
Carica papaya	IMPHY006469	2-Methyl-2-butanol	Organooxygen compounds	Organic oxygen compounds
Carica papaya	IMPHY007041	Furfural	Organooxygen compounds	Organic oxygen compounds
Carica papaya	IMPHY007109	2,3-Butanedione	Organooxygen compounds	Organic oxygen compounds
Carica papaya	IMPHY007710	2-Butanol	Organooxygen compounds	Organic oxygen compounds
Carica papaya	IMPHY007714	Butyraldehyde	Organooxygen compounds	Organic oxygen compounds
Carica papaya	IMPHY008144	2,6,6-Trimethyl-2-cyclohexene-1,4-dione	Organooxygen compounds	Organic oxygen compounds
Carica papaya	IMPHY012019	Acetone	Organooxygen compounds	Organic oxygen compounds
Carica papaya	IMPHY015223	2,3-Pentanedione	Organooxygen compounds	Organic oxygen compounds
Carica papaya	IMPHY015410	5-Methyl-2-hexanone	Organooxygen compounds	Organic oxygen compounds
Carica papaya	IMPHY017130	1-Hexen-3-one	Organooxygen compounds	Organic oxygen compounds
Carica papaya	IMPHY017967	3,5,5-Trimethyl-2-cyclohexanone	Organooxygen compounds	Organic oxygen compounds
Carica papaya	IMPHY011475	{[(E)-(2-phenyl-1-{[3,4,5-trihydroxy-6-(hydroxymethyl)oxan-2-yl]sulfanyl}ethylidene)amino]oxy}sulfonic acid	Organooxygen compounds	Organic oxygen compounds
Carica papaya	IMPHY000504	6,7-Epoxy-linalool	Organooxygen compounds	Organic oxygen compounds
Carica papaya	IMPHY003486	Diacetone alcohol	Organooxygen compounds	Organic oxygen compounds
Carica papaya	IMPHY007006	Furfuryl alcohol	Heteroaromatic compounds	Organohetrocyclic compounds
Carica papaya	IMPHY004653	Serotonin	Indoles and derivatives	Organohetrocyclic compounds
Carica papaya	IMPHY008880	gamma-Octalactone	Lactones	Organohetrocyclic compounds
Carica papaya	IMPHY012082	Gamma-nonalactone	Lactones	Organohetrocyclic compounds
Carica papaya	IMPHY004818	Myosmine	Pyridines and derivatives	Organohetrocyclic compounds
Carica papaya	IMPHY007075	Cotinine	Pyridines and derivatives	Organohetrocyclic compounds
Carica papaya	IMPHY012946	Chlorophylls	Tetrapyrroles and derivatives	Organohetrocyclic compounds
Carica papaya	IMPHY015843	Methyl propyl sulfide	Thioethers	Organosulfur compounds
Carica papaya	IMPHY017746	2-(Methylthio)ethanol	Thioethers	Organosulfur compounds
Carica papaya	IMPHY003037	Methoxsalen	Coumarins and derivatives	Phenylpropanoids and polyketides
Carica papaya	IMPHY006350	Psoralen	Coumarins and derivatives	Phenylpropanoids and polyketides
Carica papaya	IMPHY008945	Cyanidin	Flavonoids	Phenylpropanoids and polyketides
Carica papaya	IMPHY003831	Carpaine	Macrolides and analogues	Phenylpropanoids and polyketides
Carica papaya	IMPHY003939	Pseudocarpaine	Macrolides and analogues	Phenylpropanoids and polyketides
Carica papaya	IMPHY009567	Dehydrocarpaine II	Macrolides and analogues	Phenylpropanoids and polyketides
Carica papaya	IMPHY009574	Dehydrocarpaine I	Macrolides and analogues	Phenylpropanoids and polyketides
Carica papaya	IMPHY015667	Ethyl methylthioacetate	Thiocarboxylic acids and derivatives	Thiocarboxylic acids and derivatives
Carissa carandas	IMPHY004295	9-Hydroxyoctadecanoic acid	Fatty acyls	Acetylides
Carissa carandas	IMPHY011647	Geranyl acetate	Fatty acyls	Acetylides
Carissa carandas	IMPHY011648	Neryl acetate	Fatty acyls	Acetylides
Carissa carandas	IMPHY000084	2-Heptanol	Fatty acyls	Acetylides
Carissa carandas	IMPHY005934	cis-3-Nonen-1-ol	Fatty acyls	Acetylides
Carissa carandas	IMPHY005950	Methyl oleate	Fatty acyls	Acetylides
Carissa carandas	IMPHY010318	Geranyl propionate	Fatty acyls	Acetylides
Carissa carandas	IMPHY012087	Isoamyl butyrate	Fatty acyls	Acetylides
Carissa carandas	IMPHY016509	Allyl heptanoate	Fatty acyls	Acetylides
Carissa carandas	IMPHY008991	Benzyl acetate	Benzene and substituted derivatives	Benzenoids
Carissa carandas	IMPHY002825	2-(4-Methylphenyl)propan-2-ol	Benzene and substituted derivatives	Benzenoids
Carissa carandas	IMPHY003480	3-Phenylpropyl acetate	Benzene and substituted derivatives	Benzenoids
Carissa carandas	IMPHY006003	Phenethyl acetate	Benzene and substituted derivatives	Benzenoids
Carissa carandas	IMPHY006026	4-Methylbenzaldehyde	Benzene and substituted derivatives	Benzenoids
Carissa carandas	IMPHY006070	Styrene	Benzene and substituted derivatives	Benzenoids
Carissa carandas	IMPHY006840	1,2-Dimethoxybenzene	Benzene and substituted derivatives	Benzenoids
Carissa carandas	IMPHY008067	Ethyl phenylacetate	Benzene and substituted derivatives	Benzenoids
Carissa carandas	IMPHY011556	Ethyl salicylate	Benzene and substituted derivatives	Benzenoids
Carissa carandas	IMPHY016417	4-Ethyl-1,2-dimethoxybenzene	Benzene and substituted derivatives	Benzenoids
Carissa carandas	IMPHY016512	Allyl phenylacetate	Benzene and substituted derivatives	Benzenoids
Carissa carandas	IMPHY006120	Carinol	Dibenzylbutane lignans	Benzenoids
Carissa carandas	IMPHY011763	Anethole	Phenol ethers	Benzenoids
Carissa carandas	IMPHY006556	2-Ethylphenol	Phenols	Lipids and lipid-like molecules
Carissa carandas	IMPHY008213	4-Ethyl-2-methoxyphenol	Phenols	Lipids and lipid-like molecules
Carissa carandas	IMPHY011629	cis-Isoeugenol	Phenols	Lipids and lipid-like molecules
Carissa carandas	IMPHY011640	Isoeugenol	Phenols	Lipids and lipid-like molecules
Carissa carandas	IMPHY012086	Citronellal	Prenol lipids	Lipids and lipid-like molecules
Carissa carandas	IMPHY003545	4-Isopropylbenzaldehyde	Prenol lipids	Lipids and lipid-like molecules
Carissa carandas	IMPHY006948	beta-Terpineol	Prenol lipids	Lipids and lipid-like molecules
Carissa carandas	IMPHY007201	Carvacrol methyl ether	Prenol lipids	Lipids and lipid-like molecules
Carissa carandas	IMPHY011590	d-Borneol	Prenol lipids	Lipids and lipid-like molecules
Carissa carandas	IMPHY011988	(-)-trans-Carveol	Prenol lipids	Lipids and lipid-like molecules
Carissa carandas	IMPHY014847	Bornyl acetate	Prenol lipids	Lipids and lipid-like molecules
Carissa carandas	IMPHY016054	trans-alpha-Bergamotene	Prenol lipids	Lipids and lipid-like molecules
Carissa carandas	IMPHY000701	3-[(1S,4aS,4bR,7R,8aS,10aS)-4b,7,8a,10a-tetramethyl-7-(4-methylpent-3-enyl)-2-propan-2-ylidene-3,4,4a,5,6,8,9,10-octahydro-1H-phenanthren-1-yl]propan-1-ol	Prenol lipids	Lipids and lipid-like molecules
Carissa carandas	IMPHY002292	Carindone	Prenol lipids	Lipids and lipid-like molecules
Carissa carandas	IMPHY010575	Carissone	Prenol lipids	Lipids and lipid-like molecules
Carissa carandas	IMPHY011881	Carissic acid	Prenol lipids	Lipids and lipid-like molecules
Carissa carandas	IMPHY015042	Piperitone	Prenol lipids	Lipids and lipid-like molecules
Carissa carandas	IMPHY003770	Digitoxigenin	Steroids and steroid derivatives	Lipids and lipid-like molecules
Carissa carandas	IMPHY005992	(Z)-Hex-2-enyl acetate	Carboxylic acids and derivatives	Organic acids and derivatives
Carissa carandas	IMPHY015589	Cyclohexyl acetate	Carboxylic acids and derivatives	Organic acids and derivatives
Carissa carandas	IMPHY011749	Humulene epoxide II	Epoxides	Organic acids and derivatives
Carissa carandas	IMPHY006174	Glycolic acid	Hydroxy acids and derivatives	Organic acids and derivatives
Carissa carandas	IMPHY008145	Dihydrojasmone	Organooxygen compounds	Organic oxygen compounds
Carissa carandas	IMPHY010957	Digitalose	Organooxygen compounds	Organic oxygen compounds
Carissa carandas	IMPHY003915	2-Decenal	Organooxygen compounds	Organic oxygen compounds
Carissa carandas	IMPHY003999	d-Tartaric acid	Organooxygen compounds	Organic oxygen compounds
Carissa carandas	IMPHY006668	Isophorone	Organooxygen compounds	Organic oxygen compounds
Carissa carandas	IMPHY007039	Acetophenone	Organooxygen compounds	Organic oxygen compounds
Carissa carandas	IMPHY007069	4'-Methylacetophenone	Organooxygen compounds	Organic oxygen compounds
Carissa carandas	IMPHY009642	2-Nonanone	Organooxygen compounds	Organic oxygen compounds
Carissa carandas	IMPHY009977	Cyclohexanol	Organooxygen compounds	Organic oxygen compounds
Carissa carandas	IMPHY014749	(E,Z)-2,4-Decadienal	Organooxygen compounds	Organic oxygen compounds
Carissa carandas	IMPHY009774	Benzothiazole	Benzothiazoles	Organohetrocyclic compounds
Carissa carandas	IMPHY015656	Ethyl 2-furoate	Furans	Organohetrocyclic compounds
Carissa carandas	IMPHY006981	Indole	Indoles and derivatives	Organohetrocyclic compounds
Carissa carandas	IMPHY009823	gamma-Butyrolactone	Lactones	Organohetrocyclic compounds
Carissa carandas	IMPHY012164	delta-Nonalactone	Lactones	Organohetrocyclic compounds
Carissa carandas	IMPHY016543	1-Butanethiol	Thiols	Organosulfur compounds
Carissa spinarum	IMPHY010026	Pentadeca-2,4-dienal	Fatty acyls	Acetylides
Carissa spinarum	IMPHY010962	Evomonoside	Fatty acyls	Acetylides
Carissa spinarum	IMPHY011082	9-Tetradecenal	Fatty acyls	Acetylides
Carissa spinarum	IMPHY007048	Benzyl salicylate	Benzene and substituted derivatives	Benzenoids
Carissa spinarum	IMPHY009359	Hexacosane	Saturated hydrocarbons	Hydrocarbons
Carissa spinarum	IMPHY011790	Neral	Prenol lipids	Lipids and lipid-like molecules
Carissa spinarum	IMPHY011939	10-epi-gamma-Eudesmol	Prenol lipids	Lipids and lipid-like molecules
Carissa spinarum	IMPHY012130	Dihydrocarveol	Prenol lipids	Lipids and lipid-like molecules
Carissa spinarum	IMPHY014986	Ledol	Prenol lipids	Lipids and lipid-like molecules
Carissa spinarum	IMPHY015107	2-[(2R,8R,8aS)-8,8a-dimethyl-1,2,3,4,6,7,8,8a-octahydronaphthalen-2-yl]propan-2-ol	Prenol lipids	Lipids and lipid-like molecules
Carissa spinarum	IMPHY008203	Methyl ursolate	Prenol lipids	Lipids and lipid-like molecules
Carissa spinarum	IMPHY011644	Odorosid B	Steroids and steroid derivatives	Lipids and lipid-like molecules
Carissa spinarum	IMPHY011925	Odoroside G	Steroids and steroid derivatives	Lipids and lipid-like molecules
Carissa spinarum	IMPHY007118	2-Hydroxyacetophenone	Organooxygen compounds	Organic oxygen compounds
Carissa spinarum	IMPHY011045	1,2-Dehydrosesquicineole	Pyrans	Organohetrocyclic compounds
Carissa spinarum	IMPHY003490	Coumarin	Coumarins and derivatives	Phenylpropanoids and polyketides
Casearia graveolens	IMPHY006227	Casegravol	Coumarins and derivatives	Phenylpropanoids and polyketides
Casearia graveolens	IMPHY006857	Micromelin	Coumarins and derivatives	Phenylpropanoids and polyketides
Casearia graveolens	IMPHY011541	Scopoletin	Coumarins and derivatives	Phenylpropanoids and polyketides
Casearia tomentosa	IMPHY014935	Hyperoside	Flavonoids	Phenylpropanoids and polyketides
Cassia fistula	IMPHY004399	Methyl linolenate	Fatty acyls	Acetylides
Cassia fistula	IMPHY003746	Hentriacontan-16-ol	Fatty acyls	Acetylides
Cassia fistula	IMPHY010138	26-Methylheptacosanoic acid	Fatty acyls	Acetylides
Cassia fistula	IMPHY000601	Triacontanoic acid	Fatty acyls	Acetylides
Cassia fistula	IMPHY003294	Hentriacontanoic acid	Fatty acyls	Acetylides
Cassia fistula	IMPHY005656	Nonacosanoic acid	Fatty acyls	Acetylides
Cassia fistula	IMPHY005664	Heptacosanoic acid	Fatty acyls	Acetylides
Cassia fistula	IMPHY001097	Malvalic acid	Fatty acyls	Acetylides
Cassia fistula	IMPHY002157	Rhein	Anthracenes	Benzenoids
Cassia fistula	IMPHY013089	Barbaloin	Anthracenes	Benzenoids
Cassia fistula	IMPHY000220	Chrysophanol	Anthracenes	Benzenoids
Cassia fistula	IMPHY000333	Aloe emodin	Anthracenes	Benzenoids
Cassia fistula	IMPHY011543	Emodin	Anthracenes	Benzenoids
Cassia fistula	IMPHY012117	Physcion	Anthracenes	Benzenoids
Cassia fistula	IMPHY012222	Sennoside B	Anthracenes	Benzenoids
Cassia fistula	IMPHY014693	Sennoside A	Anthracenes	Benzenoids
Cassia fistula	IMPHY006696	Methyleugenol	Benzene and substituted derivatives	Benzenoids
Cassia fistula	IMPHY001351	Elemicin	Phenol ethers	Benzenoids
Cassia fistula	IMPHY010002	Isoelemicin	Phenol ethers	Benzenoids
Cassia fistula	IMPHY001915	Octadecane	Saturated hydrocarbons	Hydrocarbons
Cassia fistula	IMPHY009419	Tridecane	Saturated hydrocarbons	Hydrocarbons
Cassia fistula	IMPHY006063	1-Docosene	Unsaturated hydrocarbons	Hydrocarbons
Cassia fistula	IMPHY010579	1-Eicosene	Unsaturated hydrocarbons	Hydrocarbons
Cassia fistula	IMPHY001135	6,10,14-Trimethylpentadecan-2-one	Prenol lipids	Lipids and lipid-like molecules
Cassia fistula	IMPHY011559	Gibberellic acid	Prenol lipids	Lipids and lipid-like molecules
Cassia fistula	IMPHY011657	cis-beta-Farnesene	Prenol lipids	Lipids and lipid-like molecules
Cassia fistula	IMPHY010589	Asperglaucide	Carboxylic acids and derivatives	Organic acids and derivatives
Cassia fistula	IMPHY008305	2-Heptadecanone	Organooxygen compounds	Organic oxygen compounds
Cassia fistula	IMPHY003391	Hentriacontan-2-one	Organooxygen compounds	Organic oxygen compounds
Cassia fistula	IMPHY003421	Galactomannan	Organooxygen compounds	Organic oxygen compounds
Cassia fistula	IMPHY015541	Cabreuva oxide B	Benzopyrans	Organohetrocyclic compounds
Cassia fistula	IMPHY000644	Phlobaphene	Benzopyrans	Organohetrocyclic compounds
Cassia fistula	IMPHY010165	3,4-Dihydro-2-(4-hydroxyphenyl)-2h-1-benzopyran-3,4,7,8-tetrol	Flavonoids	Phenylpropanoids and polyketides
Cassia fistula	IMPHY011885	Leucodelphidin	Flavonoids	Phenylpropanoids and polyketides
Cassia fistula	IMPHY014854	Cianidanol	Flavonoids	Phenylpropanoids and polyketides
Cassia fistula	IMPHY000341	Leucopelargonidin tetramer	Flavonoids	Phenylpropanoids and polyketides
Cassia fistula	IMPHY001873	Clitorin	Flavonoids	Phenylpropanoids and polyketides
Cassia fistula	IMPHY003535	Leucopelargonidin	Flavonoids	Phenylpropanoids and polyketides
Cassia fistula	IMPHY014964	Kaempferol-3-O-glucorhamnoside	Flavonoids	Phenylpropanoids and polyketides
Cassia fistula	IMPHY011577	Procyanidin B2	Flavonoids	Phenylpropanoids and polyketides
Cassia fistula	IMPHY014908	(-)-Epicatechin	Flavonoids	Phenylpropanoids and polyketides
Cassia fistula	IMPHY011990	(-)-Epiafzelechin	Flavonoids	Phenylpropanoids and polyketides
Cassia fistula	IMPHY000569	Procyanidin	Flavonoids	Phenylpropanoids and polyketides
Cassia fistula	IMPHY002073	Aromadendrin	Flavonoids	Phenylpropanoids and polyketides
Cassia fistula	IMPHY004497	1,4-Dihydroxy-6,7-dimethoxy-3-methyl-9,10-dioxoanthracene-2-carboxylic acid	Anthracenecarboxylic acids and derivatives	Polycyclic aromatic polyketides
Cassine paniculata	IMPHY000202	Elaeodendrol	Prenol lipids	Lipids and lipid-like molecules
Cassine paniculata	IMPHY000234	Elaeodendradiol	Prenol lipids	Lipids and lipid-like molecules
Cassine paniculata	IMPHY002126	Canophyllal	Prenol lipids	Lipids and lipid-like molecules
Cassine paniculata	IMPHY004183	Betulonic acid	Prenol lipids	Lipids and lipid-like molecules
Cassine paniculata	IMPHY013221	23-Hydroxybetulin	Prenol lipids	Lipids and lipid-like molecules
Cassine paniculata	IMPHY006520	Canophyllol	Organooxygen compounds	Organic oxygen compounds
Cassine paniculata	IMPHY011736	Galactitol	Organooxygen compounds	Organic oxygen compounds
Cassine paniculata	IMPHY003315	4'-Methyl-epigallocatechin	Flavonoids	Phenylpropanoids and polyketides
Cassytha filiformis	IMPHY010923	Ocoteine	Phenanthrenes and derivatives	Alkaloids and derivatives
Cassytha filiformis	IMPHY008411	Yangambin	Furanoid lignans	lignans neolignans and related compounds
Cassytha filiformis	IMPHY011282	o-Methylflavinantine	Furanoid lignans	lignans neolignans and related compounds
Cassytha filiformis	IMPHY001931	Vanillin	Phenols	Lipids and lipid-like molecules
Cassytha filiformis	IMPHY002082	Isovanillin	Phenols	Lipids and lipid-like molecules
Cassytha filiformis	IMPHY006782	Laurotetanine	Prenol lipids	Lipids and lipid-like molecules
Cassytha filiformis	IMPHY006946	(1aR,4S,4aS,7R,7aS,7bR)-1,1,4,7-tetramethyl-2,3,4,5,6,7,7a,7b-octahydro-1aH-cyclopropa[h]azulen-4a-ol	Prenol lipids	Lipids and lipid-like molecules
Cassytha filiformis	IMPHY007307	(1S,2S,3S,6S)-3-ethenyl-3,7,7-trimethyl-2-prop-1-en-2-ylbicyclo[4.1.0]heptane	Prenol lipids	Lipids and lipid-like molecules
Cassytha filiformis	IMPHY007520	Viridiflorene	Prenol lipids	Lipids and lipid-like molecules
Cassytha filiformis	IMPHY008946	delta-Guaiene	Prenol lipids	Lipids and lipid-like molecules
Cassytha filiformis	IMPHY012289	epi-Globulol	Prenol lipids	Lipids and lipid-like molecules
Cassytha filiformis	IMPHY013971	epi-Cubenol	Prenol lipids	Lipids and lipid-like molecules
Cassytha filiformis	IMPHY014690	(-)-Globulol	Prenol lipids	Lipids and lipid-like molecules
Cassytha filiformis	IMPHY014708	beta-Selinene	Prenol lipids	Lipids and lipid-like molecules
Cassytha filiformis	IMPHY014923	Geraniol	Prenol lipids	Lipids and lipid-like molecules
Cassytha filiformis	IMPHY015016	alpha-Muurolol	Prenol lipids	Lipids and lipid-like molecules
Cassytha filiformis	IMPHY015578	2-[(7R,10R)-4,10-dimethyl-7-tricyclo[4.4.0.01,5]decanyl]propan-2-ol	Prenol lipids	Lipids and lipid-like molecules
Cassytha filiformis	IMPHY001001	Cassyfiline	Aporphines	Tyrosine alkaloids
Cassytha filiformis	IMPHY008986	Cassythidine	Aporphines	Tyrosine alkaloids
Cassytha filiformis	IMPHY011493	Nantenine	Aporphines	Tyrosine alkaloids
Cassytha filiformis	IMPHY000553	Cassyformine	Aporphines	Tyrosine alkaloids
Cassytha filiformis	IMPHY000894	N-Methylactinodaphnine	Aporphines	Tyrosine alkaloids
Cassytha filiformis	IMPHY001352	Cathafiline	Aporphines	Tyrosine alkaloids
Cassytha filiformis	IMPHY001485	Actinodaphnine	Aporphines	Tyrosine alkaloids
Cassytha filiformis	IMPHY001541	Cathaformine	Aporphines	Tyrosine alkaloids
Cassytha filiformis	IMPHY001922	Filiformine	Aporphines	Tyrosine alkaloids
Cassytha filiformis	IMPHY002079	Lysicamine	Aporphines	Tyrosine alkaloids
Cassytha filiformis	IMPHY002117	Cassameridine	Aporphines	Tyrosine alkaloids
Cassytha filiformis	IMPHY002118	Cassamedine	Aporphines	Tyrosine alkaloids
Cassytha filiformis	IMPHY002307	Dicentrine	Aporphines	Tyrosine alkaloids
Cassytha filiformis	IMPHY003322	Launobine	Aporphines	Tyrosine alkaloids
Cassytha filiformis	IMPHY009494	Bulbocapnine	Aporphines	Tyrosine alkaloids
Cassytha filiformis	IMPHY011571	(+)-Syringaresinol	Aporphines	Tyrosine alkaloids
Cassytha filiformis	IMPHY012987	Neolitsine	Aporphines	Tyrosine alkaloids
Catunaregam spinosa	IMPHY008951	Benthamic acid methyl ester	Prenol lipids	Lipids and lipid-like molecules
Catunaregam spinosa	IMPHY005226	Randianin	Prenol lipids	Lipids and lipid-like molecules
Catunaregam spinosa	IMPHY008788	Randioside A	Prenol lipids	Lipids and lipid-like molecules
Catunaregam spinosa	IMPHY010918	10-Methylixoside	Prenol lipids	Lipids and lipid-like molecules
Catunaregam spinosa	IMPHY000811	15-Demethyl plumieride	Prenol lipids	Lipids and lipid-like molecules
Catunaregam spinosa	IMPHY004233	spinosic acid A	Prenol lipids	Lipids and lipid-like molecules
Catunaregam spinosa	IMPHY006289	Spinosic acid B, dimethyl ester, acetate	Prenol lipids	Lipids and lipid-like molecules
Catunaregam spinosa	IMPHY010876	Hymexelsin	Coumarins and derivatives	Phenylpropanoids and polyketides
Cedrus deodara	IMPHY002668	Himasecolone	Benzene and substituted derivatives	Benzenoids
Cedrus deodara	IMPHY001811	Arhimachalene	Benzene and substituted derivatives	Benzenoids
Cedrus deodara	IMPHY004240	meso-Secoisolariciresinol	Dibenzylbutane lignans	Benzenoids
Cedrus deodara	IMPHY006982	Pentane	Saturated hydrocarbons	Hydrocarbons
Cedrus deodara	IMPHY000571	Santene	Unsaturated hydrocarbons	Hydrocarbons
Cedrus deodara	IMPHY001465	Isolariciresinol	Aryltetralin lignans	Lignans
Cedrus deodara	IMPHY003496	Lariciresinol	Furanoid lignans	lignans neolignans and related compounds
Cedrus deodara	IMPHY000001	Matairesinol	Furanoid lignans	lignans neolignans and related compounds
Cedrus deodara	IMPHY003665	Nortrachelogenin	Furanoid lignans	lignans neolignans and related compounds
Cedrus deodara	IMPHY010609	(-)-alpha-Himachalene	Prenol lipids	Lipids and lipid-like molecules
Cedrus deodara	IMPHY011478	Juniperol	Prenol lipids	Lipids and lipid-like molecules
Cedrus deodara	IMPHY004536	Geranic acid	Prenol lipids	Lipids and lipid-like molecules
Cedrus deodara	IMPHY009664	7beta-Hydroxydehydroabietic acid	Prenol lipids	Lipids and lipid-like molecules
Cedrus deodara	IMPHY010133	15-Hydroxyabieta-7,13-dien-18-oic acid	Prenol lipids	Lipids and lipid-like molecules
Cedrus deodara	IMPHY014363	(1R,4aS,9S,10aR)-9-hydroxy-7-(2-hydroxypropan-2-yl)-1,4a-dimethyl-2,3,4,9,10,10a-hexahydrophenanthrene-1-carboxylic acid	Prenol lipids	Lipids and lipid-like molecules
Cedrus deodara	IMPHY014365	7beta,18-Dihydroxydehydroabietanol	Prenol lipids	Lipids and lipid-like molecules
Cedrus deodara	IMPHY014703	Longiborneol	Prenol lipids	Lipids and lipid-like molecules
Cedrus deodara	IMPHY011890	Elemol	Prenol lipids	Lipids and lipid-like molecules
Cedrus deodara	IMPHY011938	gamma-Eudesmol	Prenol lipids	Lipids and lipid-like molecules
Cedrus deodara	IMPHY014971	Kaur-16-ene	Prenol lipids	Lipids and lipid-like molecules
Cedrus deodara	IMPHY015127	alpha-Fenchyl alcohol	Prenol lipids	Lipids and lipid-like molecules
Cedrus deodara	IMPHY002103	Himachalol	Prenol lipids	Lipids and lipid-like molecules
Cedrus deodara	IMPHY004141	alpha-Amyrenyl acetate	Prenol lipids	Lipids and lipid-like molecules
Cedrus deodara	IMPHY010653	Centdarol	Prenol lipids	Lipids and lipid-like molecules
Cedrus deodara	IMPHY014802	alpha-Atlantone	Prenol lipids	Lipids and lipid-like molecules
Cedrus deodara	IMPHY010584	3,5,5,9-tetramethyl-2,4a,5,6,7,8-hexahydro-1H-benzo[7]annulene	Prenol lipids	Lipids and lipid-like molecules
Cedrus deodara	IMPHY004292	Isopimaric acid	Prenol lipids	Lipids and lipid-like molecules
Cedrus deodara	IMPHY007607	Limonenecarboxylic acid	Prenol lipids	Lipids and lipid-like molecules
Cedrus deodara	IMPHY011614	beta-Cedrene	Prenol lipids	Lipids and lipid-like molecules
Cedrus deodara	IMPHY007592	Pimarane	Prenol lipids	Lipids and lipid-like molecules
Cedrus deodara	IMPHY008929	15-Hydroxydehydroabietic acid	Prenol lipids	Lipids and lipid-like molecules
Cedrus deodara	IMPHY010187	(1S,4As,10aR)-1,4a-dimethyl-7-propan-2-yl-2,3,4,9,10,10a-hexahydrophenanthrene-1-carboxylic acid	Prenol lipids	Lipids and lipid-like molecules
Cedrus deodara	IMPHY011519	alpha-Terpinyl acetate	Prenol lipids	Lipids and lipid-like molecules
Cedrus deodara	IMPHY001426	Lawsaritol	Steroids and steroid derivatives	Lipids and lipid-like molecules
Cedrus deodara	IMPHY003222	2,2-Dimethyl-6-oxoheptanoic acid	Keto acids and derivatives	Organic acids and derivatives
Cedrus deodara	IMPHY000100	Allohimachalol	Organooxygen compounds	Organic oxygen compounds
Cedrus deodara	IMPHY002325	Isohimachalone	Organooxygen compounds	Organic oxygen compounds
Cedrus deodara	IMPHY009660	4-Acetylcyclohexene-1-carboxylic acid	Organooxygen compounds	Organic oxygen compounds
Cedrus deodara	IMPHY002575	Deodarone	Oxanes	Organohetrocyclic compounds
Cedrus deodara	IMPHY000698	2alpha,6alpha-Epoxyhimachalane-3beta-ol	Oxanes	Organohetrocyclic compounds
Cedrus deodara	IMPHY006868	(1S,8R)-3,7,11,11-tetramethyl-12-oxatricyclo[6.3.1.01,6]dodeca-2,6-diene	Oxanes	Organohetrocyclic compounds
Cedrus deodara	IMPHY006639	Deodardione	Pyrans	Organohetrocyclic compounds
Cedrus deodara	IMPHY003007	Dihydrodehydrodiconiferyl alcohol	2-arylbenzofuran flavonoids	Phenylpropanoids and polyketides
Cedrus deodara	IMPHY000146	Cedrusin	2-arylbenzofuran flavonoids	Phenylpropanoids and polyketides
Cedrus deodara	IMPHY002568	2,3-Dihydroflavon-3-ol	Flavonoids	Phenylpropanoids and polyketides
Cedrus deodara	IMPHY010229	Deodarin	Flavonoids	Phenylpropanoids and polyketides
Cedrus deodara	IMPHY011967	Taxifolin	Flavonoids	Phenylpropanoids and polyketides
Cedrus deodara	IMPHY002841	Taxifolin 3'-glucoside	Flavonoids	Phenylpropanoids and polyketides
Cedrus deodara	IMPHY003355	Cedeodarin	Flavonoids	Phenylpropanoids and polyketides
Cedrus deodara	IMPHY005652	Syringetin-3-glucoside	Flavonoids	Phenylpropanoids and polyketides
Cedrus deodara	IMPHY001419	Cedrinoside	Flavonoids	Phenylpropanoids and polyketides
Cedrus deodara	IMPHY002608	Taxifolin-3-glucoside	Flavonoids	Phenylpropanoids and polyketides
Cedrus deodara	IMPHY005235	Cedrin	Flavonoids	Phenylpropanoids and polyketides
Cedrus deodara	IMPHY005438	Dihydromyricetin	Flavonoids	Phenylpropanoids and polyketides
Celastrus paniculatus	IMPHY000593	1-Tetracosanol	Fatty acyls	Acetylides
Celastrus paniculatus	IMPHY001863	Zeylasteral	Phenanthrenes and derivatives	Alkaloids and derivatives
Celastrus paniculatus	IMPHY002525	Zeylasterone	Phenanthrenes and derivatives	Alkaloids and derivatives
Celastrus paniculatus	IMPHY002962	Benzoic acid	Benzene and substituted derivatives	Benzenoids
Celastrus paniculatus	IMPHY001645	Pristimerin	Prenol lipids	Lipids and lipid-like molecules
Celastrus paniculatus	IMPHY002055	Celastrol	Prenol lipids	Lipids and lipid-like molecules
Celastrus paniculatus	IMPHY001040	Celapanine	Prenol lipids	Lipids and lipid-like molecules
Celastrus paniculatus	IMPHY002239	Paniculatadiol	Prenol lipids	Lipids and lipid-like molecules
Celastrus paniculatus	IMPHY007413	Malkangunin	Prenol lipids	Lipids and lipid-like molecules
Celastrus paniculatus	IMPHY008183	Malkanguniol	Prenol lipids	Lipids and lipid-like molecules
Celastrus paniculatus	IMPHY000305	(1S,3S,8S,9R,12S,14R,16S)-16-hydroxy-5,14-dimethyl-5-azatetracyclo[7.7.0.01,12.03,8]hexadecan-10-one	Piperidines	Organohetrocyclic compounds
Celosia argentea	IMPHY000589	Hexacosanoic acid	Fatty acyls	Acetylides
Celosia argentea	IMPHY000628	Hexadecadienoic acid	Fatty acyls	Acetylides
Celosia argentea	IMPHY005391	Tricosanoic acid	Fatty acyls	Acetylides
Celosia argentea	IMPHY014861	cis-11-Eicosenoic acid	Fatty acyls	Acetylides
Celosia argentea	IMPHY007130	Hordenine	Benzene and substituted derivatives	Benzenoids
Celosia argentea	IMPHY002107	Celosianin II	Betalains	Betacyanins and derivatives
Celosia argentea	IMPHY004125	Amarantin	Betalains	Betacyanins and derivatives
Celosia argentea	IMPHY000812	Triterpenoid	Prenol lipids	Lipids and lipid-like molecules
Celosia argentea	IMPHY002952	Cholesteryl palmitate	Steroids and steroid derivatives	Lipids and lipid-like molecules
Celosia argentea	IMPHY011578	24-Ethyllathosterol	Steroids and steroid derivatives	Lipids and lipid-like molecules
Celosia argentea	IMPHY000418	Isocelosianin II	Carboxylic acids and derivatives	Organic acids and derivatives
Celosia argentea	IMPHY002922	Betanidin	Carboxylic acids and derivatives	Organic acids and derivatives
Celosia argentea	IMPHY010914	2-Aminobutyric acid	Carboxylic acids and derivatives	Organic acids and derivatives
Celosia argentea	IMPHY000224	Isoamaranthin	Organooxygen compounds	Organic oxygen compounds
Celosia argentea	IMPHY010087	Betanine	Organooxygen compounds	Organic oxygen compounds
Celosia argentea	IMPHY010347	Hyaluronicacidsodiumsalt	Organooxygen compounds	Organic oxygen compounds
Celosia argentea	IMPHY011310	Ancistrocladine	Isoquinolines and derivatives	Organohetrocyclic compounds
Centella asiatica	IMPHY006717	Anthrone	Anthracenes	Benzenoids
Centella asiatica	IMPHY003276	(2-Hydroxy-4,6-dimethoxyphenyl)-phenylmethanone	Benzene and substituted derivatives	Benzenoids
Centella asiatica	IMPHY003482	4-Methoxybenzaldehyde	Benzene and substituted derivatives	Benzenoids
Centella asiatica	IMPHY010179	(-)-beta-Chamigrene	Prenol lipids	Lipids and lipid-like molecules
Centella asiatica	IMPHY012589	3-(1,5-Dimethyl-4-hexenyl)-6-methylene-1-cyclohexene	Prenol lipids	Lipids and lipid-like molecules
Centella asiatica	IMPHY000583	Asiaticoside	Prenol lipids	Lipids and lipid-like molecules
Centella asiatica	IMPHY003657	Asiatic acid	Prenol lipids	Lipids and lipid-like molecules
Centella asiatica	IMPHY004248	Asiaticoside A	Prenol lipids	Lipids and lipid-like molecules
Centella asiatica	IMPHY012227	Madecassic acid	Prenol lipids	Lipids and lipid-like molecules
Centella asiatica	IMPHY000921	alpha-Chamigrene	Prenol lipids	Lipids and lipid-like molecules
Centella asiatica	IMPHY001248	quadranoside IV	Prenol lipids	Lipids and lipid-like molecules
Centella asiatica	IMPHY001658	Thymol methyl ether	Prenol lipids	Lipids and lipid-like molecules
Centella asiatica	IMPHY002100	Isothankunic acid	Prenol lipids	Lipids and lipid-like molecules
Centella asiatica	IMPHY003298	Pomolic acid	Prenol lipids	Lipids and lipid-like molecules
Centella asiatica	IMPHY004249	Unii-CQ2F5O6yiy	Prenol lipids	Lipids and lipid-like molecules
Centella asiatica	IMPHY005115	Ursolic acid lactone	Prenol lipids	Lipids and lipid-like molecules
Centella asiatica	IMPHY006802	(1S,2R,4aS,6aR,6aS,6bR,8R,8aR,10R,11R,12aR,14bS)-8,10,11-trihydroxy-1,2,6a,6b,9,9,12a-heptamethyl-2,3,4,5,6,6a,7,8,8a,10,11,12,13,14b-tetradecahydro-1H-picene-4a-carboxylic acid	Prenol lipids	Lipids and lipid-like molecules
Centella asiatica	IMPHY006932	Cuparene	Prenol lipids	Lipids and lipid-like molecules
Centella asiatica	IMPHY007228	Terminoloside	Prenol lipids	Lipids and lipid-like molecules
Centella asiatica	IMPHY010964	Dammarane	Prenol lipids	Lipids and lipid-like molecules
Centella asiatica	IMPHY011626	Bayogenin	Prenol lipids	Lipids and lipid-like molecules
Centella asiatica	IMPHY012010	Ginsenosides	Prenol lipids	Lipids and lipid-like molecules
Centella asiatica	IMPHY001223	2,3-Dihydrobenzofuran	Coumarans	Organic acids and derivatives
Centella asiatica	IMPHY010286	Gulonic acid	Hydroxy acids and derivatives	Organic acids and derivatives
Centella asiatica	IMPHY015637	3-Nonen-2-one	Organooxygen compounds	Organic oxygen compounds
Centella asiatica	IMPHY016366	3-Hexen-2-one	Organooxygen compounds	Organic oxygen compounds
Centella asiatica	IMPHY016460	(E)-5-Nonen-2-one	Organooxygen compounds	Organic oxygen compounds
Centella asiatica	IMPHY011844	Chlorogenic acid	Organooxygen compounds	Organic oxygen compounds
Centella asiatica	IMPHY004597	Rosmarinic acid	Cinnamic acids and derivatives	Phenylpropanoids and polyketides
Centrosema pubescens	IMPHY004557	Tectorigenin	Isoflavonoids	Phenylpropanoids and polyketides
Ceratolimon feei	IMPHY011670	Epigallocatechin gallate	Flavonoids	Phenylpropanoids and polyketides
Ceratophyllum demersum	IMPHY003040	Tridecanal	Fatty acyls	Acetylides
Ceratophyllum demersum	IMPHY015146	1,2,3,4-Tetramethylbenzene	Benzene and substituted derivatives	Benzenoids
Ceratophyllum demersum	IMPHY015371	4-Ethylbenzaldehyde	Benzene and substituted derivatives	Benzenoids
Ceratophyllum demersum	IMPHY002875	Undecane	Saturated hydrocarbons	Hydrocarbons
Ceratophyllum demersum	IMPHY015287	(1-Hydroxy-2,4,4-trimethylpentan-3-yl) 2-methylpropanoate	Carboxylic acids and derivatives	Organic acids and derivatives
Ceratophyllum demersum	IMPHY017468	Propanoic acid, 2-methyl-, 3-hydroxy-2,4,4-trimethylpentyl ester	Carboxylic acids and derivatives	Organic acids and derivatives
Ceratophyllum demersum	IMPHY015421	5-pentyl-3H-furan-2-one	Dihydrofurans	Organic acids and derivatives
Ceratophyllum demersum	IMPHY006322	Safranal	Organic oxides	Organic oxygen compounds
Ceratophyllum demersum	IMPHY005364	2,2,6-Trimethylcyclohexanone	Organooxygen compounds	Organic oxygen compounds
Ceratophyllum demersum	IMPHY005994	3-Octen-2-one	Organooxygen compounds	Organic oxygen compounds
Ceratophyllum demersum	IMPHY015244	2,6-Dimethylcyclohexanol	Organooxygen compounds	Organic oxygen compounds
Ceratophyllum demersum	IMPHY015308	3,3-Dimethyloctane-2,7-dione	Organooxygen compounds	Organic oxygen compounds
Ceratophyllum demersum	IMPHY015424	6,10-Dimethylundecan-2-one	Organooxygen compounds	Organic oxygen compounds
Ceratophyllum demersum	IMPHY015434	6-Methylheptan-2-one	Organooxygen compounds	Organic oxygen compounds
Ceratophyllum demersum	IMPHY015593	Cyclooctanone	Organooxygen compounds	Organic oxygen compounds
Ceratophyllum demersum	IMPHY017095	2-Cyclohexen-1-one, 3,6,6-trimethyl-	Organooxygen compounds	Organic oxygen compounds
Ceratophyllum demersum	IMPHY015334	3-Ethyl-4-methyl-1H-pyrrole-2,5-dione	Pyrrolidines	Organic oxygen compounds
Ceratophyllum demersum	IMPHY010547	Actinidiolide, dihydro-	Benzofurans	Organohetrocyclic compounds
Ceriscoides turgida	IMPHY007224	Hederagenin	Prenol lipids	Lipids and lipid-like molecules
Ceriscoides turgida	IMPHY008300	Gypsogenic acid	Prenol lipids	Lipids and lipid-like molecules
Ceriscoides turgida	IMPHY002905	Gardenin A	Flavonoids	Phenylpropanoids and polyketides
Ceriscoides turgida	IMPHY008500	Gardenin B	Flavonoids	Phenylpropanoids and polyketides
Ceriscoides turgida	IMPHY008523	Gardenin E	Flavonoids	Phenylpropanoids and polyketides
Cheilanthes farinosa	IMPHY002288	Cheilarinosin	Prenol lipids	Lipids and lipid-like molecules
Cheilanthes farinosa	IMPHY013611	Cheilanthatriol	Prenol lipids	Lipids and lipid-like molecules
Cheilocostus speciosus	IMPHY000599	Octacosanoic acid	Fatty acyls	Acetylides
Cheilocostus speciosus	IMPHY004519	Methyl Tritriacontanoate	Fatty acyls	Acetylides
Cheilocostus speciosus	IMPHY009545	24-Hydroxytriacontan-26-one	Fatty acyls	Acetylides
Cheilocostus speciosus	IMPHY009563	Tetradecyl 13-methylpentadecanoate	Fatty acyls	Acetylides
Cheilocostus speciosus	IMPHY009564	OC(Ccccccccccccccccc(ccccc)=O)ccccccc	Fatty acyls	Acetylides
Cheilocostus speciosus	IMPHY009565	Tetradecyl 11-methyltridecanoate	Fatty acyls	Acetylides
Cheilocostus speciosus	IMPHY013636	14-Oxotricosanoic acid	Fatty acyls	Acetylides
Cheilocostus speciosus	IMPHY013651	14-Oxoheptacosanoic acid	Fatty acyls	Acetylides
Cheilocostus speciosus	IMPHY014733	15-Oxo-octacosanoic acid	Fatty acyls	Acetylides
Cheilocostus speciosus	IMPHY009378	Methyl triacontanoate	Fatty acyls	Acetylides
Cheilocostus speciosus	IMPHY010545	Tetracosanyl stearate	Fatty acyls	Acetylides
Cheilocostus speciosus	IMPHY012761	Gadoleic acid	Fatty acyls	Acetylides
Cheilocostus speciosus	IMPHY004887	14-Oxo-octadecanoic acid	Fatty acyls	Acetylides
Cheilocostus speciosus	IMPHY013818	4-Methoxybenzophenone	Benzene and substituted derivatives	Benzenoids
Cheilocostus speciosus	IMPHY004670	Seychellene	Unsaturated hydrocarbons	Hydrocarbons
Cheilocostus speciosus	IMPHY002539	beta-Amyrin palmitate	Prenol lipids	Lipids and lipid-like molecules
Cheilocostus speciosus	IMPHY012273	Tigogenin	Prenol lipids	Lipids and lipid-like molecules
Cheilocostus speciosus	IMPHY002186	Saponin A	Prenol lipids	Lipids and lipid-like molecules
Cheilocostus speciosus	IMPHY003197	Diosgenone,4-dimethyl-	Prenol lipids	Lipids and lipid-like molecules
Cheilocostus speciosus	IMPHY003800	Costunolide	Prenol lipids	Lipids and lipid-like molecules
Cheilocostus speciosus	IMPHY004049	alpha-Santalol	Prenol lipids	Lipids and lipid-like molecules
Cheilocostus speciosus	IMPHY004135	Cyclohexene, 6-ethenyl-6-methyl-1-(1-methylethyl)-3-(1-methylethylidene)-, (S)-	Prenol lipids	Lipids and lipid-like molecules
Cheilocostus speciosus	IMPHY005240	Saponin B	Prenol lipids	Lipids and lipid-like molecules
Cheilocostus speciosus	IMPHY006214	Germacr-1(10)-ene-5,8-dione	Prenol lipids	Lipids and lipid-like molecules
Cheilocostus speciosus	IMPHY006463	Germacrone	Prenol lipids	Lipids and lipid-like molecules
Cheilocostus speciosus	IMPHY007528	Cadinane	Prenol lipids	Lipids and lipid-like molecules
Cheilocostus speciosus	IMPHY010641	Saponin C	Prenol lipids	Lipids and lipid-like molecules
Cheilocostus speciosus	IMPHY010815	Thujopsene	Prenol lipids	Lipids and lipid-like molecules
Cheilocostus speciosus	IMPHY011542	beta-Eudesmol	Prenol lipids	Lipids and lipid-like molecules
Cheilocostus speciosus	IMPHY011652	(2Z,4E)-5-[(1S)-1-hydroxy-2,6,6-trimethyl-4-oxocyclohex-2-en-1-yl]-3-methylpenta-2,4-dienoic acid	Prenol lipids	Lipids and lipid-like molecules
Cheilocostus speciosus	IMPHY012381	ar-Turmerone	Prenol lipids	Lipids and lipid-like molecules
Cheilocostus speciosus	IMPHY012921	gamma-Elemene	Prenol lipids	Lipids and lipid-like molecules
Cheilocostus speciosus	IMPHY014818	Aromadendrenepoxide	Prenol lipids	Lipids and lipid-like molecules
Cheilocostus speciosus	IMPHY014884	Cubebene	Prenol lipids	Lipids and lipid-like molecules
Cheilocostus speciosus	IMPHY010908	alpha-Tocopherolquinone	Prenol lipids	Lipids and lipid-like molecules
Cheilocostus speciosus	IMPHY001995	Dioscin	Steroids and steroid derivatives	Lipids and lipid-like molecules
Cheilocostus speciosus	IMPHY003592	Gracillin	Steroids and steroid derivatives	Lipids and lipid-like molecules
Cheilocostus speciosus	IMPHY001514	5alpha-Stigmast-9(11)-en-3beta-ol	Steroids and steroid derivatives	Lipids and lipid-like molecules
Cheilocostus speciosus	IMPHY003605	Cyclolaudenol	Steroids and steroid derivatives	Lipids and lipid-like molecules
Cheilocostus speciosus	IMPHY003636	Protodioscin	Steroids and steroid derivatives	Lipids and lipid-like molecules
Cheilocostus speciosus	IMPHY003734	Prosapogenin A	Steroids and steroid derivatives	Lipids and lipid-like molecules
Cheilocostus speciosus	IMPHY012579	Methyl protodioscin	Steroids and steroid derivatives	Lipids and lipid-like molecules
Cheilocostus speciosus	IMPHY005637	Furostanol	Steroids and steroid derivatives	Lipids and lipid-like molecules
Cheilocostus speciosus	IMPHY006591	3-O-(beta-D-glucopyranosyl-(1-4)-(alpha-L-rhamnopyranosyl-(1-2))-beta-D-glucopyranosyl)-26-O-(beta-D-glucopyranosyl)-22-methoxy-(25R)-furost-5-ene-3beta,26-diol	Steroids and steroid derivatives	Lipids and lipid-like molecules
Cheilocostus speciosus	IMPHY012533	Protogracillin	Steroids and steroid derivatives	Lipids and lipid-like molecules
Cheilocostus speciosus	IMPHY012600	Diepicedrene-1-oxide	Oxepanes	Organohetrocyclic compounds
Cheilocostus speciosus	IMPHY010217	Tripentylphosphine oxide	Organic phosphines and derivatives	organophosphorus compounds
cia leucophloea	IMPHY000203	Leucophleoxol	Prenol lipids	Lipids and lipid-like molecules
Cicer arietinum	IMPHY003239	2,5-Dihydroxybenzoic acid	Benzene and substituted derivatives	Benzenoids
Cicer arietinum	IMPHY005991	3,5-Dihydroxybenzoic acid	Benzene and substituted derivatives	Benzenoids
Cicer arietinum	IMPHY001308	Retinol	Prenol lipids	Lipids and lipid-like molecules
Cicer arietinum	IMPHY002689	Dammaradienol	Prenol lipids	Lipids and lipid-like molecules
Cicer arietinum	IMPHY014332	24-Methylenedammarenol	Prenol lipids	Lipids and lipid-like molecules
Cicer arietinum	IMPHY007374	Vulgarin	Prenol lipids	Lipids and lipid-like molecules
Cicer arietinum	IMPHY004394	Cholecalciferol	Steroids and steroid derivatives	Lipids and lipid-like molecules
Cicer arietinum	IMPHY013567	Stigmasta-4,22-diene	Steroids and steroid derivatives	Lipids and lipid-like molecules
Cicer arietinum	IMPHY013656	Ergostenone	Steroids and steroid derivatives	Lipids and lipid-like molecules
Cicer arietinum	IMPHY000739	Sodium pangamate	Carboxylic acids and derivatives	Organic acids and derivatives
Cicer arietinum	IMPHY002725	Ciceritol	Organooxygen compounds	Organic oxygen compounds
Cicer arietinum	IMPHY013797	Calcium phytate	Organooxygen compounds	Organic oxygen compounds
Cicer arietinum	IMPHY004391	Daphnetin	Coumarins and derivatives	Phenylpropanoids and polyketides
Cicer arietinum	IMPHY005430	3,7,4'-Trihydroxyflavone	Flavonoids	Phenylpropanoids and polyketides
Cicer arietinum	IMPHY000908	Garbanzol	Flavonoids	Phenylpropanoids and polyketides
Cicer arietinum	IMPHY004344	Pratol	Flavonoids	Phenylpropanoids and polyketides
Cicer arietinum	IMPHY000769	Cicerin	Isoflavonoids	Phenylpropanoids and polyketides
Cicer arietinum	IMPHY004610	Pratensein	Isoflavonoids	Phenylpropanoids and polyketides
Cicer arietinum	IMPHY006894	Ononin	Isoflavonoids	Phenylpropanoids and polyketides
Cicer arietinum	IMPHY004397	Medicagol	Isoflavonoids	Phenylpropanoids and polyketides
Cicer arietinum	IMPHY004475	9-O-Methylcoumestrol	Isoflavonoids	Phenylpropanoids and polyketides
Cicer arietinum	IMPHY004586	Texasin	Isoflavonoids	Phenylpropanoids and polyketides
Cicer arietinum	IMPHY008707	biochanin A	Isoflavonoids	Phenylpropanoids and polyketides
Cicer arietinum	IMPHY008984	Biochanin-7-glucoside	Isoflavonoids	Phenylpropanoids and polyketides
Cicer arietinum	IMPHY012276	Maackiain	Isoflavonoids	Phenylpropanoids and polyketides
Cicer arietinum	IMPHY008978	biochanin A 7-O-beta-D-glucoside	Isoflavonoids	Phenylpropanoids and polyketides
Cicer arietinum	IMPHY006489	Isoliquiritigenin	Linear 1,3-diarylpropanoids	Phenylpropanoids and polyketides
Cinnamomum camphora	IMPHY004151	Geranyl formate	Fatty acyls	Acetylides
Cinnamomum camphora	IMPHY006007	Citronellyl formate	Fatty acyls	Acetylides
Cinnamomum camphora	IMPHY006414	Geranyl tiglate	Fatty acyls	Acetylides
Cinnamomum camphora	IMPHY007421	Citronellyl acetate	Fatty acyls	Acetylides
Cinnamomum camphora	IMPHY006159	2,6-Dimethylocta-1,7-diene-3,6-diol	Fatty acyls	Acetylides
Cinnamomum camphora	IMPHY000545	O-Cymene	Benzene and substituted derivatives	Benzenoids
Cinnamomum camphora	IMPHY004184	Cinnamyl acetate	Benzene and substituted derivatives	Benzenoids
Cinnamomum camphora	IMPHY007509	2,3-Methylenedioxynaphthalene	Naphthalenes	Benzenoids
Cinnamomum camphora	IMPHY006944	Estragole	Phenol ethers	Benzenoids
Cinnamomum camphora	IMPHY017584	2,2-Dimethylbutane	Saturated hydrocarbons	Hydrocarbons
Cinnamomum camphora	IMPHY009827	Artemisiatriene	Unsaturated hydrocarbons	Hydrocarbons
Cinnamomum camphora	IMPHY017302	alpha-Myrcene	Unsaturated hydrocarbons	Hydrocarbons
Cinnamomum camphora	IMPHY002631	Kusunokinol	Furanoid lignans	lignans neolignans and related compounds
Cinnamomum camphora	IMPHY003597	Cinnamonol	Furanoid lignans	lignans neolignans and related compounds
Cinnamomum camphora	IMPHY010842	Kusunokinin	Furanoid lignans	lignans neolignans and related compounds
Cinnamomum camphora	IMPHY011931	Hinokinin	Furanoid lignans	lignans neolignans and related compounds
Cinnamomum camphora	IMPHY009630	Dimethylmatairesinol	Furanoid lignans	lignans neolignans and related compounds
Cinnamomum camphora	IMPHY007317	4-Allylphenol	Phenols	Lipids and lipid-like molecules
Cinnamomum camphora	IMPHY011686	(+)-Borneol	Prenol lipids	Lipids and lipid-like molecules
Cinnamomum camphora	IMPHY012104	Citronellol	Prenol lipids	Lipids and lipid-like molecules
Cinnamomum camphora	IMPHY000099	Myrtenol	Prenol lipids	Lipids and lipid-like molecules
Cinnamomum camphora	IMPHY002072	Pinocarvone	Prenol lipids	Lipids and lipid-like molecules
Cinnamomum camphora	IMPHY003567	alpha-Fenchene	Prenol lipids	Lipids and lipid-like molecules
Cinnamomum camphora	IMPHY004077	Verbenone	Prenol lipids	Lipids and lipid-like molecules
Cinnamomum camphora	IMPHY006324	Linalyl propionate	Prenol lipids	Lipids and lipid-like molecules
Cinnamomum camphora	IMPHY006325	Myrtenal	Prenol lipids	Lipids and lipid-like molecules
Cinnamomum camphora	IMPHY007067	Linalyl acetate	Prenol lipids	Lipids and lipid-like molecules
Cinnamomum camphora	IMPHY007267	beta-Terpinene	Prenol lipids	Lipids and lipid-like molecules
Cinnamomum camphora	IMPHY007366	alpha-Santalene	Prenol lipids	Lipids and lipid-like molecules
Cinnamomum camphora	IMPHY007445	(Z)-beta-Ocimenol	Prenol lipids	Lipids and lipid-like molecules
Cinnamomum camphora	IMPHY008694	(6e,10s)-10-Hydroxy-2,6,10-trimethyl-2,6,11-dodecatrien-4-one	Prenol lipids	Lipids and lipid-like molecules
Cinnamomum camphora	IMPHY009618	Zingiberenol	Prenol lipids	Lipids and lipid-like molecules
Cinnamomum camphora	IMPHY010248	(6Z,10E)-12-hydroxy-2,6,10-trimethyldodeca-2,6,10-trien-4-one	Prenol lipids	Lipids and lipid-like molecules
Cinnamomum camphora	IMPHY011999	Carveol	Prenol lipids	Lipids and lipid-like molecules
Cinnamomum camphora	IMPHY012175	D-Limonene	Prenol lipids	Lipids and lipid-like molecules
Cinnamomum camphora	IMPHY012178	p-Menthan-3-one	Prenol lipids	Lipids and lipid-like molecules
Cinnamomum camphora	IMPHY014732	14-Hydroxy-9-epi-beta-Caryophyllene	Prenol lipids	Lipids and lipid-like molecules
Cinnamomum camphora	IMPHY014871	cis-Nerolidol	Prenol lipids	Lipids and lipid-like molecules
Cinnamomum camphora	IMPHY014873	2-Cyclohexen-1-ol, 3-methyl-6-(1-methylethyl)-, (1R,6S)-rel-	Prenol lipids	Lipids and lipid-like molecules
Cinnamomum camphora	IMPHY014874	cis-Sabinene hydrate	Prenol lipids	Lipids and lipid-like molecules
Cinnamomum camphora	IMPHY014881	Copaene	Prenol lipids	Lipids and lipid-like molecules
Cinnamomum camphora	IMPHY015004	Menthone	Prenol lipids	Lipids and lipid-like molecules
Cinnamomum camphora	IMPHY015571	cis-Thujenol	Prenol lipids	Lipids and lipid-like molecules
Cinnamomum camphora	IMPHY017802	beta-Terpinyl acetate	Prenol lipids	Lipids and lipid-like molecules
Cinnamomum camphora	IMPHY012778	Campherenone	Prenol lipids	Lipids and lipid-like molecules
Cinnamomum camphora	IMPHY013575	Campherenol	Prenol lipids	Lipids and lipid-like molecules
Cinnamomum camphora	IMPHY000491	Pinene	Prenol lipids	Lipids and lipid-like molecules
Cinnamomum camphora	IMPHY004543	gamma-Patchoulene	Prenol lipids	Lipids and lipid-like molecules
Cinnamomum camphora	IMPHY011668	beta-Santalene	Prenol lipids	Lipids and lipid-like molecules
Cinnamomum camphora	IMPHY015003	Menthol	Prenol lipids	Lipids and lipid-like molecules
Cinnamomum camphora	IMPHY007140	Methyl vinyl ketone	Organooxygen compounds	Organic oxygen compounds
Cinnamomum camphora	IMPHY007418	Mesityl oxide	Organooxygen compounds	Organic oxygen compounds
Cinnamomum camphora	IMPHY015380	4-Methyl-2-pentanol	Organooxygen compounds	Organic oxygen compounds
Cinnamomum camphora	IMPHY008930	16-Hentriacontanone	Organooxygen compounds	Organic oxygen compounds
Cinnamomum camphora	IMPHY009692	2-Cyclopenten-1-one	Organooxygen compounds	Organic oxygen compounds
Cinnamomum camphora	IMPHY004435	2,6-Dimethyl-3,7-octadiene-2,6-diol	Organooxygen compounds	Organic oxygen compounds
Cinnamomum camphora	IMPHY007378	(2S,3R,4R,5S,6S)-2-(hydroxymethyl)-6-(((2S,3R,4R,5S,6R)-3,4,5-trihydroxy-6-(((4aR,8aS)-4-isopropyl-1,7-dimethyl-1,2,3,4,4a,5,8,8a-octahydronaphthalen-1-yl)oxy)tetrahydro-2H-pyran-2-yl)methoxy)tetrahydro-2H-pyran-3,4,5-triol	Organooxygen compounds	Organic oxygen compounds
Cinnamomum camphora	IMPHY015192	1-Iodononane	Organoiodides	Organohalogen compounds
Cinnamomum camphora	IMPHY003573	Reticuline	Isoquinolines and derivatives	Organohetrocyclic compounds
Cinnamomum camphora	IMPHY012920	2-Furanmethanol, 5-ethenyltetrahydro-alpha,alpha,5-trimethyl-, cis-	Oxolanes	Organohetrocyclic compounds
Cinnamomum camphora	IMPHY014989	trans-Linalool oxide	Tetrahydrofurans	Organohetrocyclic compounds
Cinnamomum camphora	IMPHY011882	Cinnamaldehyde	Cinnamaldehydes	Phenylpropanoids and polyketides
Cinnamomum camphora	IMPHY011983	cis-Cinnamaldehyde	Cinnamaldehydes	Phenylpropanoids and polyketides
Cinnamomum camphora	IMPHY004889	Cinnamyl alcohol	Cinnamyl alcohols	Phenylpropanoids and polyketides
Cinnamomum camphora	IMPHY010583	Laurolitsine	Aporphines	Tyrosine alkaloids
Cissampelos pareira	IMPHY003083	Cyclanoline	Protoberberine alkaloids and derivatives	Alkaloids and derivatives
Cissampelos pareira	IMPHY003117	Cyclanoline chloride	Protoberberine alkaloids and derivatives	Alkaloids and derivatives
Cissampelos pareira	IMPHY008983	Pareirine	Strychnos alkaloids	Alkaloids and derivatives
Cissampelos pareira	IMPHY002154	Cycleanine	Organooxygen compounds	Organic oxygen compounds
Cissampelos pareira	IMPHY002256	Nuciferine	Organooxygen compounds	Organic oxygen compounds
Cissampelos pareira	IMPHY008169	Hayatinine	Organooxygen compounds	Organic oxygen compounds
Cissampelos pareira	IMPHY011573	Curine	Organooxygen compounds	Organic oxygen compounds
Cissampelos pareira	IMPHY011805	Quercitol	Organooxygen compounds	Organic oxygen compounds
Cissampelos pareira	IMPHY001234	Insularine	Organooxygen compounds	Organic oxygen compounds
Cissampelos pareira	IMPHY004514	Cissampareine	Organooxygen compounds	Organic oxygen compounds
Cissampelos pareira	IMPHY005686	Isochondrodendrine	Organooxygen compounds	Organic oxygen compounds
Cissampelos pareira	IMPHY006301	Tubocurarine chloride	Organooxygen compounds	Organic oxygen compounds
Cissampelos pareira	IMPHY011840	Bebeerine	Organooxygen compounds	Organic oxygen compounds
Cissampelos pareira	IMPHY002015	Laudanosine	Isoquinolines and derivatives	Organohetrocyclic compounds
Cissampelos pareira	IMPHY005680	1-Benzylisoquinoline	Isoquinolines and derivatives	Organohetrocyclic compounds
Cissampelos pareira	IMPHY005882	Grandirubrine	Isoquinolines and derivatives	Organohetrocyclic compounds
Cissampelos pareira	IMPHY005965	Pareirubrine	Isoquinolines and derivatives	Organohetrocyclic compounds
Cissampelos pareira	IMPHY007527	Isoimerubrine	Isoquinolines and derivatives	Organohetrocyclic compounds
Cissampelos pareira	IMPHY009793	Pareirubrines B	Isoquinolines and derivatives	Organohetrocyclic compounds
Cissampelos pareira	IMPHY013731	Norrufescine	Isoquinolines and derivatives	Organohetrocyclic compounds
Cissampelos pareira	IMPHY005666	1,3-Dibenzylisoquinoline	Diarylheptanoids	Phenylpropanoids and polyketides
Cissampelos pareira	IMPHY000011	3-Hydroxyflavone	Flavonoids	Phenylpropanoids and polyketides
Cissampelos pareira	IMPHY011569	Tetrandrine	Alkaloids	Tyrosine alkaloids
Cissampelos pareira	IMPHY001495	Corytuberine	Aporphines	Tyrosine alkaloids
Cissampelos pareira	IMPHY008905	Magnoflorine	Aporphines	Tyrosine alkaloids
Cissampelos pareira	IMPHY003335	Dehydrodicentrine	Aporphines	Tyrosine alkaloids
Citrullus colocynthis	IMPHY005562	Hexadecenoic acid	Fatty acyls	Acetylides
Citrullus colocynthis	IMPHY006165	1-Heptacosanol	Fatty acyls	Acetylides
Citrullus colocynthis	IMPHY006554	Docosyl acetate	Fatty acyls	Acetylides
Citrullus colocynthis	IMPHY009358	Docosanol	Fatty acyls	Acetylides
Citrullus colocynthis	IMPHY011584	1-Eicosanol	Fatty acyls	Acetylides
Citrullus colocynthis	IMPHY008255	1,26-Hexacosanediol	Fatty acyls	Acetylides
Citrullus colocynthis	IMPHY005189	p-Hydroxybenzylmethylether	Phenols	Lipids and lipid-like molecules
Citrullus colocynthis	IMPHY006510	(1S,4S,5R,6R,7R,8R,13S,17S,18S,19R)-8-[(Z)-3,4-dimethylpent-2-enyl]-4,5,17-trihydroxy-6,14,18-trimethyl-3,10-dioxapentacyclo[9.8.0.01,7.04,19.013,18]nonadec-14-ene-9,16-dione	Prenol lipids	Lipids and lipid-like molecules
Citrullus colocynthis	IMPHY002267	Citrullonol	Prenol lipids	Lipids and lipid-like molecules
Citrullus colocynthis	IMPHY001345	Nonyl palmitate	Prenol lipids	Lipids and lipid-like molecules
Citrullus colocynthis	IMPHY000961	Cucurbitacin L	Steroids and steroid derivatives	Lipids and lipid-like molecules
Citrullus colocynthis	IMPHY004590	Cucurbitacin I	Steroids and steroid derivatives	Lipids and lipid-like molecules
Citrullus colocynthis	IMPHY006201	cucurbitacin I 2-O-beta-D-glucopyranoside	Steroids and steroid derivatives	Lipids and lipid-like molecules
Citrullus colocynthis	IMPHY006586	Hexanorcucurbitacin I	Steroids and steroid derivatives	Lipids and lipid-like molecules
Citrullus colocynthis	IMPHY011913	Cucurbitacin B	Steroids and steroid derivatives	Lipids and lipid-like molecules
Citrullus colocynthis	IMPHY011929	Elaterin	Steroids and steroid derivatives	Lipids and lipid-like molecules
Citrullus colocynthis	IMPHY011930	Cucurbitacin E	Steroids and steroid derivatives	Lipids and lipid-like molecules
Citrullus colocynthis	IMPHY012528	Cucurbitacin J	Steroids and steroid derivatives	Lipids and lipid-like molecules
Citrullus colocynthis	IMPHY013490	Colocynthin	Steroids and steroid derivatives	Lipids and lipid-like molecules
Citrullus colocynthis	IMPHY014886	[(E,6R)-6-[(2S,9R,13R,16R,17R)-2,16-dihydroxy-4,4,9,13,14-pentamethyl-3,11-dioxo-2,7,8,10,12,15,16,17-octahydro-1H-cyclopenta[a]phenanthren-17-yl]-6-hydroxy-2-methyl-5-oxohept-3-en-2-yl] acetate	Steroids and steroid derivatives	Lipids and lipid-like molecules
Citrullus colocynthis	IMPHY014841	beta-Sitosterol-d-glucoside	Steroids and steroid derivatives	Lipids and lipid-like molecules
Citrullus colocynthis	IMPHY008252	Inositol	Organooxygen compounds	Organic oxygen compounds
Citrullus colocynthis	IMPHY009568	11,14-Dimethylhexadecan-14-ol-2-one	Organooxygen compounds	Organic oxygen compounds
Citrullus colocynthis	IMPHY014654	10,14-Dimethylhexadecan-14-ol-2-one	Organooxygen compounds	Organic oxygen compounds
Citrullus colocynthis	IMPHY012701	13-Amino-4-hydroxy-9,6a,8a-trimethyl(1,3,4,5,6,7,8,14,14a,14b,6a,6b,8a-trideca hydrobenzo[1''',2'''-3'',4'']benzo[1'',2''-4',3']benzo[1',2'-5,1]cyclopenta[3, 2-d]thiopheno[2,3-b]pyridin-12-yl) phenyl	Organooxygen compounds	Organic oxygen compounds
Citrullus colocynthis	IMPHY001354	8-p-Hydroxybenzylisovitexin	Flavonoids	Phenylpropanoids and polyketides
Citrullus colocynthis	IMPHY001801	Isoorientin	Flavonoids	Phenylpropanoids and polyketides
Citrullus colocynthis	IMPHY008689	Isovitexin	Flavonoids	Phenylpropanoids and polyketides
Citrullus lanatus	IMPHY007182	1-Tetradecanol	Fatty acyls	Acetylides
Citrullus lanatus	IMPHY009858	1-Undecanol	Fatty acyls	Acetylides
Citrullus lanatus	IMPHY010086	6-Methylhept-5-en-2-ol	Fatty acyls	Acetylides
Citrullus lanatus	IMPHY015633	trans-2-Octen-1-Ol	Fatty acyls	Acetylides
Citrullus lanatus	IMPHY015840	Methyl nonanoate	Fatty acyls	Acetylides
Citrullus lanatus	IMPHY016000	2-Decen-1-ol, (Z)-	Fatty acyls	Acetylides
Citrullus lanatus	IMPHY006497	(3Z,6Z)-3,6-Nonadien-1-ol	Fatty acyls	Acetylides
Citrullus lanatus	IMPHY009560	2-Phenetyloxy-5-pentyltetrahydrofuran	Phenol ethers	Benzenoids
Citrullus lanatus	IMPHY005569	alpha-Ionone	Prenol lipids	Lipids and lipid-like molecules
Citrullus lanatus	IMPHY006356	24-Ethyl-25-dehydrolophenol acetate, 24-beta	Prenol lipids	Lipids and lipid-like molecules
Citrullus lanatus	IMPHY011708	(13Z)-beta-Carotene	Prenol lipids	Lipids and lipid-like molecules
Citrullus lanatus	IMPHY012567	Lycopene	Prenol lipids	Lipids and lipid-like molecules
Citrullus lanatus	IMPHY002658	Codisterol	Steroids and steroid derivatives	Lipids and lipid-like molecules
Citrullus lanatus	IMPHY003796	24xi-Methyllathosterol	Steroids and steroid derivatives	Lipids and lipid-like molecules
Citrullus lanatus	IMPHY011876	24-Ethyl-5alpha-cholest-7-en-3beta-ol	Steroids and steroid derivatives	Lipids and lipid-like molecules
Citrullus lanatus	IMPHY014878	Clerosterol	Steroids and steroid derivatives	Lipids and lipid-like molecules
Citrullus lanatus	IMPHY003662	(3S,9S,10R,13R,14S,17R)-10,13-dimethyl-17-[(2S)-6-methyl-5-methylideneheptan-2-yl]-2,3,4,7,8,9,11,12,14,15,16,17-dodecahydro-1H-cyclopenta[a]phenanthren-3-ol	Steroids and steroid derivatives	Lipids and lipid-like molecules
Citrullus lanatus	IMPHY009474	Schottenol glucoside	Steroids and steroid derivatives	Lipids and lipid-like molecules
Citrullus lanatus	IMPHY007146	Methyl acetate	Carboxylic acids and derivatives	Organic acids and derivatives
Citrullus lanatus	IMPHY013357	(2S)-2-ammonio-3-(1H-pyrazol-1-yl)propanoate	Carboxylic acids and derivatives	Organic acids and derivatives
Citrullus lanatus	IMPHY003660	2-Heptenal, (Z)-	Organooxygen compounds	Organic oxygen compounds
Citrullus lanatus	IMPHY003759	(Z)-Non-2-enal	Organooxygen compounds	Organic oxygen compounds
Citrullus lanatus	IMPHY006847	cis-6-Nonenal	Organooxygen compounds	Organic oxygen compounds
Citrullus lanatus	IMPHY007204	Dodecanal	Organooxygen compounds	Organic oxygen compounds
Citrullus lanatus	IMPHY010101	Erythritol	Organooxygen compounds	Organic oxygen compounds
Citrullus lanatus	IMPHY010939	trans-2,cis-6-Nonadienal	Organooxygen compounds	Organic oxygen compounds
Citrullus lanatus	IMPHY015348	3-Methyl-2-butanol	Organooxygen compounds	Organic oxygen compounds
Citrullus lanatus	IMPHY016097	3,6-Nonadienal	Organooxygen compounds	Organic oxygen compounds
Citrullus lanatus	IMPHY003827	(2s,4As,6as,8ar,10s,12as,14as,14br)-10-hydroxy-2,4a,6a,9,9,12a,14a-heptamethyl-1,2,3,4,4a,5,6,6a,7,8,8a,9,10,11,12,12a,13,14,14a,14b-icosahydropicene-2-carboxylic acid	Organooxygen compounds	Organic oxygen compounds
Citrullus lanatus	IMPHY001529	4-Oxononanal	Organooxygen compounds	Organic oxygen compounds
Citrullus lanatus	IMPHY005526	2-Undecenal	Organooxygen compounds	Organic oxygen compounds
Citrullus lanatus	IMPHY010014	5-Pentyltetrahydrofuran-2-ol	Oxolanes	Organohetrocyclic compounds
Citrullus lanatus	IMPHY016624	Dimethyl sulfoxide	Sulfoxides	Organosulfur compounds
Citrullus lanatus	IMPHY003333	Fraxidin	Coumarins and derivatives	Phenylpropanoids and polyketides
Citrullus lanatus	IMPHY005022	Isofraxidin	Coumarins and derivatives	Phenylpropanoids and polyketides
Clausena excavata	IMPHY010516	(1R,2R,4S,7S,8S,10R,11R,12R,18R)-7-(furan-3-yl)-10-hydroxy-1,8,12,17,17-pentamethyl-3,6,16-trioxapentacyclo[9.9.0.02,4.02,8.012,18]icos-13-ene-5,15,20-trione	Prenol lipids	Lipids and lipid-like molecules
Clausena excavata	IMPHY009360	Nootkatone	Prenol lipids	Lipids and lipid-like molecules
Clausena excavata	IMPHY011978	Glutinol	Prenol lipids	Lipids and lipid-like molecules
Clausena excavata	IMPHY017881	Isoaromadendrene	Prenol lipids	Lipids and lipid-like molecules
Clausena excavata	IMPHY015079	Stigmasteryl glucoside	Steroids and steroid derivatives	Lipids and lipid-like molecules
Clausena excavata	IMPHY010928	Triethylamine hydroiodide	Organonitrogen compounds	Organic nitogen compounds
Clausena excavata	IMPHY000718	Clausenidinaric acid	Benzopyrans	Organohetrocyclic compounds
Clausena excavata	IMPHY004094	Clausine D	Indoles and derivatives	Organohetrocyclic compounds
Clausena excavata	IMPHY009478	Clausine F	Indoles and derivatives	Organohetrocyclic compounds
Clausena excavata	IMPHY014393	Clausine L	Indoles and derivatives	Organohetrocyclic compounds
Clausena excavata	IMPHY004940	Heptaphylline	Indoles and derivatives	Organohetrocyclic compounds
Clausena excavata	IMPHY004891	Clausenidin	Coumarins and derivatives	Phenylpropanoids and polyketides
Clausena excavata	IMPHY004898	5-hydroxy-2,2-dimethyl-3H-pyrano[3,2-g]chromene-4,8-dione	Coumarins and derivatives	Phenylpropanoids and polyketides
Clausena excavata	IMPHY005587	Umbelliferone	Coumarins and derivatives	Phenylpropanoids and polyketides
Clausena excavata	IMPHY004423	Nordentatin	Coumarins and derivatives	Phenylpropanoids and polyketides
Clausena excavata	IMPHY004890	Clausarin	Coumarins and derivatives	Phenylpropanoids and polyketides
Clausena excavata	IMPHY006908	Xanthoxyletin	Coumarins and derivatives	Phenylpropanoids and polyketides
Clausena excavata	IMPHY005845	Myricetin-3-O-rhamnoside	Flavonoids	Phenylpropanoids and polyketides
Clausena excavata	IMPHY011985	Nicotiflorin	Flavonoids	Phenylpropanoids and polyketides
Cleistanthus collinus	IMPHY005801	Dihydrocubebin	Dibenzylbutane lignans	Benzenoids
Cleistanthus collinus	IMPHY000712	Diphyllin	Arylnaphthalene lignans	Lignans
Cleistanthus collinus	IMPHY001112	Taiwanin E	Arylnaphthalene lignans	Lignans
Cleistanthus collinus	IMPHY003164	Taiwanin C	Arylnaphthalene lignans	Lignans
Cleistanthus collinus	IMPHY002919	Lignan	Aryltetralin lignans	Lignans
Cleistanthus collinus	IMPHY013734	Wodeshiol	Furanoid lignans	lignans neolignans and related compounds
Cleistanthus collinus	IMPHY003137	Paulownin	Furanoid lignans	lignans neolignans and related compounds
Cleistanthus collinus	IMPHY003598	(3S,3aalpha,6aalpha)-3alpha,6alpha-Bis(1,3-benzodioxole-5-yl)tetrahydro-1H,3H-furo[3,4-c]furan-1-ol	Furanoid lignans	lignans neolignans and related compounds
Cleistanthus collinus	IMPHY014895	5-[3-(1,3-Benzodioxol-5-yl)-1,3,3a,4,6,6a-hexahydrofuro[3,4-c]furan-6-yl]-1,3-benzodioxole	Furanoid lignans	lignans neolignans and related compounds
Cleistanthus collinus	IMPHY001975	Cleistanthin B	Lignan glycosides	lignans neolignans and related compounds
Cleistanthus collinus	IMPHY010552	Cleistanthin A	Lignan glycosides	lignans neolignans and related compounds
Cleistanthus collinus	IMPHY010696	Cleistanthin D	Lignan glycosides	lignans neolignans and related compounds
Cleistanthus collinus	IMPHY006998	Cleistanthin C	Lignan glycosides	lignans neolignans and related compounds
Cleistanthus collinus	IMPHY005093	(9aR)-4-(1,3-benzodioxol-5-yl)-6,7-dimethoxy-9,9a-dihydro-1H-benzo[f][2]benzofuran-3-one	Lignan lactones	lignans neolignans and related compounds
Cleistanthus collinus	IMPHY003265	Phloroglucinol	Phenols	Lipids and lipid-like molecules
Cleistanthus collinus	IMPHY007078	cleistanthin E	Organooxygen compounds	Organic oxygen compounds
Cleistanthus collinus	IMPHY004845	Gallocatechin-(4alpha->8)-epigallocatechin	Flavonoids	Phenylpropanoids and polyketides
Clematis brachiata	IMPHY000163	Anemonin	Dihydrofurans	Organic acids and derivatives
Cleome gynandra	IMPHY000174	Cleoginol	Prenol lipids	Lipids and lipid-like molecules
Cleome gynandra	IMPHY006064	Viscosin	Peptidomimetics	Organic acids and derivatives
Cleome gynandra	IMPHY007604	Neoglucobrassicin	Organooxygen compounds	Organic oxygen compounds
Cleome gynandra	IMPHY004881	2-Oxazolidinethione, 5-ethyl-5-methyl-, (S)-	Azolidines	organohetrocyclic compounds
Cleome gynandra	IMPHY005580	5,7-Dihydroxychromone	Benzopyrans	Organohetrocyclic compounds
Cleome gynandra	IMPHY013073	Oleoresin tumeric	Diarylheptanoids	Phenylpropanoids and polyketides
Cleome gynandra	IMPHY004925	Centaureidin	Flavonoids	Phenylpropanoids and polyketides
Cleome gynandra	IMPHY011753	Sophoraflavonoloside	Flavonoids	Phenylpropanoids and polyketides
Cleome gynandra	IMPHY012745	Myricitrin	Flavonoids	Phenylpropanoids and polyketides
Cleome gynandra	IMPHY006387	Kaempferol 3,7,4'-trimethyl ether	Flavonoids	Phenylpropanoids and polyketides
Cleome viscosa	IMPHY004124	Cleomiscosin C	Coumarinolignans	lignans neolignans and related compounds
Cleome viscosa	IMPHY010835	Clemiscosin D	Coumarinolignans	lignans neolignans and related compounds
Cleome viscosa	IMPHY011335	Cleomiscosin A	Coumarinolignans	lignans neolignans and related compounds
Cleome viscosa	IMPHY011405	(2R,3R)-2-(4-hydroxy-3-methoxyphenyl)-3-(hydroxymethyl)-5-methoxy-2,3-dihydropyrano[3,2-h][1,4]benzodioxin-9-one	Coumarinolignans	lignans neolignans and related compounds
Cleome viscosa	IMPHY003539	Cleomeolide	Carboxylic acids and derivatives	Organic acids and derivatives
Cleome viscosa	IMPHY004468	Phenethyl glucosinolate potassium salt	Organooxygen compounds	Organic oxygen compounds
Cleome viscosa	IMPHY013438	Kaempferide 3-glucuronide	Flavonoids	Phenylpropanoids and polyketides
Clerodendrum infortunatum	IMPHY001730	Clerodone	Prenol lipids	Lipids and lipid-like molecules
Clerodendrum infortunatum	IMPHY012605	N-Cyanomethyl-N-methylacetamide	Carboxylic acids and derivatives	Organic acids and derivatives
Clerodendrum infortunatum	IMPHY012140	2-Cyclohexen-1-one	Organooxygen compounds	Organic oxygen compounds
Clerodendrum infortunatum	IMPHY013791	2-tert-Butyl-1,4-benzoquinone	Organooxygen compounds	Organic oxygen compounds
Clerodendrum infortunatum	IMPHY017091	3-Acetyl-1-propanol	Organooxygen compounds	Organic oxygen compounds
Clerodendrum infortunatum	IMPHY017890	3-Methylheptan-2-one	Organooxygen compounds	Organic oxygen compounds
Clerodendrum infortunatum	IMPHY012320	Raffinose	Organooxygen compounds	Organic oxygen compounds
Clerodendrum infortunatum	IMPHY014998	beta-Maltose	Organooxygen compounds	Organic oxygen compounds
Clerodendrum infortunatum	IMPHY009670	Clerodin	Furofurans	Organohetrocyclic compounds
Clerodendrum infortunatum	IMPHY017913	4H-1,3-oxazin	Oxazines	Organohetrocyclic compounds
Clerodendrum infortunatum	IMPHY003781	Acetoside	Cinnamic acids and derivatives	Phenylpropanoids and polyketides
Clerodendrum infortunatum	IMPHY005012	Ethyl caffeate	Cinnamic acids and derivatives	Phenylpropanoids and polyketides
Clerodendrum infortunatum	IMPHY006670	Methyl caffeate	Cinnamic acids and derivatives	Phenylpropanoids and polyketides
Clerodendrum infortunatum	IMPHY014102	beta-D-Glucopyranosiduronic acid, 5-hydroxy-2-(4-methoxyphenyl)-4-oxo-4H-1-benzopyran-7-yl, methyl ester	Flavonoids	Phenylpropanoids and polyketides
Clerodendrum infortunatum	IMPHY008837	Hispidulin-7-o-glucuronide	Flavonoids	Phenylpropanoids and polyketides
Clerodendrum infortunatum	IMPHY012747	Scutellarein	Flavonoids	Phenylpropanoids and polyketides
Clitoria ternatea	IMPHY007426	Taraxerone	Prenol lipids	Lipids and lipid-like molecules
Clitoria ternatea	IMPHY004126	(8S,9S,10R,13R,14S,17R)-17-[(2R,5R)-5-ethyl-6-methylheptan-2-yl]-10,13-dimethyl-2,7,8,9,11,12,14,15,16,17-decahydro-1H-cyclopenta[a]phenanthrene-3,6-dione	Steroids and steroid derivatives	Lipids and lipid-like molecules
Clitoria ternatea	IMPHY012464	Clionasterol	Steroids and steroid derivatives	Lipids and lipid-like molecules
Clitoria ternatea	IMPHY012197	Adenosine	Purine nucleosides	Nucleosides, nuclotides and analogues
Clitoria ternatea	IMPHY011776	Eleutheroside C	Organooxygen compounds	Organic oxygen compounds
Clitoria ternatea	IMPHY011960	Cinnamic acid	Cinnamic acids and derivatives	Phenylpropanoids and polyketides
Clitoria ternatea	IMPHY000409	Ternatin A2	Flavonoids	Phenylpropanoids and polyketides
Clitoria ternatea	IMPHY000471	Ternatin D1	Flavonoids	Phenylpropanoids and polyketides
Clitoria ternatea	IMPHY002910	delphinidin 3-O-beta-D-glucoside-5-O-beta-D-glucoside betaine	Flavonoids	Phenylpropanoids and polyketides
Clitoria ternatea	IMPHY005409	Ternatin A1	Flavonoids	Phenylpropanoids and polyketides
Clitoria ternatea	IMPHY005473	Robinin	Flavonoids	Phenylpropanoids and polyketides
Clitoria ternatea	IMPHY008925	Cyanin chloride	Flavonoids	Phenylpropanoids and polyketides
Clitoria ternatea	IMPHY014967	Kaempferol 3-neohesperidoside	Flavonoids	Phenylpropanoids and polyketides
Clitoria ternatea	IMPHY010909	Flavonol 3-O-D-glucoside	Flavonoids	Phenylpropanoids and polyketides
Clitoria ternatea	IMPHY011919	Afzelin	Flavonoids	Phenylpropanoids and polyketides
Commelina benghalensis	IMPHY007612	Dotriacontanol	Fatty acyls	Acetylides
Commiphora mukul	IMPHY005588	Neocembrene	Prenol lipids	Lipids and lipid-like molecules
Commiphora mukul	IMPHY002174	Guggulsterol IV	Steroids and steroid derivatives	Lipids and lipid-like molecules
Commiphora mukul	IMPHY007554	Guggulsterol V	Steroids and steroid derivatives	Lipids and lipid-like molecules
Commiphora mukul	IMPHY008746	Guggulsterol III	Steroids and steroid derivatives	Lipids and lipid-like molecules
Commiphora mukul	IMPHY008907	Guggulsterol I	Steroids and steroid derivatives	Lipids and lipid-like molecules
Commiphora mukul	IMPHY008908	Guggulsterol II	Steroids and steroid derivatives	Lipids and lipid-like molecules
Commiphora wightii	IMPHY006624	Pluviatilol	Furanoid lignans	lignans neolignans and related compounds
Commiphora wightii	IMPHY002189	alpha-Camphorene	Prenol lipids	Lipids and lipid-like molecules
Commiphora wightii	IMPHY003893	Mukulol	Prenol lipids	Lipids and lipid-like molecules
Commiphora wightii	IMPHY003895	(2E,6Z,10E)-3,7,11-trimethyl-14-propan-2-ylcyclotetradeca-2,6,10-trien-1-ol	Prenol lipids	Lipids and lipid-like molecules
Commiphora wightii	IMPHY010189	Thunbergene	Prenol lipids	Lipids and lipid-like molecules
Commiphora wightii	IMPHY006931	Dimyrcene isomer # 2	Prenol lipids	Lipids and lipid-like molecules
Commiphora wightii	IMPHY003654	E-Guggulsterone	Steroids and steroid derivatives	Lipids and lipid-like molecules
Commiphora wightii	IMPHY003974	20-Hydroxypregn-4-en-3-one	Steroids and steroid derivatives	Lipids and lipid-like molecules
Commiphora wightii	IMPHY004031	(8S,9R,10R,13R,14S,17Z)-17-ethylidene-10,13-dimethyl-1,2,6,7,8,9,11,12,14,15-decahydrocyclopenta[a]phenanthrene-3,16-dione	Steroids and steroid derivatives	Lipids and lipid-like molecules
Commiphora wightii	IMPHY004048	(20R)-20-Hydroxypregn-4-en-3-one	Steroids and steroid derivatives	Lipids and lipid-like molecules
Commiphora wightii	IMPHY002937	16alpha-Hydroxyprogesterone	Steroids and steroid derivatives	Lipids and lipid-like molecules
Commiphora wightii	IMPHY002129	2,2-Dimethyl-3-(3-methylenepent-4-enyl)oxirane	Epoxides	Organic acids and derivatives
Commiphora wightii	IMPHY011618	quercetin 3-O-glucuronide	Flavonoids	Phenylpropanoids and polyketides
Commiphora wightii	IMPHY011725	Avicularin	Flavonoids	Phenylpropanoids and polyketides
Commiphora wightii	IMPHY003437	Pelargonidin	Flavonoids	Phenylpropanoids and polyketides
Corallocarpus epigaeus	IMPHY004372	Selina-4(15),7(11)-diene	Prenol lipids	Lipids and lipid-like molecules
Corallocarpus epigaeus	IMPHY008936	alpha-Guaiene	Prenol lipids	Lipids and lipid-like molecules
Corallocarpus epigaeus	IMPHY009688	3,7(11)-Eudesmadiene	Prenol lipids	Lipids and lipid-like molecules
Corallocarpus epigaeus	IMPHY009763	Bornyl formate	Prenol lipids	Lipids and lipid-like molecules
Corallocarpus epigaeus	IMPHY009840	Cyclosativene	Prenol lipids	Lipids and lipid-like molecules
Corallocarpus epigaeus	IMPHY011039	3,7-Guaiadiene	Prenol lipids	Lipids and lipid-like molecules
Corallocarpus epigaeus	IMPHY011058	3-Cyclohexen-1-ol, 4-methyl-1-(1-methylethyl)-, acetate	Prenol lipids	Lipids and lipid-like molecules
Corallocarpus epigaeus	IMPHY012598	Aristolene	Prenol lipids	Lipids and lipid-like molecules
Cordia dichotoma	IMPHY004167	beta-D-Xylopyranose	Organooxygen compounds	Organic oxygen compounds
Cordia dichotoma	IMPHY005564	Macrophylline	Pyrrolidines	Organohetrocyclic compounds
Cordia dichotoma	IMPHY007360	Monocrotaline	Pyrrolidines	Organohetrocyclic compounds
Cordia dichotoma	IMPHY013371	Hesperetin 7-O-rhamnoside	Flavonoids	Phenylpropanoids and polyketides
Coriandrum sativum	IMPHY001828	3-Octanol	Fatty acyls	Acetylides
Coriandrum sativum	IMPHY004554	Tetradec-13-enal	Fatty acyls	Acetylides
Coriandrum sativum	IMPHY005653	2-Octanol	Fatty acyls	Acetylides
Coriandrum sativum	IMPHY005937	2-Decen-1-ol	Fatty acyls	Acetylides
Coriandrum sativum	IMPHY009700	1-Tridecanol	Fatty acyls	Acetylides
Coriandrum sativum	IMPHY009859	Octadecanal	Fatty acyls	Acetylides
Coriandrum sativum	IMPHY009867	2-Pentadecenal	Fatty acyls	Acetylides
Coriandrum sativum	IMPHY009877	2-Hexadecenal	Fatty acyls	Acetylides
Coriandrum sativum	IMPHY010811	9-Decen-1-OL	Fatty acyls	Acetylides
Coriandrum sativum	IMPHY011044	trans-2-Dodecen-1-ol	Fatty acyls	Acetylides
Coriandrum sativum	IMPHY012268	1-Nonen-3-ol	Fatty acyls	Acetylides
Coriandrum sativum	IMPHY013861	2-Tetradecenal	Fatty acyls	Acetylides
Coriandrum sativum	IMPHY014082	cis-4-Decen-1-ol	Fatty acyls	Acetylides
Coriandrum sativum	IMPHY014087	trans-2-Tridecen-1-ol	Fatty acyls	Acetylides
Coriandrum sativum	IMPHY015157	12-Tridecenal	Fatty acyls	Acetylides
Coriandrum sativum	IMPHY015271	2-Methyloctan-1-ol	Fatty acyls	Acetylides
Coriandrum sativum	IMPHY015405	5-Decanol	Fatty acyls	Acetylides
Coriandrum sativum	IMPHY015599	1-Decen-3-ol	Fatty acyls	Acetylides
Coriandrum sativum	IMPHY015634	trans-2-Undecen-1-ol	Fatty acyls	Acetylides
Coriandrum sativum	IMPHY005263	1-Tricosanol	Fatty acyls	Acetylides
Coriandrum sativum	IMPHY005561	2-Dodecenoic acid	Fatty acyls	Acetylides
Coriandrum sativum	IMPHY007068	Undecanoic acid	Fatty acyls	Acetylides
Coriandrum sativum	IMPHY010884	Myristyl palmitate	Fatty acyls	Acetylides
Coriandrum sativum	IMPHY011798	Petroselaidic acid	Fatty acyls	Acetylides
Coriandrum sativum	IMPHY011799	Petroselinic acid	Fatty acyls	Acetylides
Coriandrum sativum	IMPHY015011	Methylisoeugenol	Benzene and substituted derivatives	Benzenoids
Coriandrum sativum	IMPHY006039	1,2,4-Trimethylbenzene	Benzene and substituted derivatives	Benzenoids
Coriandrum sativum	IMPHY009876	1,4-Diethylbenzene	Benzene and substituted derivatives	Benzenoids
Coriandrum sativum	IMPHY015874	1,2-Diethylbenzene	Benzene and substituted derivatives	Benzenoids
Coriandrum sativum	IMPHY016956	2-Phenylethyl pivalate	Benzene and substituted derivatives	Benzenoids
Coriandrum sativum	IMPHY017730	1,3,5-Triethylbenzene	Benzene and substituted derivatives	Benzenoids
Coriandrum sativum	IMPHY001516	Decane	Saturated hydrocarbons	Hydrocarbons
Coriandrum sativum	IMPHY009484	Hexatriacontane	Saturated hydrocarbons	Hydrocarbons
Coriandrum sativum	IMPHY013796	Tetratetracontane	Saturated hydrocarbons	Hydrocarbons
Coriandrum sativum	IMPHY015330	3-Eicosyne	Unsaturated hydrocarbons	Hydrocarbons
Coriandrum sativum	IMPHY004914	Glyceryl monooleate	Glycerolipids	Lipid and lipid-like molecules
Coriandrum sativum	IMPHY013765	2,3,5,6-Tetramethylphenol	Phenols	Lipids and lipid-like molecules
Coriandrum sativum	IMPHY000112	Isophytol	Prenol lipids	Lipids and lipid-like molecules
Coriandrum sativum	IMPHY004003	Neoisopulegol	Prenol lipids	Lipids and lipid-like molecules
Coriandrum sativum	IMPHY004194	(1S,2R,5S)-2-isopropyl-5-methylcyclohexyl acetate	Prenol lipids	Lipids and lipid-like molecules
Coriandrum sativum	IMPHY005940	Thunbergol	Prenol lipids	Lipids and lipid-like molecules
Coriandrum sativum	IMPHY009832	Lavandulyl acetate	Prenol lipids	Lipids and lipid-like molecules
Coriandrum sativum	IMPHY009874	Myrtenyl acetate	Prenol lipids	Lipids and lipid-like molecules
Coriandrum sativum	IMPHY011004	p-Mentha-1,3,8-triene	Prenol lipids	Lipids and lipid-like molecules
Coriandrum sativum	IMPHY011568	alpha-Fenchyl acetate	Prenol lipids	Lipids and lipid-like molecules
Coriandrum sativum	IMPHY011884	Pulegone	Prenol lipids	Lipids and lipid-like molecules
Coriandrum sativum	IMPHY011901	Thujone	Prenol lipids	Lipids and lipid-like molecules
Coriandrum sativum	IMPHY011902	beta-Thujone	Prenol lipids	Lipids and lipid-like molecules
Coriandrum sativum	IMPHY012002	(+)-Dihydrocarvone	Prenol lipids	Lipids and lipid-like molecules
Coriandrum sativum	IMPHY014863	cis-alpha-Bergamotene	Prenol lipids	Lipids and lipid-like molecules
Coriandrum sativum	IMPHY014882	(+)-Linalool	Prenol lipids	Lipids and lipid-like molecules
Coriandrum sativum	IMPHY016027	trans-Sabinene hydrate	Prenol lipids	Lipids and lipid-like molecules
Coriandrum sativum	IMPHY003296	Piperitenone	Prenol lipids	Lipids and lipid-like molecules
Coriandrum sativum	IMPHY003459	Pimara-8(14),15-diene	Prenol lipids	Lipids and lipid-like molecules
Coriandrum sativum	IMPHY005541	1,4,4-Trimethyl-8-methylene-1,5-cycloundecadiene	Prenol lipids	Lipids and lipid-like molecules
Coriandrum sativum	IMPHY005609	beta-Sinensal	Prenol lipids	Lipids and lipid-like molecules
Coriandrum sativum	IMPHY006428	(R)-Lavandulol	Prenol lipids	Lipids and lipid-like molecules
Coriandrum sativum	IMPHY008440	Isopiperitenone	Prenol lipids	Lipids and lipid-like molecules
Coriandrum sativum	IMPHY009778	1-Isopropyl-4-methylenebicyclo[3.1.0]hex-2-ene	Prenol lipids	Lipids and lipid-like molecules
Coriandrum sativum	IMPHY010005	Humulane-1,6-dien-3-ol	Prenol lipids	Lipids and lipid-like molecules
Coriandrum sativum	IMPHY011564	Germacra-1(10),5-dien-4-ol	Prenol lipids	Lipids and lipid-like molecules
Coriandrum sativum	IMPHY011630	cis,cis-Farnesol	Prenol lipids	Lipids and lipid-like molecules
Coriandrum sativum	IMPHY012152	alpha-Fenchol	Prenol lipids	Lipids and lipid-like molecules
Coriandrum sativum	IMPHY012914	trans-Sabinyl acetate	Prenol lipids	Lipids and lipid-like molecules
Coriandrum sativum	IMPHY015040	3-Pinanone	Prenol lipids	Lipids and lipid-like molecules
Coriandrum sativum	IMPHY015062	(+)-cis-Sabinol	Prenol lipids	Lipids and lipid-like molecules
Coriandrum sativum	IMPHY016865	Tetrahydroionol	Prenol lipids	Lipids and lipid-like molecules
Coriandrum sativum	IMPHY002386	Coriandrinonediol	Prenol lipids	Lipids and lipid-like molecules
Coriandrum sativum	IMPHY003807	(E)-alpha-bisabolene	Prenol lipids	Lipids and lipid-like molecules
Coriandrum sativum	IMPHY005583	Geranylgeraniol	Prenol lipids	Lipids and lipid-like molecules
Coriandrum sativum	IMPHY005798	Curlone	Prenol lipids	Lipids and lipid-like molecules
Coriandrum sativum	IMPHY009729	Verbenene	Prenol lipids	Lipids and lipid-like molecules
Coriandrum sativum	IMPHY009966	Eucarvone	Prenol lipids	Lipids and lipid-like molecules
Coriandrum sativum	IMPHY011087	alpha-Turmerone	Prenol lipids	Lipids and lipid-like molecules
Coriandrum sativum	IMPHY012265	(1r,3s,5r)-6,6-Dimethyl-2-methylidenebicyclo[3.1.1]heptan-3-ol	Prenol lipids	Lipids and lipid-like molecules
Coriandrum sativum	IMPHY012613	2-Caren-10-al	Prenol lipids	Lipids and lipid-like molecules
Coriandrum sativum	IMPHY013764	(-)-Carvomenthone	Prenol lipids	Lipids and lipid-like molecules
Coriandrum sativum	IMPHY014701	d-Carvone	Prenol lipids	Lipids and lipid-like molecules
Coriandrum sativum	IMPHY003979	beta-Sitostenone	Steroids and steroid derivatives	Lipids and lipid-like molecules
Coriandrum sativum	IMPHY004541	3-Octyl acetate	Carboxylic acids and derivatives	Organic acids and derivatives
Coriandrum sativum	IMPHY016006	(Z)-beta-Ocimene epoxide	Epoxides	Organic acids and derivatives
Coriandrum sativum	IMPHY012020	Acetylcholine	Organonitrogen compounds	Organic nitogen compounds
Coriandrum sativum	IMPHY001555	Jasmone	Organooxygen compounds	Organic oxygen compounds
Coriandrum sativum	IMPHY004426	2-Dodecenal	Organooxygen compounds	Organic oxygen compounds
Coriandrum sativum	IMPHY006404	Damascenone	Organooxygen compounds	Organic oxygen compounds
Coriandrum sativum	IMPHY007076	Undecanal	Organooxygen compounds	Organic oxygen compounds
Coriandrum sativum	IMPHY003179	3-Octanone	Organooxygen compounds	Organic oxygen compounds
Coriandrum sativum	IMPHY004934	Tiglic aldehyde	Organooxygen compounds	Organic oxygen compounds
Coriandrum sativum	IMPHY005521	1-Hexen-3-OL	Organooxygen compounds	Organic oxygen compounds
Coriandrum sativum	IMPHY005529	3-Octenal	Organooxygen compounds	Organic oxygen compounds
Coriandrum sativum	IMPHY009689	3-Decanone	Organooxygen compounds	Organic oxygen compounds
Coriandrum sativum	IMPHY009739	5-Isopropylbicyclo[3.1.0]hexan-2-one	Organooxygen compounds	Organic oxygen compounds
Coriandrum sativum	IMPHY011002	3-Methyl-2-pentanol	Organooxygen compounds	Organic oxygen compounds
Coriandrum sativum	IMPHY013809	3,7-Dimethyloct-6-en-1-yn-3-ol	Organooxygen compounds	Organic oxygen compounds
Coriandrum sativum	IMPHY014081	trans-4-Decen-1-al	Organooxygen compounds	Organic oxygen compounds
Coriandrum sativum	IMPHY014718	cis-4-Decenal	Organooxygen compounds	Organic oxygen compounds
Coriandrum sativum	IMPHY015370	Dodec-4-enal	Organooxygen compounds	Organic oxygen compounds
Coriandrum sativum	IMPHY015451	Isodecenal	Organooxygen compounds	Organic oxygen compounds
Coriandrum sativum	IMPHY015592	Cyclooctanol	Organooxygen compounds	Organic oxygen compounds
Coriandrum sativum	IMPHY015953	3,7-Dimethyloctan-3-ol	Organooxygen compounds	Organic oxygen compounds
Coriandrum sativum	IMPHY017125	3-Dodecanone	Organooxygen compounds	Organic oxygen compounds
Coriandrum sativum	IMPHY017169	2-Butene-1,4-diol	Organooxygen compounds	Organic oxygen compounds
Coriandrum sativum	IMPHY017207	3,5,5-Trimethylhexanal	Organooxygen compounds	Organic oxygen compounds
Coriandrum sativum	IMPHY017423	(3E)-2,6-dimethylhepta-3,5-dien-2-ol	Organooxygen compounds	Organic oxygen compounds
Coriandrum sativum	IMPHY017796	9-Methyldec-2-enal	Organooxygen compounds	Organic oxygen compounds
Coriandrum sativum	IMPHY001144	Dillapiol	Benzodioxoles	Organohetrocyclic compounds
Coriandrum sativum	IMPHY011558	Apiole	Benzodioxoles	Organohetrocyclic compounds
Coriandrum sativum	IMPHY001580	(3R,8S)-3-hydroxy-5-methoxy-2,2,8-trimethyl-3,4,7,8-tetrahydropyrano[4,3-h]chromen-10-one	Benzopyrans	Organohetrocyclic compounds
Coriandrum sativum	IMPHY001593	(2S,7S)-2-(2-hydroxypropan-2-yl)-4-methoxy-7-methyl-2,3,6,7-tetrahydrofuro[3,2-h]isochromen-9-one	Benzopyrans	Organohetrocyclic compounds
Coriandrum sativum	IMPHY010535	(7S)-4-methoxy-7-methyl-7,8-dihydrofuro[2,3-g]isochromen-5-one	Benzopyrans	Organohetrocyclic compounds
Coriandrum sativum	IMPHY001172	Coriandrone D	Benzopyrans	Organohetrocyclic compounds
Coriandrum sativum	IMPHY001173	Coriandrone E	Benzopyrans	Organohetrocyclic compounds
Coriandrum sativum	IMPHY017239	Phenethyl 2-furoate	Furans	Organohetrocyclic compounds
Coriandrum sativum	IMPHY015265	2-Hexylfuran	Heteroaromatic compounds	Organohetrocyclic compounds
Coriandrum sativum	IMPHY012243	2-Octylfuran	Heteroaromatic compounds	Organohetrocyclic compounds
Coriandrum sativum	IMPHY011024	Ligustilide	Isobenzofurans	Organohetrocyclic compounds
Coriandrum sativum	IMPHY006519	Linalool oxide, pyrane, (Z)-	Oxanes	Organohetrocyclic compounds
Coriandrum sativum	IMPHY012179	(2S,4R)-4-methyl-2-(2-methylprop-1-en-1-yl)tetrahydro-2H-pyran	Oxanes	Organohetrocyclic compounds
Coriandrum sativum	IMPHY011381	(4S)-1-Methyl-4-(prop-1-EN-2-YL)-7-oxabicyclo[4.1.0]heptane	Oxepanes	Organohetrocyclic compounds
Coriandrum sativum	IMPHY009969	Diethyl disulfide	Organic disulfides	Organosulfur compounds
Coriandrum sativum	IMPHY011714	Methyl cinnamate	Cinnamic acids and derivatives	Phenylpropanoids and polyketides
Coriandrum sativum	IMPHY002052	Coriandrin	Isocoumarins and derivatives	Phenylpropanoids and polyketides
Coriandrum sativum	IMPHY001230	Coriandrone C	Isocoumarins and derivatives	Phenylpropanoids and polyketides
Coscinium fenestratum	IMPHY003135	Thalifendine	Protoberberine alkaloids and derivatives	Alkaloids and derivatives
Coscinium fenestratum	IMPHY006050	Berberrubine chloride	Protoberberine alkaloids and derivatives	Alkaloids and derivatives
Coscinium fenestratum	IMPHY012187	Canadine	Protoberberine alkaloids and derivatives	Alkaloids and derivatives
Coscinium fenestratum	IMPHY014496	(-)-8-Oxocanadine	Protoberberine alkaloids and derivatives	Alkaloids and derivatives
Coscinium fenestratum	IMPHY007292	Noroxyhydrastinine	Isoquinolines and derivatives	Organohetrocyclic compounds
Coscinium fenestratum	IMPHY000297	8-Oxypalmatine	Isoquinolines and derivatives	Organohetrocyclic compounds
Crateva nurvala	IMPHY004705	Stigmast-5-en-3-yl acetate	Prenol lipids	Lipids and lipid-like molecules
Crateva nurvala	IMPHY007183	Spinasteryl acetate	Prenol lipids	Lipids and lipid-like molecules
Crateva nurvala	IMPHY002322	Diacetate	Steroids and steroid derivatives	Lipids and lipid-like molecules
Crateva nurvala	IMPHY012224	(-)-Catechin	Flavonoids	Phenylpropanoids and polyketides
Crateva nurvala	IMPHY010181	(8E,22Z)-4-hydroxy-2-oxa-11,16,20-triazatricyclo[22.2.2.13,7]nonacosa-1(26),3,5,7(29),8,22,24,27-octaene-10,21-dione	Macrolactams	Phenylpropanoids and polyketides
Crateva nurvala	IMPHY012936	Cadabicine diacetate	Macrolactams	Phenylpropanoids and polyketides
Crateva nurvala	IMPHY013714	Cadabicine methyl ether	Macrolactams	Phenylpropanoids and polyketides
Crateva religiosa	IMPHY012088	Mesitylene	Benzene and substituted derivatives	Benzenoids
Crateva religiosa	IMPHY006337	1-Octen-3-one	Organooxygen compounds	Organic oxygen compounds
Crinum asiaticum	IMPHY001614	Ungeremine	Quinolines and derivatives	Organohetrocyclic compounds
Crinum asiaticum	IMPHY003832	Lycorine	Quinolines and derivatives	Organohetrocyclic compounds
Crinum asiaticum	IMPHY004849	Crinasiatine	Quinolines and derivatives	Organohetrocyclic compounds
Crinum asiaticum	IMPHY009894	Criasbetaine	Quinolines and derivatives	Organohetrocyclic compounds
Crinum asiaticum	IMPHY003988	Crinamin	Amaryllidaceae alkaloids	Ornithine alkaloids
Crinum asiaticum	IMPHY004848	Crinasiadine	Amaryllidaceae alkaloids	Ornithine alkaloids
Crinum asiaticum	IMPHY010066	(3alpha,11S)-1,2-Didehydro-3,7-dimethoxycrinan-11-ol	Amaryllidaceae alkaloids	Ornithine alkaloids
Crinum asiaticum	IMPHY010521	[(2R,3S,4S,5R,6R)-3,4,5-trihydroxy-6-[[(1S,17S,18S,19S)-17-hydroxy-5,7-dioxa-12-azapentacyclo[10.6.1.02,10.04,8.015,19]nonadeca-2,4(8),9,15-tetraen-18-yl]oxy]oxan-2-yl]methyl hexadecanoate	Amaryllidaceae alkaloids	Ornithine alkaloids
Crinum asiaticum	IMPHY001270	Hamayne	Amaryllidaceae alkaloids	Ornithine alkaloids
Crinum viviparum	IMPHY001724	Homolycorine	Amaryllidaceae alkaloids	Ornithine alkaloids
Crinum viviparum	IMPHY008693	9-O-Demethylhomolycorine	Amaryllidaceae alkaloids	Ornithine alkaloids
Crocus sativus	IMPHY012166	2-Butenoic acid	Fatty acyls	Acetylides
Crocus sativus	IMPHY002822	3,8-Dihydroxy-1-methylanthraquinone-2-carboxylic acid	Anthracenes	Benzenoids
Crocus sativus	IMPHY009853	Naphthalene	Naphthalenes	Benzenoids
Crocus sativus	IMPHY006343	Colchicine	Tropones	Hydrocarbon derivatives
Crocus sativus	IMPHY001247	beta-D-glucosyl crocetin	Prenol lipids	Lipids and lipid-like molecules
Crocus sativus	IMPHY003940	beta-D-gentiobiosyl crocetin	Prenol lipids	Lipids and lipid-like molecules
Crocus sativus	IMPHY004098	Crocetin gentiobiosylglucosyl ester	Prenol lipids	Lipids and lipid-like molecules
Crocus sativus	IMPHY010351	Crocetin	Prenol lipids	Lipids and lipid-like molecules
Crocus sativus	IMPHY011824	Crocin	Prenol lipids	Lipids and lipid-like molecules
Crocus sativus	IMPHY011835	13-cis-Crocin	Prenol lipids	Lipids and lipid-like molecules
Crocus sativus	IMPHY002471	Crocin-4	Prenol lipids	Lipids and lipid-like molecules
Crocus sativus	IMPHY013689	Mangicrocin	Prenol lipids	Lipids and lipid-like molecules
Crocus sativus	IMPHY009920	Dicrocin	Prenol lipids	Lipids and lipid-like molecules
Crocus sativus	IMPHY010342	alpha-Crocetin	Prenol lipids	Lipids and lipid-like molecules
Crocus sativus	IMPHY002752	Neocrocin A	Saccharolipids	Lipids and lipid-like molecules
Crocus sativus	IMPHY000315	4-Phenyl-5-methoxyfuran-2(5H)-one	Dihydrofurans	Organic acids and derivatives
Crocus sativus	IMPHY003287	2-Cyclohexene-1,4-dione, 2-hydroxy-3,5,5-trimethyl-	Organooxygen compounds	Organic oxygen compounds
Crocus sativus	IMPHY004063	2,2,6-Trimethylcyclohexane-1,4-dione	Organooxygen compounds	Organic oxygen compounds
Crocus sativus	IMPHY009590	Picrocrocin	Organooxygen compounds	Organic oxygen compounds
Crocus sativus	IMPHY009534	crosatoside B	Organooxygen compounds	Organic oxygen compounds
Crocus sativus	IMPHY001632	4-Hydroxy-2,6,6-trimethyl-3-oxo-1,4-cyclohexadiene-1-carboxaldehyde	Organooxygen compounds	Organic oxygen compounds
Crocus sativus	IMPHY002908	(3S)-3-hydroxycyclocitral	Organooxygen compounds	Organic oxygen compounds
Crocus sativus	IMPHY005928	4-Hydroxy-3,5,5-trimethylcyclohex-2-enone	Organooxygen compounds	Organic oxygen compounds
Crocus sativus	IMPHY000905	Petunidin	Flavonoids	Phenylpropanoids and polyketides
Crocus sativus	IMPHY004793	Crosatoside A	Flavonoids	Phenylpropanoids and polyketides
Crocus sativus	IMPHY007124	Delphinidin	Flavonoids	Phenylpropanoids and polyketides
Crocus sativus	IMPHY014406	[(2R,3S,6S)-6-[2-(3,4-dihydroxyphenyl)-5,7-dihydroxy-4-oxochromen-3-yl]oxy-3,4,5-trihydroxyoxan-2-yl]methyl (E)-3-(4-hydroxyphenyl)prop-2-enoate	Flavonoids	Phenylpropanoids and polyketides
Crocus sativus	IMPHY006274	Dactylin	Flavonoids	Phenylpropanoids and polyketides
Crotalaria albida	IMPHY005508	Trichodesmic acid	Lactones	Organohetrocyclic compounds
Crotalaria albida	IMPHY002196	Croalbidine	Pyrrolidines	Organohetrocyclic compounds
Crotalaria albida	IMPHY003346	Croalbinecine	Pyrrolidines	Organohetrocyclic compounds
Crotalaria laburnifolia	IMPHY005455	Orientin	Flavonoids	Phenylpropanoids and polyketides
Crotalaria laburnifolia	IMPHY004572	Anacrotine	Macrolides and analogues	Phenylpropanoids and polyketides
Crotalaria laburnifolia	IMPHY006511	Madurensine	Macrolides and analogues	Phenylpropanoids and polyketides
Crotalaria spectabilis	IMPHY014883	Fulvine	Pyrrolidines	Organohetrocyclic compounds
Crotalaria spectabilis	IMPHY013304	Crotaleschenine	Pyrrolidines	Organohetrocyclic compounds
Crotalaria spectabilis	IMPHY004501	Retusin	Flavonoids	Phenylpropanoids and polyketides
Croton bonplandianus	IMPHY014628	12-Octadecadienoic acid	Fatty acyls	Acetylides
Croton bonplandianus	IMPHY015019	(-)-Pronuciferine	Proaporphines	Alkaloids and derivatives
Croton bonplandianus	IMPHY004646	Vomifoliol	Prenol lipids	Lipids and lipid-like molecules
Croton bonplandianus	IMPHY010731	5(S),9(S),10(S)-15,16-Epoxycleroda-3,8,13(16),14-tetraene-19,18:20,12(S)-diolactone (swassin)	Prenol lipids	Lipids and lipid-like molecules
Croton bonplandianus	IMPHY009416	Sparsiflorine	Aporphines	Tyrosine alkaloids
Croton persimilis	IMPHY002167	Oblongifoliol	Prenol lipids	Lipids and lipid-like molecules
Croton persimilis	IMPHY004305	Oblongifolic acid	Prenol lipids	Lipids and lipid-like molecules
Croton persimilis	IMPHY003684	(-)-Hardwickic Acid	Prenol lipids	Lipids and lipid-like molecules
Croton persimilis	IMPHY005407	Acetyl aleuritolic acid	Prenol lipids	Lipids and lipid-like molecules
Croton tiglium	IMPHY006221	Tiglic acid	Fatty acyls	Acetylides
Croton tiglium	IMPHY012308	Butyrate	Fatty acyls	Acetylides
Croton tiglium	IMPHY000744	Crotophorbolone	Prenol lipids	Lipids and lipid-like molecules
Croton tiglium	IMPHY000831	12-O-Decanoylphorbol-13-(2-methylbutyrate)	Prenol lipids	Lipids and lipid-like molecules
Croton tiglium	IMPHY001549	Tigliane	Prenol lipids	Lipids and lipid-like molecules
Croton tiglium	IMPHY002901	Phorbol 12-myristate 13-acetate	Prenol lipids	Lipids and lipid-like molecules
Croton tiglium	IMPHY005589	Phorbol caprate, tiglate	Prenol lipids	Lipids and lipid-like molecules
Croton tiglium	IMPHY009371	Phorbol acetate, caprate	Prenol lipids	Lipids and lipid-like molecules
Croton tiglium	IMPHY010283	4alpha-Phorbol	Prenol lipids	Lipids and lipid-like molecules
Croton tiglium	IMPHY010284	Phorbol	Prenol lipids	Lipids and lipid-like molecules
Croton tiglium	IMPHY011447	[(1R,2R,6S,7S,8R,10S,11S,12R,16S,17R,18R)-6,7-dihydroxy-8-(hydroxymethyl)-4,18-dimethyl-5-oxo-14-phenyl-16-prop-1-en-2-yl-9,13,15,19-tetraoxahexacyclo[12.4.1.01,11.02,6.08,10.012,16]nonadec-3-en-17-yl] (2E,4E)-5-phenylpenta-2,4-dienoate	Prenol lipids	Lipids and lipid-like molecules
Croton tiglium	IMPHY012580	Deoxyphorbol	Prenol lipids	Lipids and lipid-like molecules
Croton tiglium	IMPHY000933	Ingenol 3,20-dibenzoate	Prenol lipids	Lipids and lipid-like molecules
Croton tiglium	IMPHY002335	Crotofolin-a	Prenol lipids	Lipids and lipid-like molecules
Croton tiglium	IMPHY007139	Crotonoside	Purine nucleosides	Nucleosides, nuclotides and analogues
Croton tiglium	IMPHY001334	Crotonaldehyde	Organooxygen compounds	Organic oxygen compounds
Croton tiglium	IMPHY006193	Glycerol	Organooxygen compounds	Organic oxygen compounds
Croton tiglium	IMPHY001791	Crotin	Linear 1,3-diarylpropanoids	Phenylpropanoids and polyketides
Cryptolepis dubia	IMPHY000669	Cryptanoside A	Fatty acyls	Acetylides
Cryptolepis dubia	IMPHY014789	12-Octadecenoic acid, 9-oxo-, (12Z)-	Fatty acyls	Acetylides
Cryptolepis dubia	IMPHY005510	Cryptosin	Steroids and steroid derivatives	Lipids and lipid-like molecules
Cryptolepis dubia	IMPHY006480	Sarmentogenin	Steroids and steroid derivatives	Lipids and lipid-like molecules
Cryptolepis dubia	IMPHY010844	Sarmentocymarin	Steroids and steroid derivatives	Lipids and lipid-like molecules
Cryptolepis dubia	IMPHY004830	Buchananine	Pyridines and derivatives	Organohetrocyclic compounds
Cryptolepis dubia	IMPHY007232	Cryptolepine	Quinolines and derivatives	Organohetrocyclic compounds
Cucumis melo	IMPHY002939	Ethyl 2-methylbutyrate	Fatty acyls	Acetylides
Cucumis melo	IMPHY007193	Ethyl stearate	Fatty acyls	Acetylides
Cucumis melo	IMPHY008198	4-Vinylphenol	Benzene and substituted derivatives	Benzenoids
Cucumis melo	IMPHY001396	1-Pentadecanoyl-2-eicosanoyl-glycero-3-phosphoethanolamine	Glycerophospholipids	Lipid and lipid-like molecules
Cucumis melo	IMPHY000705	Glutinone	Prenol lipids	Lipids and lipid-like molecules
Cucumis melo	IMPHY011979	alpha-Glutinol	Prenol lipids	Lipids and lipid-like molecules
Cucumis melo	IMPHY004599	Cucurbitacin D	Steroids and steroid derivatives	Lipids and lipid-like molecules
Cucumis melo	IMPHY005579	Cucurbitacin Q	Steroids and steroid derivatives	Lipids and lipid-like molecules
Cucumis melo	IMPHY011852	Chondrillasterol	Steroids and steroid derivatives	Lipids and lipid-like molecules
Cucumis melo	IMPHY014887	Cucurbitacin q1	Steroids and steroid derivatives	Lipids and lipid-like molecules
Cucumis melo	IMPHY003613	24-Methyl-25(27)-dehydrocycloartanol	Steroids and steroid derivatives	Lipids and lipid-like molecules
Cucumis melo	IMPHY004798	Cucurbitine	Carboxylic acids and derivatives	Organic acids and derivatives
Cucumis melo	IMPHY007219	Isobutyl acetate	Carboxylic acids and derivatives	Organic acids and derivatives
Cucumis melo	IMPHY015867	Propyl acetate	Carboxylic acids and derivatives	Organic acids and derivatives
Cucumis melo	IMPHY003689	cis-3-Hexenal	Organooxygen compounds	Organic oxygen compounds
Cucumis melo	IMPHY012913	(Z)-1,5-Octadien-3-one	Organooxygen compounds	Organic oxygen compounds
Cucumis melo	IMPHY001953	Isomultiflorenol	Organooxygen compounds	Organic oxygen compounds
Cucumis melo	IMPHY002810	3',4'-Dimethoxyacetophenone	Organooxygen compounds	Organic oxygen compounds
Cucumis melo	IMPHY012158	gamma-Dodecalactone	Lactones	Organohetrocyclic compounds
Cucumis melo	IMPHY011984	Ethyl cinnamate	Cinnamic acids and derivatives	Phenylpropanoids and polyketides
Cucumis melo	IMPHY004038	Eriodictyol	Flavonoids	Phenylpropanoids and polyketides
Cucumis melo	IMPHY004308	Meloside L	Flavonoids	Phenylpropanoids and polyketides
Cucumis melo	IMPHY008699	Meloside A	Flavonoids	Phenylpropanoids and polyketides
Cucurbita maxima	IMPHY004148	Flavoxanthin	Prenol lipids	Lipids and lipid-like molecules
Cucurbita maxima	IMPHY010161	(6S,7aR)-2-[(2E,4E,6E,8E,10E,12E,14E)-15-[(6S,7aR)-6-hydroxy-4,4,7a-trimethyl-2,5,6,7-tetrahydro-1-benzofuran-2-yl]-6,11-dimethylhexadeca-2,4,6,8,10,12,14-heptaen-2-yl]-4,4,7a-trimethyl-2,5,6,7-tetrahydro-1-benzofuran-6-ol	Prenol lipids	Lipids and lipid-like molecules
Cucurbita maxima	IMPHY002001	Cucurbitacin S	Steroids and steroid derivatives	Lipids and lipid-like molecules
Cucurbita maxima	IMPHY010778	Stigmasta-7,22,25-trienol	Steroids and steroid derivatives	Lipids and lipid-like molecules
Cucurbita maxima	IMPHY001849	3-Pentanol	Organooxygen compounds	Organic oxygen compounds
Cucurbita maxima	IMPHY003358	Stachyose	Organooxygen compounds	Organic oxygen compounds
Cucurbita maxima	IMPHY007385	Nicotinamide	Pyridines and derivatives	Organohetrocyclic compounds
Cucurbita maxima	IMPHY011975	Kaempferol-3-O-robinobioside	Flavonoids	Phenylpropanoids and polyketides
Cullen corylifolium	IMPHY002941	Chelerythrine	Benzophenanthridine alkaloids	Alkaloids and derivatives
Cullen corylifolium	IMPHY005866	4-[(1E)-3,3-dimethylpenta-1,4-dienyl]phenol	Benzene and substituted derivatives	Benzenoids
Cullen corylifolium	IMPHY001740	12,13-Epoxybakuchiol	Benzene and substituted derivatives	Benzenoids
Cullen corylifolium	IMPHY006154	Methylparaben	Benzene and substituted derivatives	Benzenoids
Cullen corylifolium	IMPHY011706	(2S)-2-[(2S,3R)-2-(hydroxymethyl)-3-(3-methoxy-4-oxidanyl-phenyl)-2,3-dihydro-1,4-benzodioxin-6-yl]-3,5,7-tris(oxidanyl)-2,3-dihydrochromen-4-one	Flavonolignans	lignans neolignans and related compounds
Cullen corylifolium	IMPHY000557	Trilaurin	Glycerolipids	Lipid and lipid-like molecules
Cullen corylifolium	IMPHY006372	Bakuchiol	Prenol lipids	Lipids and lipid-like molecules
Cullen corylifolium	IMPHY012912	trans-gamma-Cadinene	Prenol lipids	Lipids and lipid-like molecules
Cullen corylifolium	IMPHY000814	Forskolin	Prenol lipids	Lipids and lipid-like molecules
Cullen corylifolium	IMPHY000992	O-ethylbakuchiol	Prenol lipids	Lipids and lipid-like molecules
Cullen corylifolium	IMPHY004465	Bavachromanol	Cinnamic acids and derivatives	Phenylpropanoids and polyketides
Cullen corylifolium	IMPHY000575	Angelicin	Coumarins and derivatives	Phenylpropanoids and polyketides
Cullen corylifolium	IMPHY003195	Furo[2,3-f]chromen-7-one	Coumarins and derivatives	Phenylpropanoids and polyketides
Cullen corylifolium	IMPHY001134	Osthole	Coumarins and derivatives	Phenylpropanoids and polyketides
Cullen corylifolium	IMPHY008913	Imperatorin	Coumarins and derivatives	Phenylpropanoids and polyketides
Cullen corylifolium	IMPHY002638	Bavachin	Flavonoids	Phenylpropanoids and polyketides
Cullen corylifolium	IMPHY003991	Bavachinin	Flavonoids	Phenylpropanoids and polyketides
Cullen corylifolium	IMPHY005764	Isobavachin	Flavonoids	Phenylpropanoids and polyketides
Cullen corylifolium	IMPHY001315	Flavanone	Flavonoids	Phenylpropanoids and polyketides
Cullen corylifolium	IMPHY012358	6-Prenylnaringenin	Flavonoids	Phenylpropanoids and polyketides
Cullen corylifolium	IMPHY002068	Isopsoralidin	isoflavonoids	Phenylpropanoids and polyketides
Cullen corylifolium	IMPHY004346	Psoralenol	Isoflavonoids	Phenylpropanoids and polyketides
Cullen corylifolium	IMPHY004404	Neobavaisoflavone	Isoflavonoids	Phenylpropanoids and polyketides
Cullen corylifolium	IMPHY004579	Psoralidin	Isoflavonoids	Phenylpropanoids and polyketides
Cullen corylifolium	IMPHY004690	Corylinal	Isoflavonoids	Phenylpropanoids and polyketides
Cullen corylifolium	IMPHY004899	Corylin	Isoflavonoids	Phenylpropanoids and polyketides
Cullen corylifolium	IMPHY004968	Corylidin	Isoflavonoids	Phenylpropanoids and polyketides
Cullen corylifolium	IMPHY004565	Coumestrol	Isoflavonoids	Phenylpropanoids and polyketides
Cullen corylifolium	IMPHY007662	Bavacoumestan A	Isoflavonoids	Phenylpropanoids and polyketides
Cullen corylifolium	IMPHY007663	Bavacoumestan B	Isoflavonoids	Phenylpropanoids and polyketides
Cullen corylifolium	IMPHY000611	Daidzin	Isoflavonoids	Phenylpropanoids and polyketides
Cullen corylifolium	IMPHY002578	Sophoracoumestan A	Isoflavonoids	Phenylpropanoids and polyketides
Cullen corylifolium	IMPHY006490	Coumestan	Isoflavonoids	Phenylpropanoids and polyketides
Cullen corylifolium	IMPHY004472	Bavachromene	Linear 1,3-diarylpropanoids	Phenylpropanoids and polyketides
Cullen corylifolium	IMPHY004621	Isobavachalcone	Linear 1,3-diarylpropanoids	Phenylpropanoids and polyketides
Cullen corylifolium	IMPHY006164	Bavachalcone	Linear 1,3-diarylpropanoids	Phenylpropanoids and polyketides
Cullen corylifolium	IMPHY012891	Isobavachromene	Linear 1,3-diarylpropanoids	Phenylpropanoids and polyketides
Cullen corylifolium	IMPHY003044	2'-Hydroxy-5'-prenyl-4,4'-dimethoxychalcone	Linear 1,3-diarylpropanoids	Phenylpropanoids and polyketides
Cullen corylifolium	IMPHY004403	Neobavachalcone	Linear 1,3-diarylpropanoids	Phenylpropanoids and polyketides
Cullen corylifolium	IMPHY005053	Isoneobavachalcone	Linear 1,3-diarylpropanoids	Phenylpropanoids and polyketides
Cullen corylifolium	IMPHY005205	2',4'-Dihydroxy-2,3',6'-trimethoxychalcone	Linear 1,3-diarylpropanoids	Phenylpropanoids and polyketides
Cullen corylifolium	IMPHY007111	Bakuchalcone	Linear 1,3-diarylpropanoids	Phenylpropanoids and polyketides
Cullen corylifolium	IMPHY000827	Resveratrol	Stilbenes	Phenylpropanoids and polyketides
Cuminum cyminum	IMPHY004438	Geranyl butyrate	Fatty acyls	Acetylides
Cuminum cyminum	IMPHY008162	Citronellyl butyrate	Fatty acyls	Acetylides
Cuminum cyminum	IMPHY009760	Citronellyl propionate	Fatty acyls	Acetylides
Cuminum cyminum	IMPHY011449	Neryl propionate	Fatty acyls	Acetylides
Cuminum cyminum	IMPHY011800	7Z-octadecenoic acid	Fatty acyls	Acetylides
Cuminum cyminum	IMPHY012106	Chrysene	Phenanthrenes and derivatives	Alkaloids and derivatives
Cuminum cyminum	IMPHY006146	4-Isopropylphenol	Benzene and substituted derivatives	Benzenoids
Cuminum cyminum	IMPHY006545	5-Methylsalicylic acid	Benzene and substituted derivatives	Benzenoids
Cuminum cyminum	IMPHY008726	3-Phenylpropanal	Benzene and substituted derivatives	Benzenoids
Cuminum cyminum	IMPHY003552	2,3-Dimethylstyrene	Benzene and substituted derivatives	Benzenoids
Cuminum cyminum	IMPHY004191	beta-Acoradiene	Unsaturated hydrocarbons	Hydrocarbons
Cuminum cyminum	IMPHY004669	Santolina triene	Unsaturated hydrocarbons	Hydrocarbons
Cuminum cyminum	IMPHY002938	[1-Hexadecanoyloxy-3-[3,4,5-trihydroxy-6-[[3,4,5-trihydroxy-6-(hydroxymethyl)oxan-2-yl]oxymethyl]oxan-2-yl]oxypropan-2-yl] octadeca-9,12-dienoate	Glycerolipids	Lipid and lipid-like molecules
Cuminum cyminum	IMPHY006306	Diacylglycerol	Glycerolipids	Lipid and lipid-like molecules
Cuminum cyminum	IMPHY007025	Lysophosphatidylethanolamine	Glycerophospholipids	Lipid and lipid-like molecules
Cuminum cyminum	IMPHY017138	2-Allylphenol	Phenols	Lipids and lipid-like molecules
Cuminum cyminum	IMPHY000609	4-Isopropylbenzoic acid	Prenol lipids	Lipids and lipid-like molecules
Cuminum cyminum	IMPHY001517	3-Cyclohexene-1-carboxaldehyde, 4-(1-methylethyl)-	Prenol lipids	Lipids and lipid-like molecules
Cuminum cyminum	IMPHY004528	1,3-p-Menthadien-7-al	Prenol lipids	Lipids and lipid-like molecules
Cuminum cyminum	IMPHY011557	4-Isopropylbenzyl alcohol	Prenol lipids	Lipids and lipid-like molecules
Cuminum cyminum	IMPHY012157	Perillaldehyde	Prenol lipids	Lipids and lipid-like molecules
Cuminum cyminum	IMPHY001050	Carotol	Prenol lipids	Lipids and lipid-like molecules
Cuminum cyminum	IMPHY003238	Isopulegone	Prenol lipids	Lipids and lipid-like molecules
Cuminum cyminum	IMPHY006177	Methyl geranate	Prenol lipids	Lipids and lipid-like molecules
Cuminum cyminum	IMPHY007299	Phellandral	Prenol lipids	Lipids and lipid-like molecules
Cuminum cyminum	IMPHY009856	6,6-Dimethylbicyclo[3.1.1]heptan-2-one	Prenol lipids	Lipids and lipid-like molecules
Cuminum cyminum	IMPHY012261	alpha-Bergamotene	Prenol lipids	Lipids and lipid-like molecules
Cuminum cyminum	IMPHY012487	Menthofuran	Prenol lipids	Lipids and lipid-like molecules
Cuminum cyminum	IMPHY012738	Isocaryophyllene	Prenol lipids	Lipids and lipid-like molecules
Cuminum cyminum	IMPHY017902	(7,7-Dimethylbicyclo[4.1.0]hept-2-en-3-yl)methanol	Prenol lipids	Lipids and lipid-like molecules
Cuminum cyminum	IMPHY003467	Dithymoquinone	Prenol lipids	Lipids and lipid-like molecules
Cuminum cyminum	IMPHY007606	Thymohydroquinone	Prenol lipids	Lipids and lipid-like molecules
Cuminum cyminum	IMPHY008197	(6S,6aS,9aS,9bS)-3,6,9-trimethyl-6-[(2R,3R,4R,5S,6R)-3,4,5-trihydroxy-6-(hydroxymethyl)oxan-2-yl]oxy-4,5,6a,7,9a,9b-hexahydroazuleno[4,5-b]furan-2-one	Prenol lipids	Lipids and lipid-like molecules
Cuminum cyminum	IMPHY015326	3-Caren-10-al	Prenol lipids	Lipids and lipid-like molecules
Cuminum cyminum	IMPHY017052	alpha-Thujenal	Prenol lipids	Lipids and lipid-like molecules
Cuminum cyminum	IMPHY006533	p-Mentha-1,4-dien-7-al	Organic oxides	Organic oxygen compounds
Cuminum cyminum	IMPHY004022	Tricyclo(6.3.1.02,5)dodecan-1-ol, 4,4,8-trimethyl-, (1R,2S,5R,8S)-	Organooxygen compounds	Organic oxygen compounds
Cuminum cyminum	IMPHY009870	p-Mentha-1,4-dien-7-ol	Organooxygen compounds	Organic oxygen compounds
Cuminum cyminum	IMPHY017158	Nonylglyoxal	Organooxygen compounds	Organic oxygen compounds
Cuminum cyminum	IMPHY001218	Thymoquinone	Organooxygen compounds	Organic oxygen compounds
Cuminum cyminum	IMPHY008193	(2S,3R,4S,5S,6R)-2-[[(2R,3S,4S)-3,4-dihydroxy-4-(hydroxymethyl)oxolan-2-yl]oxymethyl]-6-methoxyoxane-3,4,5-triol	Organooxygen compounds	Organic oxygen compounds
Cuminum cyminum	IMPHY012030	Uric acid	Imidazopyrimidines	Organohetrocyclic compounds
Cuminum cyminum	IMPHY004117	Benzyl cinnamate	Cinnamic acids and derivatives	Phenylpropanoids and polyketides
Cuminum cyminum	IMPHY000626	Sphondin	Coumarins and derivatives	Phenylpropanoids and polyketides
Cuminum cyminum	IMPHY007198	Isoimperatorin	Coumarins and derivatives	Phenylpropanoids and polyketides
Cuminum cyminum	IMPHY012384	4-[(3,3-Dimethyloxiran-2-yl)methoxy]furo[3,2-g]chromen-7-one	Coumarins and derivatives	Phenylpropanoids and polyketides
Curculigo orchioides	IMPHY008875	N,N,N',N'-Tetramethylsuccinamide	Fatty acyls	Acetylides
Curculigo orchioides	IMPHY010058	Heptadecanoic acid, 4-methyl-	Fatty acyls	Acetylides
Curculigo orchioides	IMPHY013233	25-Hydroxy-33-methylpentatricontan-6-one	Fatty acyls	Acetylides
Curculigo orchioides	IMPHY010851	Yuccagenin	Prenol lipids	Lipids and lipid-like molecules
Curculigo orchioides	IMPHY001296	Curculigosaponin G	Steroids and steroid derivatives	Lipids and lipid-like molecules
Curculigo orchioides	IMPHY002457	Curculigenin C	Steroids and steroid derivatives	Lipids and lipid-like molecules
Curculigo orchioides	IMPHY002490	Curculigosaponin A	Steroids and steroid derivatives	Lipids and lipid-like molecules
Curculigo orchioides	IMPHY002495	Curculigosaponin B	Steroids and steroid derivatives	Lipids and lipid-like molecules
Curculigo orchioides	IMPHY002496	Curculigosaponin C	Steroids and steroid derivatives	Lipids and lipid-like molecules
Curculigo orchioides	IMPHY002497	Curculigosaponin D	Steroids and steroid derivatives	Lipids and lipid-like molecules
Curculigo orchioides	IMPHY002498	Curculigosaponin E	Steroids and steroid derivatives	Lipids and lipid-like molecules
Curculigo orchioides	IMPHY002499	Curculigosaponin F	Steroids and steroid derivatives	Lipids and lipid-like molecules
Curculigo orchioides	IMPHY002504	Curculigenin B	Steroids and steroid derivatives	Lipids and lipid-like molecules
Curculigo orchioides	IMPHY009882	Curculigosaponin L	Steroids and steroid derivatives	Lipids and lipid-like molecules
Curculigo orchioides	IMPHY009891	Curculigosaponin K	Steroids and steroid derivatives	Lipids and lipid-like molecules
Curculigo orchioides	IMPHY009881	Curculigenin A	Steroids and steroid derivatives	Lipids and lipid-like molecules
Curculigo orchioides	IMPHY001156	Orcinol gentiobioside	Organooxygen compounds	Organic oxygen compounds
Curculigo orchioides	IMPHY001686	Curculigoside	Organooxygen compounds	Organic oxygen compounds
Curculigo orchioides	IMPHY002804	Corchioside A	Organooxygen compounds	Organic oxygen compounds
Curculigo orchioides	IMPHY009454	Curguligine B	Organooxygen compounds	Organic oxygen compounds
Curculigo orchioides	IMPHY009480	Curculigoside B	Organooxygen compounds	Organic oxygen compounds
Curculigo orchioides	IMPHY009599	Curculigine C	Organooxygen compounds	Organic oxygen compounds
Curculigo orchioides	IMPHY008823	3-Methoxy-5-acetyl-31-tritriacontene	Organooxygen compounds	Organic oxygen compounds
Curculigo orchioides	IMPHY013904	Curculigine A	Organooxygen compounds	Organic oxygen compounds
Curcuma aromatica	IMPHY001538	2-Undecanol	Fatty acyls	Acetylides
Curcuma aromatica	IMPHY010596	1-Methyloctyl acetate	Fatty acyls	Acetylides
Curcuma aromatica	IMPHY004302	Arachidonic acid	Fatty acyls	Acetylides
Curcuma aromatica	IMPHY000602	M-Cymene	Benzene and substituted derivatives	Benzenoids
Curcuma aromatica	IMPHY012305	beta-Patchoulene	Polycyclic hydrocarbons	Hydrocarbons
Curcuma aromatica	IMPHY007852	Azulene	Unsaturated hydrocarbons	Hydrocarbons
Curcuma aromatica	IMPHY000636	Graminone B	Lignan lactones	lignans neolignans and related compounds
Curcuma aromatica	IMPHY003789	Furanodienon	Prenol lipids	Lipids and lipid-like molecules
Curcuma aromatica	IMPHY004521	alpha-Patchoulene	Prenol lipids	Lipids and lipid-like molecules
Curcuma aromatica	IMPHY005042	Bisacumol	Prenol lipids	Lipids and lipid-like molecules
Curcuma aromatica	IMPHY009740	Camphene hydrate	Prenol lipids	Lipids and lipid-like molecules
Curcuma aromatica	IMPHY010541	1-Bisabolone	Prenol lipids	Lipids and lipid-like molecules
Curcuma aromatica	IMPHY010611	Curzerene	Prenol lipids	Lipids and lipid-like molecules
Curcuma aromatica	IMPHY010676	(+)-Curcumenol	Prenol lipids	Lipids and lipid-like molecules
Curcuma aromatica	IMPHY010677	Curcuphenol	Prenol lipids	Lipids and lipid-like molecules
Curcuma aromatica	IMPHY011563	Curzerenone	Prenol lipids	Lipids and lipid-like molecules
Curcuma aromatica	IMPHY011977	Epicurzerenone	Prenol lipids	Lipids and lipid-like molecules
Curcuma aromatica	IMPHY012616	p-Menth-1(7)-en-2-one	Prenol lipids	Lipids and lipid-like molecules
Curcuma aromatica	IMPHY012907	trans-Sesquisabinene hydrate	Prenol lipids	Lipids and lipid-like molecules
Curcuma aromatica	IMPHY014866	2-Cyclohexen-1-ol, 2-methyl-5-(1-methylethenyl)-, acetate, cis-	Prenol lipids	Lipids and lipid-like molecules
Curcuma aromatica	IMPHY014876	7-epi-cis-Sesquisabinene hydrate	Prenol lipids	Lipids and lipid-like molecules
Curcuma aromatica	IMPHY000173	Thujyl alcohol	Prenol lipids	Lipids and lipid-like molecules
Curcuma aromatica	IMPHY001430	Bicyclo(4.1.0)heptan-3-one, 1-methyl-4-(1-methylethylidene)-7-(3-oxobutyl)-, (1S,6R,7R)-	Prenol lipids	Lipids and lipid-like molecules
Curcuma aromatica	IMPHY001816	gamma-Terpineol	Prenol lipids	Lipids and lipid-like molecules
Curcuma aromatica	IMPHY002179	Humuladienone	Prenol lipids	Lipids and lipid-like molecules
Curcuma aromatica	IMPHY002533	(-)-beta-Curcumene	Prenol lipids	Lipids and lipid-like molecules
Curcuma aromatica	IMPHY002626	(6Z)-6,10-dimethyl-3-propan-2-ylidenecyclodec-6-ene-1,4-dione	Prenol lipids	Lipids and lipid-like molecules
Curcuma aromatica	IMPHY002850	Curcumol	Prenol lipids	Lipids and lipid-like molecules
Curcuma aromatica	IMPHY003768	4,10-Epizedoarondiol	Prenol lipids	Lipids and lipid-like molecules
Curcuma aromatica	IMPHY003769	(1S,3abeta,8abeta)-Octahydro-1beta,4beta-dihydroxy-7-isopropylidene-1,4-dimethylazulen-6(5H)-one	Prenol lipids	Lipids and lipid-like molecules
Curcuma aromatica	IMPHY004315	Procurcumenol	Prenol lipids	Lipids and lipid-like molecules
Curcuma aromatica	IMPHY006758	(1S,2S,5S,8S)-2-methyl-6-methylidene-9-propan-2-ylidene-11-oxatricyclo[6.2.1.01,5]undecan-8-ol	Prenol lipids	Lipids and lipid-like molecules
Curcuma aromatica	IMPHY007427	Xanthorrhizol	Prenol lipids	Lipids and lipid-like molecules
Curcuma aromatica	IMPHY010049	Artesin[sesquiterpene]	Prenol lipids	Lipids and lipid-like molecules
Curcuma aromatica	IMPHY010654	Methylzedoarondiol	Prenol lipids	Lipids and lipid-like molecules
Curcuma aromatica	IMPHY011027	Turmerol	Prenol lipids	Lipids and lipid-like molecules
Curcuma aromatica	IMPHY012060	(+)-Camphene	Prenol lipids	Lipids and lipid-like molecules
Curcuma aromatica	IMPHY014699	D-Camphor	Prenol lipids	Lipids and lipid-like molecules
Curcuma aromatica	IMPHY017883	(4S,5S)-Germacrone-4,5-epoxide	Prenol lipids	Lipids and lipid-like molecules
Curcuma aromatica	IMPHY002232	Acetoxyneocurdione	Prenol lipids	Lipids and lipid-like molecules
Curcuma aromatica	IMPHY002550	Neoprocurcumenol	Prenol lipids	Lipids and lipid-like molecules
Curcuma aromatica	IMPHY002576	Isocurcumadione	Prenol lipids	Lipids and lipid-like molecules
Curcuma aromatica	IMPHY004288	Epiprocurcumenol	Prenol lipids	Lipids and lipid-like molecules
Curcuma aromatica	IMPHY010140	(3E,7E,10E)-10-(1-hydroxypropan-2-ylidene)-3,7-dimethylcyclodeca-3,7-dien-1-one	Prenol lipids	Lipids and lipid-like molecules
Curcuma aromatica	IMPHY010675	(6S)-6-methyl-5-(3-oxobutyl)-2-propan-2-ylidenecyclohept-4-en-1-one	Prenol lipids	Lipids and lipid-like molecules
[truncated: 2,709 more rows]
