# Supplementary material for: Indian Medicinal Plant-Derived Phytochemicals as Potential Antidotes for Snakebite: A Pharmacoinformatic Study of Atrolysin Inhibitors
Source: Int J Mol Sci. 2024 Nov 26;25(23):12675. doi: 10.3390/ijms252312675 (PMC11641534; doi:10.3390/ijms252312675)
Supplement: Supplementary file 1 [file ijms-25-12675-s001.zip › Suplementary_Table_3.xlsx]

## Sheet: Vina
Name	Binding score
ligand_1	-8.599
ligand_10	-8.479
ligand_11	-8.318
ligand_12	-7.749
ligand_13	-8.039
ligand_14	-8.208
ligand_15	-7.42
ligand_16	-7.727
ligand_17	-9.087
ligand_18	-8.183
ligand_19	-7.612
ligand_2	-7.398
ligand_20	-7.874
ligand_21	-8.099
ligand_22	-7.974
ligand_23	-7.877
ligand_24	-7.576
ligand_25	-7.897
ligand_26	-7.556
ligand_27	-8.307
ligand_28	-7.38
ligand_29	-7.402
ligand_3	-8.166
ligand_30	-7.685
ligand_31	-7.239
ligand_32	-7.948
ligand_33	-7.866
ligand_34	-7.236
ligand_35	-7.781
ligand_36	-8.171
ligand_37	-8.568
ligand_38	-7.712
ligand_39	-7.995
ligand_4	-7.665
ligand_40	-7.403
ligand_41	-8.379
ligand_42	-8.141
ligand_43	-8.081
ligand_44	-7.473
ligand_45	-8.149
ligand_46	-7.689
ligand_47	-8.138
ligand_48	-7.869
ligand_49	-8.158
ligand_5	-7.949
ligand_50	-7.292
ligand_51	-9.236
ligand_52	-7.819
ligand_53	-7.883
ligand_54	-8.012
ligand_55	-7.583
ligand_56	-7.476
ligand_57	-8.269
ligand_58	-8.213
ligand_59	-8.127
ligand_6	-7.841
ligand_60	-8.34
ligand_61	-7.769
ligand_62	-7.661
ligand_63	-7.897
ligand_64	-7.352
ligand_65	-7.694
ligand_66	-8.589
ligand_67	-7.643
ligand_68	-7.972
ligand_69	-8.442
ligand_7	-8.173
ligand_70	-7.607
ligand_71	-7.635
ligand_72	-8.15
ligand_73	-8.14
ligand_74	-7.801
ligand_75	-8.928
ligand_76	-8.011
ligand_77	-8.596
ligand_78	-7.122
ligand_79	-7.94
ligand_8	-8.219
ligand_80	-8.234
ligand_81	-7.691
ligand_82	-8.652
ligand_83	-7.424
ligand_84	-7.797
ligand_85	-8.772
ligand_86	-7.157
ligand_87	-8.716
ligand_88	-8.828
ligand_89	-8.501
ligand_9	-7.29
ligand_90	-7.946
ligand_91	-9.222

## Sheet: ADzn
Name	Binding score
ligand_1	-7
ligand_10	-7.3
ligand_11	-6.2
ligand_12	-6.8
ligand_13	-6.8
ligand_14	-7.2
ligand_17	-7.2
ligand_18	-7.7
ligand_19	-6.6
ligand_2	-7
ligand_20	-6.3
ligand_21	-6.7
ligand_22	-7.6
ligand_23	-6.2
ligand_24	-6.9
ligand_25	-7.5
ligand_26	-6.6
ligand_27	-6
ligand_28	-6.2
ligand_29	-8
ligand_3	-6.8
ligand_30	-7.6
ligand_31	-7
ligand_32	-6.7
ligand_33	-6.3
ligand_34	-7.8
ligand_35	-6.4
ligand_36	-7.4
ligand_37	-6.7
ligand_38	-6.9
ligand_4	-7.4
ligand_40	-5.9
ligand_41	-6.3
ligand_42	-7
ligand_43	-6.6
ligand_44	-6.8
ligand_45	-6.2
ligand_46	-6.3
ligand_47	-6.6
ligand_48	-6.6
ligand_49	-7.1
ligand_5	-6.3
ligand_50	-7.1
ligand_51	-7
ligand_52	-6.2
ligand_53	-6.2
ligand_54	-6.6
ligand_55	-7.7
ligand_56	-6
ligand_57	-5.9
ligand_58	-6.5
ligand_59	-6.3
ligand_6	-8.3
ligand_60	-7
ligand_61	-6.8
ligand_62	-8
ligand_63	-6.5
ligand_64	-8.4
ligand_65	-7.1
ligand_66	-6.3
ligand_67	-7.3
ligand_68	-7.6
ligand_69	-7.3
ligand_7	-7
ligand_70	-7.6
ligand_71	-6.8
ligand_73	-6.8
ligand_74	-6.3
ligand_75	-6.7
ligand_76	-7.5
ligand_78	-6
ligand_79	-6.3
ligand_8	-7.4
ligand_80	-7.8
ligand_81	-8.2
ligand_82	-7
ligand_83	-6.9
ligand_86	-6
ligand_87	-6.9
ligand_88	-6.5
ligand_89	-6.8
ligand_9	-7.3
ligand_90	-8.4
ligand_91	-7.2
ligand_92	-7.3
ligand_93	-7.6
ligand_94	-7.6
ligand_95	-8.5
ligand_96	-7.4
ligand_97	-8.4
ligand_98	-7.8

## Sheet: Igem Dock
Name	Binding score
ligand_1	-79.3439
ligand_1	-90.6508
ligand_2	-81.9535
ligand_2	-83.5629
ligand_3	-88.7394
ligand_3	-90.2301
ligand_4	-84.3845
ligand_4	-84.4082
ligand_5	-88.2999
ligand_5	-111.202
ligand_6	-77.0666
ligand_6	-73.6992
ligand_7	-71.7392
ligand_7	-70.9825
ligand_8	-87.1455
ligand_8	-75.1424
ligand_9	-80.0144
ligand_9	-84.5971
ligand_10	-97.3858
ligand_10	-85.7626
ligand_11	-94.3212
ligand_11	-81.1783
ligand_12	-88.1268
ligand_12	-92.9133
ligand_13	-90.0134
ligand_13	-90.4211
ligand_14	-89.0725
ligand_14	-75.1813
ligand_15	-70.7659
ligand_15	-75.0544
ligand_16	-68.3566
ligand_16	-79.2258
ligand_17	-81.4823
ligand_17	-90.1782
ligand_18	-113.166
ligand_18	-91.9689
ligand_19	-92.6797
ligand_19	-91.1915
ligand_20	-100.434
ligand_20	-87.6165
ligand_21	-95.5647
ligand_21	-90.8117
ligand_22	-92.4699
ligand_22	-93.6215
ligand_23	-90.6865
ligand_23	-91.6912
ligand_24	-84.1236
ligand_24	-87.7137
ligand_25	-110.853
ligand_25	-107.574
ligand_26	-86.9602
ligand_26	-82.8861
ligand_27	-65.9475
ligand_27	-75.5505
ligand_28	-79.2769
ligand_28	-74.7274
ligand_29	-88.609
ligand_29	-94.7813
ligand_30	-91.1342
ligand_30	-87.7167
ligand_31	-81.0782
ligand_31	-90.5208
ligand_32	-80.5664
ligand_32	-76.3823
ligand_33	-78.848
ligand_33	-75.8865
ligand_34	-94.7852
ligand_34	-94.7674
ligand_35	-84.242
ligand_35	-90.4237
ligand_36	-99.7246
ligand_36	-99.3057
ligand_37	-68.9061
ligand_37	-78.6104
ligand_38	-88.228
ligand_38	-90.4561
ligand_39	-70.1696
ligand_39	-81.6629
ligand_40	-67.9775
ligand_40	-70.9436
ligand_41	-80.4264
ligand_41	-79.9095
ligand_42	-64.7337
ligand_42	-63.9218
ligand_43	-77.0644
ligand_43	-77.6771
ligand_44	-86.4308
ligand_44	-85.8394
ligand_45	-73.2554
ligand_45	-70.6765
ligand_46	-69.3541
ligand_46	-65.5388
ligand_47	-89.2892
ligand_47	-103.392
ligand_48	-80.281
ligand_48	-80.2554
ligand_49	-90.0211
ligand_49	-85.5643
ligand_50	-74.1566
ligand_50	-87.1674
ligand_52	-90.2449
ligand_52	-85.5598
ligand_53	-84.8371
ligand_53	-86.7801
ligand_54	-89.0301
ligand_54	-87.9453
ligand_55	-86.4759
ligand_55	-84.2619
ligand_56	-73.0674
ligand_56	-76.2935
ligand_57	-77.9188
ligand_57	-81.8201
ligand_58	-90.3644
ligand_58	-98.9862
ligand_59	-80.8336
ligand_59	-90.4593
ligand_60	-83.8806
ligand_60	-87.3982
ligand_61	-82.9237
ligand_61	-99.4038
ligand_62	-98.9561
ligand_62	-90.3184
ligand_63	-81.1564
ligand_63	-85.3069
ligand_64	-106.721
ligand_64	-105.846
ligand_65	-99.1578
ligand_65	-107.291
ligand_66	-72.2967
ligand_66	-73.8535
ligand_67	-79.2186
ligand_67	-79.0367
ligand_68	-95.395
ligand_68	-75.5088
ligand_69	-93.2392
ligand_69	-89.5017
ligand_70	-112.476
ligand_70	-98.6696
ligand_71	-87.1169
ligand_71	-94.3483
ligand_72	-66.1474
ligand_72	-69.3905
ligand_73	-82.6814
ligand_73	-88.0556
ligand_74	-88.6092
ligand_74	-89.8561
ligand_75	-71.4497
ligand_75	-76.4988
ligand_76	-94.8685
ligand_76	-94.9722
ligand_77	-78.7916
ligand_77	-76.4774
ligand_78	-78.3325
ligand_78	-83.775
ligand_79	-88.3277
ligand_79	-85.2798
ligand_80	-80.9461
ligand_80	-80.5027
ligand_81	-84.2657
ligand_81	-106.357
ligand_82	-82.9901
ligand_82	-78.6322
ligand_83	-86.4758
ligand_83	-83.8012
ligand_84	-91.5036
ligand_84	-82.965
ligand_85	-71.4922
ligand_85	-75.7167
ligand_86	-70.4342
ligand_86	-88.7924
ligand_87	-89.524
ligand_87	-94.9481
ligand_88	-69.8749
ligand_88	-98.5815
ligand_89	-83.2246
ligand_89	-83.9807
ligand_90	-101.05
ligand_90	-102.458
ligand_91	-91.6799
ligand_91	-98.9461
