# Supplementary material for: Indian Medicinal Plant-Derived Phytochemicals as Potential Antidotes for Snakebite: A Pharmacoinformatic Study of Atrolysin Inhibitors
Source: Int J Mol Sci. 2024 Nov 26;25(23):12675. doi: 10.3390/ijms252312675 (PMC11641534; doi:10.3390/ijms252312675)
Supplement: Supplementary file 1 [file ijms-25-12675-s001.zip › suplemntary_Table_2.xlsx]

## Sheet: admetpred
Query	SMILES	DILI	Cyto- toxicity	HLM	Cyp1A2 Inhibitor	Cyp3A4 Inhibitor	Cyp2D6 Inhibitor	Cyp2C9 Inhibitor	Cyp2C19 Inhibitor	BBB	P-gp Inhibitor	P-gp Substrate	hERG Blocker	MMP	AMES	MRTD (mg/day)
IMPHY008947	CO[C@H]1C[C@H](O[C@H]2CC[C@]3(C(=CC[C@@]4([C@@H]3C[C@@H](OC(=O)c3ccccc3)[C@]3([C@]4(O)CC[C@@]3(O)C(=O)C)C)O)C2)C)O[C@@H]([C@H]1O[C@H]1C[C@H](OC)[C@@H]([C@H](O1)C)O[C@H]1C[C@H](OC)[C@@H]([C@H](O1)C)O[C@H]1C[C@H](OC)[C@@H]([C@H](O1)C)O)C	No	No	Yes	No	No	No	No	No	No	No	Yes	Yes	Yes	Yes	111
IMPHY014536	CO[C@H]1C[C@@H](O[C@@H]([C@H]1O[C@H]1C[C@H](OC)[C@@H]([C@H](O1)C)O[C@@H]1O[C@H](C)[C@H]([C@H]([C@H]1O)OC)O[C@@H]1O[C@H](CO)[C@H]([C@@H]([C@H]1O)O)O)C)[C@H]1CC[C@]2(C(=CC[C@@H]3[C@@H]2[C@H](O)C(O)[C@]2([C@]3(O)CC[C@@H]2C(=O)C)C)C1)C	No	No	Yes	No	No	No	No	No	No	No	Yes	No	Yes	No	45
IMPHY001422	CO[C@@H]1C[C@H](O[C@H]2CC[C@]3([C@H](C2)CC[C@@]24[C@@H]3[C@H](OC(=O)/C(=C/C)/C)[C@@H](OC(=O)C)[C@]3([C@]4(O2)CC[C@H]3C(=O)C)C)C)O[C@@H]([C@H]1O[C@@H]1O[C@H](C)[C@H]([C@H]([C@H]1O)OC)O)C	No	No	Yes	No	No	No	No	No	No	No	Yes	No	Yes	No	25
IMPHY000075	CO[C@@H]1C[C@H](O[C@H]2CC[C@]3([C@H](C2)CC[C@@]24[C@@H]3[C@H](OC(=O)/C(=C/C)/C)[C@@H](O)[C@]3([C@]4(O2)CC[C@H]3C(=O)C)C)C)O[C@@H]([C@H]1O[C@@H]1O[C@H](C)[C@H]([C@H]([C@H]1O)OC)O)C	No	No	Yes	No	No	No	No	No	No	No	Yes	No	Yes	No	26
IMPHY002655	OC[C@@]12[C@@H](OC(=O)/C=C/c3ccccc3)C[C@H]([C@@]3([C@@H]1[C@H](OC3)[C@H]([C@]([C@@H]2C(=O)C)(C)[C@@]12O[C@@]2(C)[C@@H]2C[C@@H]1O[C@@H]1[C@]2(O)C=CO1)O)C)O	No	No	Yes	No	No	No	No	No	No	Yes	Yes	No	No	No	206
IMPHY003358	OC[C@H]1O[C@@]([C@H]([C@@H]1O)O)(CO)O[C@H]1O[C@H](CO[C@H]2O[C@H](CO[C@H]3O[C@H](CO)[C@@H]([C@@H]([C@H]3O)O)O)[C@@H]([C@@H]([C@H]2O)O)O)[C@H]([C@@H]([C@H]1O)O)O	No	No	Yes	No	No	No	No	No	No	No	No	No	No	No	1582
IMPHY003040	CCCCCCCCCCCCC=O	No	No	Yes	No	No	No	No	No	Yes	No	No	No	No	No	111
IMPHY015157	C=CCCCCCCCCCCC=O	Yes	No	Yes	No	No	No	No	No	Yes	No	No	No	No	No	115
IMPHY007204	CCCCCCCCCCCC=O	No	No	Yes	No	No	No	No	No	Yes	No	No	No	No	No	103
IMPHY009999	CCCCCC(=O)OCCC(C)C	Yes	Yes	Yes	No	No	No	No	No	Yes	No	No	No	No	No	178
IMPHY011521	CCCCCCCCCC(=O)C	No	No	Yes	No	No	No	No	No	Yes	No	Yes	No	No	No	163
IMPHY015308	CC(=O)CCCC(C(=O)C)(C)C	Yes	No	Yes	No	No	No	No	No	Yes	No	No	No	No	No	156
IMPHY015277	CCC(COC(=O)CC(C)C)C	No	No	Yes	No	No	No	No	No	Yes	No	No	No	No	No	165
IMPHY007073	O=C1C=CC(=O)c2c1cccc2	Yes	No	Yes	Yes	No	Yes	Yes	Yes	Yes	Yes	No	No	Yes	Yes	1.8
IMPHY000158	OCc1c(CO)cnc(c1O)C	No	No	Yes	No	No	No	No	No	No	No	No	No	No	No	399
IMPHY012021	OC(=O)c1cc(O)c(c(c1)O)O	Yes	No	Yes	No	No	No	No	No	No	No	No	No	No	No	277
IMPHY000504	C=CC(CCC1OC1(C)C)(O)C	No	No	Yes	No	No	No	No	Yes	Yes	No	No	No	No	No	76
IMPHY006588	COc1ccc(c(c1)O)C=O	No	No	No	Yes	No	No	No	Yes	No	No	No	No	No	No	73
IMPHY003050	COC(=O)c1ccccc1O	No	No	No	Yes	No	No	No	Yes	No	No	No	No	No	No	1843
IMPHY006550	Cc1ccc(c(c1)O)C(C)C	No	No	Yes	No	No	No	No	No	Yes	No	No	Yes	Yes	No	126
IMPHY011789	O=C/C=C(/CCC=C(C)C)C	Yes	No	Yes	No	No	No	No	No	Yes	No	No	No	No	No	115
IMPHY006947	CCCCCCCCCCO	No	No	Yes	No	No	No	No	No	Yes	No	Yes	No	No	No	230
IMPHY012087	CCCC(=O)OCCC(C)C	No	No	Yes	No	No	No	No	No	Yes	No	No	No	No	No	153
IMPHY005382	CCCC(=O)OCC(CC)C	Yes	No	Yes	No	No	No	No	No	Yes	No	No	No	No	No	154
IMPHY007276	CCCCCCCCCO	No	No	Yes	No	No	No	No	No	Yes	No	Yes	No	No	No	209
IMPHY006847	O=CCCCC/C=CCC	No	Yes	Yes	No	No	No	No	No	Yes	No	No	No	No	No	80
IMPHY003999	O[C@@H]([C@@H](C(=O)O)O)C(=O)O	No	No	Yes	No	No	No	No	No	No	No	No	No	No	No	2055
IMPHY001516	CCCCCCCCCC	No	No	No	No	No	No	No	No	Yes	No	Yes	No	No	No	106
IMPHY005961	NCCc1ccc(cc1)O	No	No	Yes	No	No	No	No	No	No	No	No	No	No	No	217
IMPHY011577	Oc1cc(O)c2c(c1)O[C@@H]([C@@H]([C@H]2c1c(O)cc(c2c1O[C@@H]([C@@H](C2)O)c1ccc(c(c1)O)O)O)O)c1ccc(c(c1)O)O	No	No	Yes	No	No	No	No	No	No	No	Yes	Yes	No	No	3979
IMPHY001414	O[C@H]1CC[C@]2([C@H](C1)CC[C@@]13[C@@H]2[C@H](OC(=O)c2ccccc2)[C@@H](OC(=O)C)[C@]2([C@]3(O1)CC[C@H]2C(=O)C)C)C	Yes	No	Yes	No	No	No	No	No	No	Yes	Yes	No	No	No	125
IMPHY005728	CC(=O)O[C@H]1[C@H]2[C@@H](CC=C3[C@]2(C)CC[C@@H](C3)O)[C@@]2([C@@]([C@@H]1OC(=O)CC(C)C)(C)[C@H](CC2)C(=O)C)O	Yes	No	Yes	No	No	No	No	No	No	No	Yes	No	No	No	142
IMPHY009599	COc1c(Cl)c(O[C@@H]2O[C@H](CO[C@@H]3OC[C@H]([C@@H]([C@H]3O)O)O)[C@H]([C@@H]([C@H]2O)O)O)c(c(c1Cl)C)Cl	Yes	No	Yes	No	No	No	No	No	No	No	No	No	No	No	277
IMPHY006365	COc1c(CC=C(C)C)c2OC(C)(C)C=Cc2c2c1c(O)c(c(=O)o2)c1ccc(cc1)O	Yes	No	Yes	No	No	No	Yes	Yes	Yes	No	Yes	No	No	Yes	213
IMPHY015176	CCCCCCCCCCCCCCCCCCCCCCCCCCCCCCBr	No	No	No	No	No	No	No	No	Yes	No	Yes	No	No	No	304
IMPHY010077	OC[C@H]1O[C@@H](SC(=NOS(=O)(=O)O)Cc2c[nH]c3c2c(OC)ccc3)[C@@H]([C@H]([C@@H]1O)O)O	No	No	Yes	No	No	No	No	No	No	No	No	No	No	No	245
IMPHY004199	CC[C@H](C(C)C)CC[C@H]([C@H]1CC[C@@H]2[C@]1(C)CC[C@H]1[C@H]2C[C@@H](C2=CC(=O)CC[C@]12C)O)C	Yes	Yes	Yes	No	No	No	No	No	No	Yes	No	No	No	No	6197
IMPHY002174	CC(CCC[C@H]([C@H]1CC[C@@H]2[C@]1(C)CC[C@H]1[C@H]2CC(=O)[C@@]2([C@]1(C)CCC(=O)C2)O)C)C	Yes	No	Yes	No	No	No	No	No	No	Yes	Yes	No	No	Yes	82
IMPHY004370	CC(CC(=O)c1c(O)c2c(cc(=O)oc2c2c1OC(C)(C)C=C2)c1ccccc1)C	Yes	No	Yes	No	No	No	Yes	Yes	Yes	Yes	No	No	No	Yes	200
IMPHY010593	CC[C@@H](C(C)C)C=C[C@H]([C@H]1CC[C@@H]2[C@]1(C)CC[C@@H]1[C@H]2CCC2=CC(=O)CC[C@]12C)C	Yes	No	Yes	No	No	No	No	No	No	Yes	No	No	No	No	116
IMPHY004306	COC(=O)C1=CO[C@H]([C@H]2[C@@H]1C[C@H]1N(C2)CCc2c1[nH]c1c2cc(c(c1)OC)OC)C	No	No	Yes	No	Yes	Yes	No	No	No	No	Yes	No	No	No	0.41
IMPHY014924	OC[C@H]1O[C@@H](S/C(=NOS(=O)(=O)O)/Cc2c[nH]c3c2cccc3)[C@@H]([C@H]([C@@H]1O)O)O	No	No	No	No	No	No	No	No	No	No	No	No	No	No	278
IMPHY004686	CC(=CCc1c(O)c(C(=O)C(C)C)c(c2c1oc(=O)cc2c1ccccc1)O)C	Yes	No	Yes	No	No	No	No	Yes	Yes	Yes	No	No	No	No	208
IMPHY000590	COc1cc2c(cc1OC)OC[C@@H]1[C@H]2C(=O)c2c(O1)c1C=CC(Oc1cc2)(C)C	No	No	No	No	No	Yes	No	Yes	No	Yes	Yes	No	No	No	142
IMPHY011582	COC1=C[C@@H]2[C@H](C1=O)C1=C2c2c(CC[C@H]1NC(=O)C)cc(c(c2OC)OC)OC	No	Yes	Yes	No	No	No	No	No	No	No	Yes	Yes	Yes	No	146
IMPHY005977	O=C1CC[C@]2(C(C1)CC[C@@H]1[C@@H]2CC[C@]2([C@H]1CC[C@@H]2[C@@H](CC[C@H](C(C)C)C)C)C)C	Yes	Yes	Yes	No	No	No	No	No	No	Yes	Yes	No	Yes	No	2237
IMPHY002287	OC[C@H]1O[C@@H](Oc2ccc(cc2)C2=C(C)CC3N(C2)CCC3)[C@@H]([C@H]([C@@H]1O)O)O	No	No	Yes	No	No	No	No	No	No	No	No	No	No	No	178
IMPHY002322	CC(=O)OC[C@]12CCC(=O)C=C1C=C[C@@H]1[C@@H]2CC[C@]2([C@H]1CC[C@@H]2OC(=O)C)C	Yes	No	Yes	No	No	No	No	Yes	No	Yes	No	No	No	No	37
IMPHY002943	O=CN[C@H]1CCc2c(-c3c1cc(=O)c(cc3)OC)c(OC)c(c(c2)OC)OC	No	Yes	Yes	No	No	No	No	No	No	No	Yes	No	Yes	No	120
IMPHY005290	COc1c(OC)cc2c(-c3ccc(c(=O)cc3[C@H](CC2)NC(=O)C)OC)c1O	No	Yes	Yes	No	No	No	No	No	No	No	Yes	No	Yes	No	144
IMPHY006789	CC[C@H]1C[C@H]2CN3[C@@H]1[C@](C2)(C(=O)OC)c1[nH]c2c(c1CC3)ccc(c2)OC	No	No	No	No	No	No	No	No	No	Yes	No	No	No	No	56
IMPHY010416	O[C@H]1CC[C@]2(C(=CC[C@@]3([C@@H]2[C@H](O)[C@@H](O)[C@]2([C@]3(O)CC[C@@H]2C(=O)C)C)O)C1)C	No	No	Yes	No	No	No	No	No	No	No	Yes	No	No	No	119
IMPHY008068	Oc1ccc(cc1)c1coc2c(c1=O)c(O)c1c(c2)OC(C1)C(O)(C)C	No	Yes	Yes	No	No	No	No	Yes	No	No	No	No	Yes	No	146
IMPHY010510	O[C@H]1CC[C@]2([C@H](C1)CC[C@@]13[C@@H]2[C@H](O)[C@@H](O)[C@]2([C@]3(O1)CC[C@H]2C(=O)C)C)C	Yes	No	Yes	No	No	No	Yes	No	No	Yes	Yes	No	No	No	85
IMPHY002327	COc1cc2c(cc1OC(=O)C)oc1c(c2=O)c(O)cc(c1)OC(=O)C	No	No	Yes	Yes	No	No	No	No	No	Yes	No	No	No	Yes	204
IMPHY004583	CC(=CCc1c(O)cc2c(c1O)c(=O)c(co2)c1ccc(cc1)O)C	Yes	No	Yes	No	Yes	No	No	Yes	No	No	No	No	Yes	No	194
IMPHY002578	Oc1ccc2c(c1)oc(=O)c1c2oc2c1cc1c(c2)OC(C=C1)(C)C	No	No	Yes	Yes	No	No	No	No	No	No	Yes	No	Yes	No	148
IMPHY002999	OC(=O)C(Cn1ccc(=O)c(c1)O)N	No	No	Yes	No	No	No	No	No	No	No	No	No	No	Yes	418
IMPHY001701	O=C[C@@H]1OC(=O)c2cc(O)c(c(c2Oc2cc3C(=O)OC[C@@H](O)[C@@H](OC(=O)c4c(-c3c(c2O)O)c(O)c(c(c4)O)O)[C@@H]([C@@H](OC(=O)c2c(Oc3cc4C(=O)O[C@@H]([C@@H]1OC(=O)c1cc(O)c(c(c1)O)O)[C@H](O)COC(=O)c1c(-c4c(c3O)O)c(O)c(c(c1)Oc1c(cc(c(c1O)O)O)C(=O)O[C@H]([C@H]([C@@H]1OC(=O)c3cc(O)c(c(c3-c3c(C(=O)OC[C@H]1O)cc(c(c3O)O)O)O)O)OC(=O)c1cc(O)c(c(c1)O)O)C=O)O)c(O)c(c(c2)O)O)C=O)OC(=O)c1cc(O)c(c(c1)O)O)O)O	Yes	No	Yes	No	No	No	No	No	No	No	Yes	Yes	No	No	942
IMPHY000409	OC[C@@H]1O[C@H](Oc2ccc(cc2)/C=CC(=O)OC[C@@H]2O[C@H](Oc3ccc(cc3)/C=CC(=O)OC[C@H]3O[C@H](Oc4cc(cc(c4O)O[C@H]4O[C@@H](COC(=O)/C=Cc5ccc(cc5)O[C@H]5O[C@@H](CO)[C@@H]([C@@H]([C@H]5O)O)O)[C@@H]([C@@H]([C@H]4O)O)O)c4[o+]c5cc(O)cc(c5cc4O[C@H]4O[C@@H](COC(=O)CC(=O)O)[C@@H]([C@@H]([C@H]4O)O)O)O)[C@@H]([C@@H]([C@@H]3O)O)O)[C@@H]([C@H]([C@H]2O)O)O)[C@@H]([C@H]([C@H]1O)O)O	Yes	No	Yes	No	No	No	No	No	No	No	No	No	No	Yes	968
IMPHY001700	O=CC1OC(=O)c2cc(O)c(c(c2Oc2cc3C(=O)OCC(O)C(OC(=O)c4c(-c3c(c2O)O)c(O)c(c(c4)O)O)C(C(OC(=O)c2c(Oc3cc4C(=O)OC(C1OC(=O)c1cc(O)c(c(c1)O)O)C(O)COC(=O)c1c(-c4c(c3O)O)c(O)c(c(c1)Oc1c(cc(c(c1O)O)O)C(=O)O)O)c(O)c(c(c2)O)O)C=O)OC(=O)c1cc(O)c(c(c1)O)O)O)O	Yes	No	Yes	No	No	No	No	No	No	No	Yes	Yes	No	No	781
IMPHY013511	OC[C@H]1O[C@@H](O[C@H]2[C@@H](O)[C@H](O[C@H]3[C@@H](OC[C@@H]([C@@H]3O)O)OC(=O)[C@@]34CCC(C[C@H]4C4=CC[C@H]5[C@@]([C@@]4(CC3)C)(C)C[C@@H](O)[C@@H]3[C@]5(C)C[C@@H]([C@@H]([C@@]3(C)CO)O[C@@H]3O[C@H](CO)[C@H]([C@@H]([C@H]3O[C@@H]3OC[C@]([C@H]3O)(O)CO)O)O)O)(C)C)O[C@H]([C@@H]2O)C)[C@@H]([C@H]([C@@H]1O[C@@H]1O[C@@H](C)[C@@H]([C@H]([C@H]1O)O)O)O)O[C@@H]1OC[C@H]([C@@H]([C@H]1O)O)O	No	No	Yes	No	No	No	No	No	No	No	No	No	No	No	375
IMPHY000835	OC[C@H]([C@H]1CC[C@@H]2[C@]1(C)C(=O)C[C@H]1[C@H]2C=CC2=CC(=O)CC[C@]12C)O	Yes	No	Yes	No	No	No	No	Yes	No	Yes	No	No	No	No	132
IMPHY002594	Oc1cc(O)cc(c1)c1oc2c(c1)cc1c(c2)OC(C(C1)O)(C)C	No	No	Yes	Yes	No	No	No	No	No	No	No	No	No	Yes	99
IMPHY000057	OC[C@@H]1[C@@H]2Cc3c([C@H]4N2C/C(=C/C)/[C@@H]1C4)[nH]c1c3ccc(c1)OC	No	No	No	No	No	No	No	No	Yes	No	No	No	No	No	70
IMPHY002560	O=C1C=C2c3c(C=C[C@@]2(C(C1)(C)C)C)cc(c(c3O)O)C(C)C	No	No	Yes	No	No	No	No	No	Yes	No	Yes	No	No	No	116
IMPHY015627	CCCCCCCCCCCCCCCCCCCCCC=O	No	No	Yes	No	No	No	No	No	Yes	No	No	No	No	No	182
IMPHY008182	COc1cc2OC(C)(C)C=Cc2c2c1c(=O)c1c([nH]2)cccc1	Yes	No	Yes	Yes	No	No	No	No	Yes	No	Yes	No	No	Yes	129
IMPHY012053	OC[C@H]1O[C@@]([C@H]([C@@H]1O)O)(CO)O[C@H]1O[C@H](CO)[C@H]([C@@H]([C@H]1O)O)O	No	No	Yes	No	No	No	No	No	No	No	No	No	No	No	17157
IMPHY016674	CCCCCCCCCCCCCCCCCCCCC=O	No	No	Yes	No	No	No	No	No	Yes	No	No	No	No	No	174
IMPHY008598	OC[C@@H]1O[C@H]2[C@H]([C@@H]([C@H]1O)O)OC(=O)c1c2c(O)c(c(c1)O)O	Yes	No	Yes	No	No	No	No	No	No	No	No	No	No	Yes	318
IMPHY004499	COc1cc2oc(cc2cc1OC)c1cc(O)cc(c1)O	Yes	No	Yes	Yes	No	No	No	Yes	No	No	No	No	No	No	140
IMPHY004565	Oc1ccc2c(c1)oc(=O)c1c2oc2c1ccc(c2)O	Yes	No	Yes	No	No	No	No	No	No	No	No	No	Yes	No	143
IMPHY017455	CCCCCCCCCCCCCCCCCCCCl	No	No	No	No	No	No	No	No	Yes	No	Yes	No	No	No	167
IMPHY004643	Oc1ccc(cc1)c1coc2c(c1=O)c(O)cc(c2)O	Yes	No	Yes	No	No	No	No	Yes	No	No	No	No	Yes	No	149
IMPHY009859	CCCCCCCCCCCCCCCCCC=O	No	No	Yes	No	No	No	No	No	Yes	No	No	No	No	No	151
IMPHY009749	CCCCCCCCCCCCCCCCC=O	No	No	Yes	No	No	No	No	No	Yes	No	No	No	No	No	143
IMPHY007467	CCCCCCCCCCCCCCCC=O	No	No	Yes	No	No	No	No	No	Yes	No	No	No	No	No	135
IMPHY011593	CCCCC/C=C/C=C/C(=O)NCC(C)C	No	No	Yes	No	No	No	No	No	Yes	No	No	No	Yes	No	141
IMPHY003316	CCCCCCCCCCCCCCC=O	No	No	Yes	No	No	No	No	No	Yes	No	No	No	No	No	127
IMPHY003037	COc1c2oc(=O)ccc2cc2c1occ2	Yes	No	Yes	Yes	Yes	Yes	No	Yes	No	Yes	Yes	No	No	Yes	35
IMPHY015973	O=CCCCCCCCCCCCC=O	No	No	Yes	No	No	No	No	No	Yes	No	No	No	No	No	133
IMPHY013850	O=C1C=C(N2CC2)C(=O)C=C1N1CC1	Yes	Yes	Yes	No	No	No	No	No	Yes	No	No	No	No	Yes	90
IMPHY008241	O=c1ccc2c(o1)cc1c(c2)OCO1	Yes	No	Yes	Yes	No	No	No	No	No	Yes	No	No	No	No	130
IMPHY015874	CCc1ccccc1CC	No	No	Yes	No	No	No	No	No	Yes	No	Yes	No	No	No	83
IMPHY014811	CC1=CCC(C=C1)C(C)C	Yes	No	Yes	No	No	No	No	No	Yes	No	Yes	No	No	No	59
IMPHY007039	CC(=O)c1ccccc1	No	No	Yes	No	No	No	No	No	No	No	Yes	No	No	No	148
IMPHY007187	COCCOCCO	Yes	No	Yes	No	No	No	No	No	Yes	No	Yes	No	No	No	96
IMPHY015612	CCOC(=O)OCC	Yes	No	No	No	No	No	No	No	Yes	No	No	No	No	No	2010
IMPHY007186	CCCCCCC=O	No	No	Yes	No	No	No	No	No	Yes	No	No	No	No	No	64
IMPHY003530	[O-]C(=O)C(=O)[O-].[Ca+2]	No	No	Yes	No	No	No	No	No	Yes	No	No	No	No	No	157
IMPHY009413	CCCCCCCCCCCCCCCCCCCCCCCCCCCCCC	No	No	No	No	No	No	No	No	Yes	No	Yes	No	No	No	316
IMPHY001124	CC[C@H]1[C@@H]2C[C@@H]3N([C@@H]1O)[C@@H]1[C@@H]2[C@@H](OC(=O)C)[C@]2([C@H]3N(C)c3c2cc(cc3)C(=O)C)C1	Yes	No	Yes	No	No	Yes	No	No	Yes	Yes	Yes	No	No	No	138
IMPHY002780	CCCCOC(=O)[C@@H]1C[C@H](O)C[C@@H]2[C@@H]1C(=O)C[C@H]1[C@@]2(C)C[C@H](OC1=O)c1ccoc1	No	No	Yes	No	No	No	No	No	Yes	Yes	Yes	No	No	No	127
IMPHY010137	CC1=C[C@@H]2[C@H]3[C@H](C3(C)C)C[C@H]([C@]3([C@@]([C@@H]1O)(O)[C@@H](O)C(=C3)C)C2=O)C	No	No	Yes	No	No	No	No	No	No	No	Yes	No	No	No	89
IMPHY011876	CC[C@H](C(C)C)CC[C@H]([C@H]1CCC2[C@]1(C)CCC1C2=CC[C@@H]2[C@]1(C)CC[C@@H](C2)O)C	Yes	No	Yes	No	No	No	No	No	No	Yes	Yes	No	No	No	5942
IMPHY011852	CC[C@@H](C(C)C)/C=C/[C@H]([C@H]1CC[C@@H]2[C@]1(C)CC[C@H]1C2=CC[C@@H]2[C@]1(C)CC[C@@H](C2)O)C	No	No	Yes	No	No	No	No	No	No	Yes	Yes	No	No	No	114
IMPHY012529	CCC(C(C)C)C=C[C@H]([C@H]1CC[C@@H]2[C@]1(C)CC[C@H]1[C@H]2CC=C2[C@]1(C)CC[C@@H](C2)O)C	Yes	No	Yes	No	No	No	No	No	No	No	Yes	No	No	No	1624
IMPHY015077	CC[C@@H](C(=C)C)C=C[C@H]([C@H]1CC[C@@H]2[C@]1(C)CC[C@H]1[C@H]2CC=C2[C@]1(C)CC[C@@H](C2)O)C	Yes	No	Yes	No	No	No	No	No	No	No	Yes	No	No	No	1440
IMPHY009541	CCC(C(=CO)C)CC[C@H]([C@H]1CC[C@@H]2[C@]1(C)CC[C@H]1C2=CCC2[C@]1(C)CCCC2)C	No	Yes	Yes	No	No	No	No	No	No	Yes	Yes	No	No	No	5798
IMPHY009540	CCC(C(=CO)C)C=C[C@H]([C@H]1CC[C@@H]2[C@]1(C)CC[C@H]1C2=CCC2[C@]1(C)CCCC2)C	No	No	Yes	No	No	No	No	No	No	Yes	Yes	No	No	No	123
IMPHY010128	COC(=O)C12CC3CN(C1C(C3)C(O)C)CCC1(C2=Nc2c1cc(cc2)OC)O	Yes	No	Yes	No	No	No	No	No	Yes	Yes	Yes	Yes	No	No	132
IMPHY003851	O[C@H]1C[C@@]2(O)[C@H](C)[C@H](CC[C@@]2([C@@H]2[C@@H]1[C@@H]1CC[C@H]3[C@]1(CC2)CN([C@H]3C)C)C)N(C)C	No	No	Yes	No	No	No	No	No	Yes	No	Yes	No	No	No	78
IMPHY003852	O[C@@H]1C[C@@]2(O)[C@H](C)[C@H](CC[C@@]2([C@@H]2[C@@H]1[C@@H]1CC[C@H]3[C@]1(CC2)CN([C@H]3C)C)C)N(C)C	No	No	Yes	No	No	No	No	No	Yes	No	Yes	No	No	No	78
IMPHY003043	CN1CCCC2C1CC(c1ccccc1)C(C2c1ccccc1)C1=NCCCC1	No	No	Yes	No	No	No	No	No	Yes	Yes	No	Yes	No	No	111
IMPHY000844	COc1cc2c(c3ccc4c(c3)OCO4)c3COC(=O)c3c(c2cc1OC)OC	No	No	Yes	Yes	Yes	Yes	No	Yes	No	No	No	No	No	Yes	181
IMPHY005369	CC(=O)O[C@@H]1[C@@H](O)[C@@]2(O)[C@H]([C@]([C@H]3[C@@]41C[C@H]([C@](C4)(C)O)CC3)(C)O)[C@H]1[C@@H](C2(C)C)O1	No	No	Yes	No	No	No	No	No	No	Yes	No	No	No	No	109
IMPHY002484	CC(=O)OC[C@]12CCC[C@]3([C@@H]1[C@H](OC3=O)C[C@H]([C@@]12CC[C@@]2(O1)COC(=O)C2)C)C	No	No	Yes	No	No	No	No	No	Yes	Yes	No	No	No	No	137
IMPHY010936	CC(=O)O[C@@H]1[C@@H]2[C@H](OC1(C)C)Oc1c2c2oc(cc(=O)c2cc1)c1ccccc1	Yes	No	No	Yes	No	No	No	Yes	No	Yes	No	Yes	No	No	172
IMPHY011298	CC(=O)O[C@H]1[C@@H]2[C@H](OC1(C)C)Oc1c2c2oc(cc(=O)c2cc1)c1ccccc1	Yes	No	No	Yes	No	No	No	Yes	No	Yes	No	Yes	No	No	172
IMPHY010197	O=C[C@]12C[C@@H](O)[C@@H](C[C@@H]1CC[C@@H]1[C@@H]2CC[C@]2([C@]1(O)CC[C@@H]2C1=CC(=O)OC1)C)O	No	No	Yes	No	No	No	No	No	No	No	Yes	No	Yes	No	0.01
IMPHY006348	O=C[C@@]12CC[C@@H](C[C@@]2(O)CC[C@@H]2[C@@H]1CC[C@]1([C@]2(O)CC[C@@H]1C1=CC(=O)OC1)C)O	No	No	Yes	No	No	No	No	No	No	No	Yes	No	No	No	0
IMPHY005637	OCC(CCC1O[C@@H]2[C@H]([C@@H]1C)[C@@]1([C@@H](C2)[C@@H]2CCC3[C@]([C@H]2CC1)(C)CCCC3)C)C	Yes	No	Yes	No	No	No	No	No	No	Yes	Yes	No	No	No	74
IMPHY001417	CC(=O)O[C@H]1C[C@@]2(C)CN([C@H]3[C@@]4(C1)[C@@H]2C(=O)C(=O)[C@]12[C@H]4C[C@H](C(=O)[C@H]31)C(=C)C2)C	No	No	Yes	No	No	No	No	No	No	No	Yes	No	No	No	140
IMPHY001809	COC[C@]12CC[C@@H]([C@@]34[C@@H]2C[C@@H]([C@H]3N(C1)CC)[C@@]1([C@@H]2[C@H]4C[C@@H]([C@@H]2O)[C@H](C1)OC)O)O	No	No	Yes	No	No	No	No	No	No	No	Yes	No	No	No	100
IMPHY013950	CCC1CC2CC3(C1[N+]1(C2OC(C1)c1c3[nH]c2c1cc(cc2)OC)[O-])C(=O)OC	No	No	No	No	No	No	No	No	No	Yes	No	No	No	Yes	126
IMPHY013643	CO/C=C([C@H]1C[C@@H]2N(C[C@@H]1CC)CC[C@@]12C(=O)Nc2c1c(O)ccc2)/C(=O)OC	No	No	Yes	No	No	No	No	No	Yes	Yes	Yes	No	No	No	149
IMPHY005429	COc1cc(ccc1OC)C1OCC2(C1COC2c1ccc(c(c1)OC)OC)O	No	No	Yes	No	No	No	No	No	Yes	Yes	Yes	Yes	No	Yes	149
IMPHY010905	CC(=O)O[C@@H]1C2CC[C@@H]3C1(C[C@@H](O)[C@]1([C@H]([C@]3(C)O)C[C@@H](C1(C)C)O)O)C[C@@]2(C)O	No	No	Yes	No	No	No	No	No	No	Yes	No	No	No	No	89
IMPHY014143	O=C(C(C)C)O[C@@]12C[C@@H](C)[C@]3([C@H]([C@@H]1C2(C)C)C=C(C)C[C@]1([C@H]3C=C(C1=O)C)O)O	No	No	Yes	No	No	No	No	No	No	No	Yes	No	Yes	No	150
IMPHY005302	OC[C@H]1O[C@@H](Oc2cccc3c2c(O)c2c(c3)oc(cc2=O)C)[C@@H]([C@H]([C@@H]1O)O)O	No	No	Yes	No	No	No	No	No	No	No	No	No	No	Yes	469
IMPHY008729	CC(CCC[C@H]([C@H]1CC[C@@H]2[C@]1(C)CC[C@H]1C2=CC[C@@H]2[C@]1(C)CC[C@@H]([C@H]2C)O)C)C	No	No	Yes	No	No	No	No	No	No	No	Yes	No	No	No	5629
IMPHY007176	CC(CCC[C@H]([C@H]1CC[C@@H]2[C@]1(C)CCC1=C2CC[C@@H]2[C@]1(C)CC[C@@H]([C@H]2C)O)C)C	No	No	Yes	No	No	No	No	No	No	No	Yes	No	No	No	38
IMPHY005697	CC(=CCC[C@H]([C@H]1CC[C@@H]2[C@]1(C)CCC1=C2CC[C@@H]2[C@]1(C)CC[C@@H]([C@H]2C)O)C)C	Yes	No	Yes	No	No	No	No	No	No	Yes	Yes	No	No	No	5601
IMPHY003796	O[C@H]1CC[C@]2([C@H](C1)CC=C1[C@@H]2CC[C@]2([C@H]1CC[C@@H]2[C@@H](CCC(C(C)C)C)C)C)C	Yes	No	Yes	No	No	No	No	No	No	Yes	Yes	No	No	No	5629
IMPHY003662	O[C@H]1CC[C@]2(C(=CCC3[C@@H]2CC[C@]2([C@H]3CC[C@@H]2[C@H](CCC(=C)C(C)C)C)C)C1)C	Yes	No	Yes	No	No	No	No	No	No	No	Yes	No	No	No	1746
IMPHY003661	O[C@H]1CC[C@]2(C(=CC[C@@H]3[C@@H]2CC[C@]2([C@H]3CC[C@@H]2[C@@H](CCC(=C)C(C)C)C)C)C1)C	Yes	No	Yes	No	No	No	No	No	No	No	Yes	No	No	No	1746
IMPHY012402	O[C@H]1CC[C@]2(C(=CC[C@@H]3[C@@H]2CC[C@]2([C@H]3CC[C@@H]2[C@@H](CC[C@H](C(C)C)C)C)C)C1)C	Yes	No	Yes	No	No	No	No	No	No	No	Yes	No	No	No	2131
IMPHY002658	O[C@H]1CC[C@]2(C(=CC[C@@H]3[C@@H]2CC[C@]2([C@H]3CC[C@@H]2[C@@H](CC[C@@H](C(=C)C)C)C)C)C1)C	Yes	No	Yes	No	No	No	No	No	No	No	Yes	No	No	No	2054
IMPHY005590	O[C@H]1CC[C@]2(C(=CC[C@@H]3[C@@H]2CC[C@]2([C@H]3CC[C@@H]2[C@@H](/C=C/[C@@H](C(C)C)C)C)C)C1)C	No	No	Yes	No	No	No	No	No	No	No	Yes	No	No	No	724
IMPHY012566	O[C@H]1CC[C@]2(C(=CC=C3[C@@H]2CC[C@]2([C@H]3CC[C@@H]2[C@@H](/C=C/[C@@H](C(C)C)C)C)C)C1)C	No	No	Yes	No	No	No	No	No	No	No	Yes	No	Yes	No	2.5
IMPHY006906	OCC(=C(CC[C@H]([C@H]1CC[C@@H]2[C@]1(C)CC[C@H]1[C@H]2CC=C2[C@]1(C)CCCC2)C)C)C	Yes	No	Yes	No	No	No	No	No	No	No	Yes	No	No	No	5763
IMPHY004773	Oc1ccc(cc1)c1cc(=O)c2c(o1)cc(c(c2O)[C@H]1C[C@@H](O)[C@H](C(O1)C)O)O	Yes	No	Yes	Yes	No	No	No	Yes	No	No	No	No	Yes	No	133
IMPHY000636	COc1cc(O)cc(c1)[C@@H]1OC[C@@H]2[C@H]1C(=O)O[C@H]2c1cc(O)c(c(c1)OC)OC	No	No	Yes	No	Yes	No	Yes	Yes	No	No	No	Yes	Yes	No	157
IMPHY001063	OC[C@H]1O[C@@H](O[C@H]2C[C@@H]3[C@H](C2=C)[C@H]2OC(=O)C(=C)[C@@H]2CCC3=C)[C@@H]([C@H]([C@@H]1O)O)O	No	No	Yes	No	No	No	No	No	No	No	No	No	No	No	218
IMPHY008197	OC[C@H]1O[C@H](O[C@@]2(C)CCC3=C(C)C(=O)O[C@H]3[C@H]3[C@@H]2CC=C3C)[C@@H]([C@@H]([C@@H]1O)O)O	No	No	Yes	No	No	No	No	No	No	No	No	No	No	Yes	138
IMPHY010909	OC[C@H]1O[C@@H](Oc2c(oc3c(c2=O)cccc3)c2ccccc2)[C@@H]([C@H]([C@@H]1O)O)O	No	No	Yes	No	No	No	No	No	No	No	No	No	No	Yes	256
IMPHY002562	OC[C@@]12CC[C@H]3[C@H]([C@@H]2CC[C@@H]1[C@@H](N(C)C)C)CC=C1[C@]3(C)CC[C@@H](C1)N(C)C	Yes	No	Yes	No	No	No	No	No	No	No	Yes	No	No	No	1207
IMPHY004263	CO/C=C([C@H]1C[C@@H]2N(C[C@@H]1CC)CC[C@]12C(=O)Nc2c1cccc2)/C(=O)OC	Yes	No	Yes	No	No	No	No	No	Yes	No	No	Yes	No	No	137
IMPHY004258	CO/C=C([C@H]1C[C@@H]2N(C[C@@H]1CC)CC[C@@]12C(=O)Nc2c1cccc2)/C(=O)OC	Yes	No	Yes	No	No	No	No	No	Yes	No	No	Yes	No	No	137
IMPHY010364	CC(CCC[C@H]([C@H]1CC[C@@H]2[C@]1(C)CC[C@H]1[C@@H]2CC[C@@H]2[C@]1(C)CC[C@@H](C2)O)C)C	Yes	No	Yes	No	No	No	No	No	No	Yes	Yes	No	No	Yes	945
IMPHY006300	CC(CCC[C@H]([C@H]1CC[C@@H]2[C@]1(C)CC[C@H]1[C@H]2CC=C2[C@]1(C)CC[C@@H](C2)O)C)C	Yes	No	Yes	No	No	No	No	No	No	No	Yes	No	No	No	1646
IMPHY003213	Cc1cc(O)c2c(c1)C(=O)C(=CC2=O)c1c(C)cc2c(c1O)C(=O)C=CC2=O	Yes	No	Yes	Yes	Yes	Yes	Yes	Yes	No	No	No	No	Yes	No	172
IMPHY008188	Cc1cc(O)c2c(c1)C(=O)C(=CC2=O)C1=CC(=O)c2c(C1=O)cc(cc2O)C	Yes	No	Yes	Yes	Yes	Yes	Yes	Yes	No	No	No	No	Yes	Yes	180
IMPHY008637	CC1=CC(=O)c2c(C1=O)c(ccc2O)c1ccc(c2c1C(=O)C(=CC2=O)C)O	Yes	Yes	Yes	Yes	No	Yes	No	Yes	No	No	No	No	Yes	Yes	4.3
IMPHY012967	COc1cc(ccc1OC)[C@@H]1OC[C@H]2[C@@H]1CO[C@H]2c1ccc(c(c1)OC)OC	No	No	Yes	Yes	Yes	No	Yes	Yes	Yes	No	Yes	Yes	No	No	168
IMPHY008586	Cc1cc(O)c2c(c1)C(=O)C=C(C2=O)C1=CC(=O)c2c(C1=O)c(O)cc(c2)C	Yes	No	Yes	Yes	Yes	Yes	Yes	Yes	No	No	No	No	Yes	Yes	169
IMPHY005373	COc1cc(cc(c1OC)OC)c1coc2c(c1=O)c(OC)c1c(c2)OCO1	No	No	Yes	No	No	No	No	Yes	No	Yes	No	No	No	Yes	174
IMPHY014052	CCCCCCCCCCC(CCCCCCCCCCCCCC(=O)O)O	No	Yes	Yes	No	No	No	No	No	Yes	No	No	No	No	No	17
IMPHY006111	CCCCCCCCCCCCCCCCCCCCCCCCCC(=O)C	No	No	Yes	No	No	No	No	No	Yes	No	Yes	No	No	No	379
IMPHY008304	CCCCCCCCCCCCCC(CCCCCCCCCCCCC)O	No	Yes	Yes	No	No	No	No	No	Yes	No	Yes	No	No	No	275
IMPHY006165	CCCCCCCCCCCCCCCCCCCCCCCCCCCO	No	No	Yes	No	No	No	No	No	Yes	No	Yes	No	No	No	576
IMPHY006445	CCCCCCCCCCCCCCCCCCCCCCCCCC(=O)[O-]	No	No	Yes	No	No	No	No	No	Yes	No	No	No	No	No	30877
IMPHY008255	OCCCCCCCCCCCCCCCCCCCCCCCCCCO	No	No	Yes	No	No	No	No	No	Yes	No	No	No	No	No	660
IMPHY000589	CCCCCCCCCCCCCCCCCCCCCCCCCC(=O)O	No	No	Yes	No	No	No	No	No	Yes	No	No	No	No	No	30877
IMPHY014269	CCCCCCCCCCCCCCCCCCCCCCCCOC(=O)C	No	No	Yes	No	No	No	No	No	Yes	No	No	No	No	No	6748
IMPHY004911	CCCCCCCCCCCC(CC(/C=C/CCCCCCCC(=O)O)O)O	No	Yes	Yes	No	No	No	No	No	Yes	No	No	No	No	No	0.25
IMPHY015441	CCCCCCCCCCCCCCCC(CCCCCC)CCCCCC	No	No	No	No	No	Yes	No	No	Yes	No	Yes	No	No	No	241
IMPHY015198	CCCCCCCCCCCCCCCCCCCCCCCCCCC=C	No	No	No	No	No	No	No	No	Yes	No	Yes	No	No	No	198
IMPHY009481	CCCCCCCCCCCCCCCCCCCCCCCCCCCC	No	No	No	No	No	No	No	No	Yes	No	Yes	No	No	No	295
IMPHY014415	CCOC(=S)/C=N/Cc1ccc(cc1)O[C@@H]1O[C@@H](C)[C@@H]([C@H]([C@H]1O)O)OC(=O)C	Yes	No	Yes	No	No	No	No	No	No	No	No	No	No	No	191
IMPHY006752	C/C=C(C(=O)O[C@H]1CCN2[C@@H]1C(=CC2)COC(=O)[C@@](C(O)(C)C)([C@@H](O)C)O)/C	No	No	Yes	No	No	No	No	No	No	No	Yes	No	No	No	155
IMPHY005420	C=C[C@H]1[C@@H](OC=C([C@H]1CC(=O)O)C(=O)OC)O[C@@H]1O[C@H](CO)[C@H]([C@@H]([C@H]1O)O)O	No	No	Yes	No	No	No	No	No	No	No	No	No	No	No	262
IMPHY002922	[O-]C(=O)[C@@H]1CC2=CC(=O)C(=O)C=C2N1/C=C/C1=CC(=C(O)O)N[C@@H](C1)C(=O)[O-]	Yes	No	Yes	No	No	No	No	No	No	No	No	No	No	No	207
IMPHY009922	OC[C@H]1O[C@@H](O[C@@H]2OC=C([C@@H]3[C@H]2[C@@H](C)[C@H]([C@H]3O)O)C(=O)OC)[C@@H]([C@H]([C@@H]1O)O)O	No	No	Yes	No	No	No	No	No	No	No	No	No	No	No	272
IMPHY002688	OC[C@H]1O[C@@H](O[C@@H]2OC=C([C@@H]3[C@H]2[C@@](C)(O)C[C@H]3O)C(=O)OC)[C@@H]([C@H]([C@@H]1O)O)O	No	No	Yes	No	No	No	No	No	No	No	Yes	No	No	No	154
IMPHY010918	OC[C@H]1O[C@@H](O[C@@H]2OC=C([C@@H]3[C@H]2C(=CC3)C(=O)OC)C(=O)O)[C@@H]([C@H]([C@@H]1O)O)O	No	No	Yes	No	No	No	No	No	No	No	No	No	No	No	253
IMPHY006722	OC[C@H]1O[C@@H](O[C@@H]2OC=C([C@@]3([C@H]2[C@@H](C)CC3=O)O)C(=O)OC)[C@@H]([C@H]([C@@H]1O)O)O	No	No	Yes	No	No	No	No	No	No	No	Yes	No	No	Yes	167
IMPHY013611	OC/C=C(/CC[C@@H]1[C@@](C)(O)CC[C@H]2[C@@]1(C)C[C@H](O)[C@@H]1[C@]2(C)CCCC1(C)C)C	No	No	Yes	No	No	No	No	Yes	No	No	No	No	No	No	104
IMPHY008523	COc1c(O)cc(cc1O)c1cc(=O)c2c(o1)c(OC)c(c(c2O)OC)OC	Yes	No	Yes	Yes	No	No	No	Yes	No	Yes	No	No	Yes	No	189
IMPHY002856	COC(=O)C1=CO[C@H]([C@H]2[C@@H]1CC(=O)OC[C@H]2OCCc1ccc(c(c1)O)O)O	No	No	Yes	No	No	No	No	No	No	No	Yes	No	No	Yes	164
IMPHY004394	CC(CCC[C@H]([C@H]1CC[C@@H]2[C@]1(C)CCC/C/2=CC=C/1C[C@@H](O)CCC1=C)C)C	No	No	Yes	No	No	No	No	No	No	Yes	Yes	No	Yes	No	0.11
IMPHY002631	COc1ccc(cc1OC)CC1C(O)OCC1Cc1ccc(c(c1)OC)OC	Yes	No	No	No	Yes	No	No	No	No	Yes	Yes	Yes	No	Yes	159
IMPHY009630	COc1ccc(cc1OC)CC1C(=O)OCC1Cc1ccc(c(c1)OC)OC	No	No	No	No	No	No	No	No	Yes	Yes	Yes	Yes	Yes	Yes	152
IMPHY001073	C=CC[C@]12C=C(OC)C(=O)[C@@H]([C@@H]2OC(=O)C)[C@H]([C@@H]1C)c1ccc(c(c1)OC)O	No	No	Yes	No	No	No	No	No	Yes	No	No	No	No	No	182
IMPHY011408	COc1cc(ccc1OC)c1cc(=O)c2c(o1)c(OC)c(c(c2O)OC)OC	Yes	No	Yes	Yes	No	No	No	Yes	No	Yes	No	Yes	No	No	194
IMPHY002175	OCC1C[C@H]2OC(=O)C(=C)[C@H]2[C@@H](C[C@]2(O[C@]1(O)C[C@@H]2O)C)OC(=O)/C(=CC)/C	No	No	Yes	No	No	No	No	No	No	Yes	Yes	No	No	No	122
IMPHY004407	COc1ccc(cc1OC)c1oc2cc(OC)c(c(c2c(=O)c1OC)O)OC	Yes	Yes	Yes	No	Yes	No	No	No	No	Yes	Yes	Yes	Yes	No	195
IMPHY017261	C(CC1CCCCC1)CC(CCCC1CCCCC1)CCCC1CCCCC1	Yes	No	No	No	No	No	No	No	Yes	Yes	Yes	No	No	No	154
IMPHY014359	CCCCCCCCCCCCCCCCOC(=O)/C=C/c1ccc(cc1)O	Yes	No	Yes	Yes	No	No	No	Yes	Yes	Yes	No	No	Yes	No	1292
IMPHY011364	CC(=O)O[C@H]1C[C@@]2(C)CN([C@H]3[C@@]4(C1)[C@@H]2C(=O)C[C@]12[C@H]4C[C@H](C(=O)[C@H]31)C(=C)C2)C	No	No	Yes	No	No	No	No	No	No	No	Yes	No	No	No	133
IMPHY006072	OC1OC(C2C1C(OC2O)c1ccc2c(c1)OCO2)c1ccc2c(c1)OCO2	No	No	Yes	Yes	Yes	No	Yes	Yes	No	No	Yes	No	No	No	184
IMPHY010647	O[C@@H]1O[C@@H]([C@@]2([C@H]1[C@H](OC2)c1ccc2c(c1)OCO2)O)c1ccc2c(c1)OCO2	No	No	Yes	Yes	Yes	No	Yes	Yes	Yes	Yes	Yes	No	No	No	154
IMPHY004212	O[C@@]12CO[C@H]([C@@H]1CO[C@@]2(O)c1ccc2c(c1)OCO2)c1ccc2c(c1)OCO2	No	No	Yes	Yes	Yes	No	Yes	Yes	Yes	Yes	Yes	No	No	Yes	143
IMPHY003954	O[C@]12CO[C@@H]([C@H]1CO[C@@]2(O)c1ccc2c(c1)OCO2)c1ccc2c(c1)OCO2	No	No	Yes	Yes	Yes	No	Yes	Yes	Yes	Yes	Yes	No	No	Yes	143
IMPHY013734	O[C@@]12COC([C@@]2(O)COC1c1ccc2c(c1)OCO2)c1ccc2c(c1)OCO2	No	No	Yes	Yes	Yes	No	Yes	Yes	Yes	Yes	Yes	No	No	No	150
IMPHY002961	COc1ccc2c(c1)c1cc(OC)c(cc1c1c2[C@@H](O)[C@@H]2CCCN2C1)OC	No	Yes	Yes	No	No	No	No	No	Yes	No	Yes	Yes	No	Yes	110
IMPHY012331	CC[C@@]1(O)C(=O)OCc2c1cc1-c3nc4cccc(c4cc3Cn1c2=O)OC	No	Yes	Yes	No	No	No	No	No	No	No	No	Yes	Yes	Yes	153
IMPHY014554	COC(=O)C1[C@H](O)O[C@H]([C@@H]2[C@@H]1C[C@@H]1N(C2)CC[C@]21C(=O)Nc1c2cccc1)C	No	No	Yes	No	No	No	No	No	Yes	No	No	No	No	Yes	117
IMPHY003153	COc1ccc2c(c1)c1CCN3[C@H](c1[nH]2)C[C@H]1[C@@H](C3)[C@H](C)OC=C1C(=O)OC	No	No	Yes	No	Yes	Yes	No	No	Yes	No	No	No	No	No	0.38
IMPHY014012	CCC1CC2CN3C1C(C2)(C(=O)OC)C1(CC3)Nc2c(C1=O)cc(cc2)OC	Yes	No	Yes	No	No	No	No	No	Yes	Yes	Yes	No	No	No	123
IMPHY008080	O=C[C@]12CCC[C@@]([C@H]2[C@@H]([C@@]23[C@H]1CC[C@](C3)(C(=C)C2)O)C(=O)O)(C)C(=O)O	Yes	Yes	Yes	No	No	No	No	No	No	Yes	No	No	No	No	134
IMPHY003715	COc1cc(ccc1O)[C@H]1OC[C@H]2[C@@H]1CO[C@@H]2c1ccc(c(c1)OC)O	No	No	Yes	No	No	No	No	No	Yes	Yes	No	No	No	No	185
IMPHY006641	OC1C2C(Cc3c(C2(C)O)cco3)C2(C(C1O)(O)C(C)(C)CCC2=O)C	No	Yes	Yes	No	No	No	No	No	No	No	Yes	No	No	No	101
IMPHY013322	O[C@@H]1[C@@H]2[C@H](Cc3c([C@@]2(C)O)cco3)[C@@]2([C@]([C@H]1O)(O)C(C)(C)CC[C@@H]2O)C	No	Yes	Yes	No	No	No	No	No	No	Yes	No	No	No	No	84
IMPHY004996	COc1c(O)cc(cc1OC)c1coc2c(c1=O)c(O)c1c(c2)OCO1	No	No	Yes	No	No	No	No	Yes	No	Yes	No	No	Yes	No	157
IMPHY013636	CCCCCCCCCC(=O)CCCCCCCCCCCCC(=O)O	No	No	Yes	No	No	No	No	No	Yes	No	No	No	No	No	29099
IMPHY000165	CCCCCCCCCCCCCCCCCCCCCCCC(=O)O	No	No	Yes	No	No	No	No	No	Yes	No	No	No	No	No	28694
IMPHY006554	CCCCCCCCCCCCCCCCCCCCCCOC(=O)C	No	No	Yes	No	No	No	No	No	Yes	No	No	No	No	No	6271
IMPHY004922	COC(=O)/C(=C/C=C/C(=C/C=C/C=C(/C=C/C=C(/C(=O)OC)C)C)/C)/C	Yes	No	Yes	No	No	No	No	No	No	No	No	No	No	Yes	178
IMPHY015626	CCCCCCCCCC(SSC(CCCCCCCCC)(C)C)(C)C	No	No	No	No	No	No	No	No	Yes	No	Yes	No	No	No	221
IMPHY015398	CCCCC(CCCC)CCCCCCCCC(CCCC)CCCC	No	No	Yes	No	No	Yes	No	No	Yes	No	Yes	No	No	No	251
IMPHY003130	CCCCCCCCCCCCCCCCCCCCCCCCC=C	No	No	No	No	No	No	No	No	Yes	No	Yes	No	No	No	183
IMPHY015455	CCCCCCCCCCCCCC(CCCCCCCC)CCCC	No	No	No	No	No	Yes	No	No	Yes	No	Yes	No	No	No	219
IMPHY015458	CCCCCCCCCCCCCCCC/C=C/CCCCCCCC	No	Yes	No	No	No	No	No	No	Yes	No	No	No	No	No	152
IMPHY009359	CCCCCCCCCCCCCCCCCCCCCCCCCC	No	No	No	No	No	No	No	No	Yes	No	Yes	No	No	No	274
IMPHY001922	COc1cc2C(=O)c3nccc4c3c(-c2cc1O)c1OCOc1c4OC	Yes	Yes	Yes	Yes	Yes	No	No	No	No	Yes	No	No	No	Yes	159
IMPHY000248	Cc1cc2c(c3c1OC1(C)CCC(C3C1)C(O)(C)C)[nH]c1c2cccc1	No	No	Yes	No	No	No	No	No	Yes	No	Yes	Yes	No	Yes	103
IMPHY002941	COc1c(OC)ccc2c1c[n+](C)c1c2ccc2c1cc1OCOc1c2	No	Yes	Yes	No	No	Yes	No	Yes	No	No	Yes	No	Yes	Yes	173
IMPHY011997	COC(=O)[C@H]1[C@@H](O)CC[C@@H]2[C@@H]1C[C@@H]1N(C2)CCc2c1[nH]c1c2cccc1	No	No	Yes	No	No	Yes	No	No	Yes	No	No	No	No	No	0.6
IMPHY011993	COC(=O)[C@H]1[C@@H](O)CC[C@H]2[C@@H]1C[C@@H]1N(C2)CCc2c1[nH]c1c2cccc1	No	No	Yes	No	No	Yes	No	No	Yes	No	No	No	No	No	0.6
IMPHY012007	COC(=O)[C@H]1[C@H](O)CC[C@@H]2[C@@H]1C[C@@H]1N(C2)CCc2c1[nH]c1c2cccc1	No	No	Yes	No	No	Yes	No	No	Yes	No	No	No	No	No	0.6
IMPHY012000	COC(=O)[C@@H]1[C@@H](O)CC[C@@H]2[C@@H]1C[C@@H]1N(C2)CCc2c1[nH]c1c2cccc1	No	No	Yes	No	No	Yes	No	No	Yes	No	No	No	No	No	0.6
IMPHY011996	COC(=O)[C@@H]1[C@@H](O)CC[C@H]2[C@@H]1C[C@H]1N(C2)CCc2c1[nH]c1c2cccc1	No	No	Yes	No	No	Yes	No	No	Yes	No	No	No	No	No	0.6
IMPHY011998	COC(=O)[C@@H]1[C@@H](O)CC[C@H]2[C@@H]1C[C@@H]1N(C2)CCc2c1[nH]c1c2cccc1	No	No	Yes	No	No	Yes	No	No	Yes	No	No	No	No	No	0.6
IMPHY001420	COC(=O)[C@H]1[C@@H](O)CC[C@@H]2[C@@H]1Cc1n(C2)ccc2-c1nc1c2cccc1	Yes	No	Yes	No	No	Yes	No	No	Yes	Yes	No	No	No	Yes	117
IMPHY011950	COC(=O)C1=CO[C@H]([C@@H]2[C@@H]1C[C@@H]1N(C2)CCc2c1[nH]c1c2cccc1)C	No	No	Yes	No	Yes	Yes	No	No	No	No	No	No	No	No	0.61
IMPHY011955	COC(=O)C1=CO[C@@H]([C@H]2[C@@H]1C[C@@H]1N(C2)CCc2c1[nH]c1c2cccc1)C	No	No	Yes	No	Yes	Yes	No	No	No	No	No	No	No	No	0.61
IMPHY011953	COC(=O)C1=CO[C@H]([C@H]2[C@@H]1C[C@H]1N(C2)CCc2c1[nH]c1c2cccc1)C	No	No	Yes	No	Yes	Yes	No	No	No	No	No	No	No	No	0.61
IMPHY002427	CN([C@H]1CC[C@]2(C(=CC[C@@H]3[C@@H]2CC[C@]24[C@H]3CC[C@@H]4[C@@H](N(C2)O)C)C1)C)C	Yes	No	Yes	No	No	No	No	No	No	No	Yes	No	No	No	209
IMPHY011365	O[C@H]1C[C@@H](C(=O)O)[C@@H]2[C@@H](C1)[C@]1(C)C[C@@H](O[C@]31C[C@@H]2OC3=O)c1cocc1	No	No	Yes	No	Yes	No	No	No	No	No	Yes	No	No	No	135
IMPHY011813	O=C1O[C@@H](C[C@@]2([C@H]1CC[C@@]1([C@H]2[C@@H]2C=C[C@@]1(O)C(=O)O2)C)C)c1cocc1	Yes	No	Yes	No	No	No	No	No	No	No	No	No	No	No	86
IMPHY002196	O[C@H]1CN2[C@@H]3[C@@H]1COC(=O)[C@](C)(O)[C@]([C@H](C(=O)O[C@@H]3CC2)C(C)C)(C)O	Yes	No	Yes	No	No	No	No	No	No	No	Yes	No	No	No	114
IMPHY007193	CCCCCCCCCCCCCCCCCC(=O)OCC	No	No	Yes	No	No	No	No	No	Yes	No	No	No	No	No	5574
IMPHY013551	OCCCCCCCCCC(CCCCCCCC(=O)O)O	No	Yes	Yes	No	No	No	No	No	No	No	No	No	No	No	28932
IMPHY014724	OCCCCCCCCC(CCCCCCCCC(=O)O)O	No	Yes	Yes	No	No	No	No	No	No	No	No	No	No	No	28932
IMPHY006063	CCCCCCCCCCCCCCCCCCCCC=C	No	No	No	No	No	No	No	No	Yes	No	Yes	No	No	No	155
IMPHY015352	CCCCCCCCCCCCCCCCCCC(CC)C	No	No	Yes	No	No	Yes	No	No	Yes	No	Yes	No	No	No	188
IMPHY015132	CCCCCCCCCCCC(CCCCCCCCC)C	No	No	Yes	No	No	Yes	No	No	Yes	No	Yes	No	No	No	193
IMPHY009375	CCCCCCCCCCCCCCCCCCCCCC	No	No	No	No	No	No	No	No	Yes	No	Yes	No	No	No	232
IMPHY002079	COc1c(OC)cc2c3c1-c1ccccc1C(=O)c3ncc2	Yes	No	Yes	Yes	Yes	No	No	No	No	Yes	No	Yes	No	Yes	138
IMPHY002840	COc1cccc2c1[nH]c1c2cc(c2c1C=CC(O2)(C)C)C	Yes	No	Yes	Yes	No	No	No	No	Yes	No	No	No	No	Yes	127
IMPHY007446	COc1ccc2c(c1)c1cc(C)c3c(c1[nH]2)C=CC(O3)(C)C	No	No	No	Yes	No	No	No	No	No	Yes	No	No	No	Yes	102
IMPHY011293	O=C1C=C[C@]2(C(=C1)CC[C@@H]1[C@@H]2[C@@H](O)C[C@]2([C@H]1CCC2=O)C)C	No	Yes	Yes	No	No	No	No	No	No	No	No	No	No	No	55
IMPHY015759	CC1COC2=C1C(=O)c1c(C2=O)c2CCCC(c2cc1)(C)C	Yes	No	Yes	No	No	No	No	No	No	Yes	Yes	No	No	Yes	94
IMPHY005537	Oc1cc2c(=O)oc3c4c2c(c1O)oc(=O)c4cc(c3O)O	Yes	No	Yes	No	No	No	No	No	No	No	No	No	No	No	160
IMPHY000627	COc1cc(CNC(=O)CCCCCCC(C)C)ccc1O	No	No	Yes	No	No	No	Yes	Yes	No	No	No	No	No	Yes	187
IMPHY003988	CO[C@H]1C=C[C@]23[C@H](C1)N(C[C@@H]2O)Cc1c3cc2OCOc2c1	No	Yes	Yes	No	No	Yes	No	No	No	No	No	No	No	No	100
IMPHY004059	C/C=C/1CN2[C@@H]3C([C@H]1C[C@H]2c1c(C3)c2c([nH]1)cccc2)CO	No	No	Yes	No	No	No	No	No	Yes	No	No	No	No	No	91
IMPHY013304	O=C1O[C@@H]2CCN3[C@@H]2C(=CC3)COC(=O)[C@]([C@H]([C@H]1C)C)(C)O	Yes	No	Yes	No	No	No	No	No	No	No	Yes	No	No	No	85
IMPHY011967	Oc1cc2O[C@H](c3ccc(c(c3)O)O)[C@H](C(=O)c2c(c1)O)O	No	No	Yes	No	Yes	No	No	No	No	Yes	No	Yes	No	No	623
IMPHY005463	Oc1ccc(c(c1)O)c1oc2cc(O)cc(c2c(=O)c1O)O	No	No	Yes	No	No	No	Yes	No	No	No	Yes	No	Yes	Yes	155
IMPHY008684	COc1c(O)cc(c2c1oc(cc2=O)c1ccccc1)OC	No	No	Yes	Yes	No	No	No	Yes	No	Yes	No	No	Yes	No	158
IMPHY007526	COc1c(O)ccc2c1O/C(=Cc1ccc(c(c1)O)O)/C2=O	Yes	No	Yes	No	No	No	No	No	No	No	No	No	Yes	No	142
IMPHY009427	COc1cc(O)c2c(c1O)C(=O)c1c(C2=O)c(O)cc(c1)C	Yes	No	Yes	Yes	No	Yes	Yes	Yes	No	No	No	No	Yes	Yes	153
IMPHY004501	COc1cc(O)c2c(c1)oc(c(c2=O)OC)c1ccc(c(c1)OC)OC	No	No	Yes	No	Yes	No	No	No	No	Yes	Yes	No	Yes	Yes	175
IMPHY012388	OCC1=C[C@H]2[C@@H](O)[C@@](O)(C[C@H]([C@@]2([C@H]2[C@@](C1)(O)C(=O)C(=C2)C)O)C)C(=C)C	No	No	Yes	No	No	No	No	No	No	No	Yes	No	Yes	No	137
IMPHY010532	C=C[C@H]1[C@@H](OC=C2[C@@]1(O)CCOC2=O)O[C@@H]1O[C@H](CO)[C@H]([C@@H]([C@H]1O)O)O	No	No	Yes	No	No	No	No	No	No	No	No	No	No	Yes	155
IMPHY000143	OCC(CCNc1ncnc2c1ncn2[C@@H]1O[C@@H]([C@H]([C@H]1O)O)CO)C	No	No	Yes	No	No	No	No	No	No	No	Yes	No	No	Yes	117
IMPHY006511	C/C=C/1C[C@@H](C)[C@@](C)(O)C(=O)OCC2=CCN3C[C@@H](OC1=O)[C@@H](O)C23	Yes	No	Yes	No	No	No	No	No	No	No	Yes	No	No	Yes	100
IMPHY005917	COc1c(OC)cc(cc1OC)c1cc(=O)c2c(o1)cc(cc2O)O	No	No	Yes	Yes	Yes	No	No	Yes	No	No	No	No	Yes	No	170
IMPHY001776	COc1ccc(cc1)c1cc(=O)c2c(o1)c(OC)c(c(c2O)OC)O	Yes	No	Yes	Yes	No	No	Yes	Yes	No	Yes	No	No	Yes	No	161
IMPHY004336	COc1c(oc2c(c1=O)c(O)c(c(c2)OC)OC)c1ccc(cc1)O	Yes	Yes	Yes	No	No	No	No	No	No	Yes	Yes	No	Yes	No	184
IMPHY014492	COc1c(OC)cc(c2c1C(=O)c1c(C2=O)cc(c(c1O)C)O)OC	Yes	No	Yes	No	No	No	No	No	No	Yes	Yes	No	Yes	Yes	170
IMPHY012358	CC(=CCc1c(O)cc2c(c1O)C(=O)C[C@H](O2)c1ccc(cc1)O)C	Yes	No	Yes	Yes	No	No	Yes	Yes	No	No	Yes	No	No	No	164
IMPHY000744	OCC1=C[C@H]2[C@H](C(=C)C)C(=O)C[C@H]([C@@]2(C2[C@@](C1)(O)C(=O)C(=C2)C)O)C	No	No	Yes	No	No	No	No	No	No	No	Yes	No	Yes	No	139
IMPHY000553	COc1ccc2c(-c3c4[C@H](C2)NCCc4c(c2c3OCO2)OC)c1O	No	No	Yes	No	No	No	No	No	No	No	Yes	No	No	No	122
IMPHY010721	O=C1C=C[C@]2(C(=C1)CC[C@@H]1[C@@H]2[C@H](O)C[C@]23[C@H]1CC[C@@H]3[C@@H](N(C2)C)C)C	No	Yes	Yes	No	No	No	No	No	No	No	No	No	No	No	58
IMPHY002096	CN([C@H]1CC[C@]2(C(=CC[C@@H]3[C@@H]2CC[C@]24[C@H]3CC[C@@H]4[C@@H](NC2)C)C1)C)C	Yes	No	Yes	No	No	No	No	No	No	No	Yes	No	No	No	200
IMPHY011559	OC(=O)[C@H]1[C@H]2[C@]3([C@H]4[C@]51CC(=C)[C@](C5)(O)CC4)C=C[C@@H]([C@@]2(C)C(=O)O3)O	No	No	Yes	No	No	No	No	No	No	Yes	No	No	No	No	123
IMPHY011232	O[C@H]1C[C@H]2C(=O)O[C@@H]3[C@H]2[C@@H](C1)[C@]1(C)C[C@H](OC(=O)[C@H]1C3)c1ccoc1	No	No	Yes	No	No	No	No	No	No	No	No	No	No	Yes	104
IMPHY014889	Cc1cc2c3ccccc3n3c2c2c1O[C@@]1(C)CC[C@H]([C@@H]2C1)C3(C)C	Yes	No	Yes	No	No	No	No	No	Yes	No	No	Yes	No	Yes	90
IMPHY000593	CCCCCCCCCCCCCCCCCCCCCCCCO	No	No	Yes	No	No	No	No	No	Yes	No	Yes	No	No	No	515
IMPHY005391	CCCCCCCCCCCCCCCCCCCCCCC(=O)O	No	No	Yes	No	No	No	No	No	Yes	No	No	No	No	No	27602
IMPHY009681	CCCCCCCCCCCCCCCCCCCCCC(=O)OC	Yes	No	Yes	No	No	No	No	No	Yes	No	Yes	No	No	No	195
IMPHY004533	CCCCCCCCCCCCCCCCCCCCCCC(C)C	No	No	No	No	No	Yes	No	No	Yes	No	Yes	No	No	No	220
IMPHY013978	CCCCCCCCCCCCCCCCCCCCCCCC=C	No	No	No	No	No	No	No	No	Yes	No	Yes	No	No	No	176
IMPHY009377	CCCCCCCCCCCCCCCCCCCCCCCCC	No	No	No	No	No	No	No	No	Yes	No	Yes	No	No	No	264
IMPHY005263	CCCCCCCCCCCCCCCCCCCCCCCO	No	No	Yes	No	No	No	No	No	Yes	No	Yes	No	No	No	495
IMPHY007212	CCCCCCCCCCCCCCCCCCCCCC(=O)O	No	No	Yes	No	No	No	No	No	Yes	No	No	No	No	No	26510
IMPHY004076	CCCCCCCCCCCCCCCCCCCC(=O)OCC	No	No	Yes	No	No	No	No	No	Yes	No	No	No	No	No	6074
IMPHY015203	CCCCCCCCCCCCCCCCCCCCCCC=C	No	No	No	No	No	No	No	No	Yes	No	Yes	No	No	No	169
IMPHY004880	CCCCCCCCCCCCCCCCCCCCC(CC)C	No	No	Yes	No	No	Yes	No	No	Yes	No	Yes	No	No	No	205
IMPHY009355	CCCCCCCCCCCCCCCCCCCCCCCC	No	No	No	No	No	No	No	No	Yes	No	Yes	No	No	No	253
IMPHY000306	CC[C@H]1C(=O)C[C@@H]2[C@]1(C)CC[C@H]1[C@H]2CC=C2[C@]1(C)CC[C@H](C2)NC	Yes	No	No	No	No	No	No	No	No	No	Yes	No	No	No	197
IMPHY008870	CNC1CC[C@]2(C(=CC[C@@H]3[C@@H]2CC[C@]2([C@H]3CC=C2C(O)C)C)C1)C	Yes	No	Yes	No	No	No	No	No	No	No	Yes	No	No	No	196
IMPHY000999	CO[C@@H]1C[C@]23N(CCC2=C[C@@H]1O)CCc1c3cc(OC)c(c1)OC	No	No	Yes	No	No	No	No	No	Yes	Yes	Yes	Yes	No	Yes	90
IMPHY013264	OC[C@]12CC[C@H]3[C@H]([C@@H]1CC[C@@H]2[C@@H](N)C)CC=C1[C@]3(C)CC[C@@H](C1)N	Yes	No	Yes	No	No	No	No	No	No	No	Yes	No	No	No	685
IMPHY002835	CC(=O)OC1CC2OC2(C)CC2C(C3C=C1C(=O)O3)C(C)C(=O)O2	No	No	Yes	No	No	No	No	No	No	Yes	No	No	No	No	113
IMPHY010420	CC(=O)O[C@H]1C[C@@H]2O[C@@]2(C)C[C@H]2[C@H]([C@H]3C=C1C(=O)O3)C(=C)C(=O)O2	No	No	Yes	No	No	No	No	No	No	No	Yes	No	No	No	113
IMPHY005864	CO[C@H]([C@@](C(O)(C)C)(C(=O)OCC1=CC[N+]2([C@H]1[C@@H](O)CC2)[O-])O)C	No	No	Yes	No	No	No	No	No	No	No	Yes	No	No	Yes	131
IMPHY012454	OC[C@H]1O[C@@H](Oc2ccc(cc2)C[C@@H](C(=O)O)N)[C@@H]([C@H]([C@@H]1O)O)O	No	No	Yes	No	No	No	No	No	No	No	No	No	No	No	11827
IMPHY006164	CC(=CCc1cc(C(=O)/C=C/c2ccc(cc2)O)c(cc1O)O)C	Yes	Yes	Yes	Yes	Yes	No	No	No	No	No	No	No	Yes	No	215
IMPHY000231	O=C1C[C@]2(C)CN3[C@H]4[C@@]5(C1)[C@@H]2[C@@H]3C[C@]12[C@H]5[C@H](O)[C@H](C([C@H]41)O)C(=C)C2	Yes	No	Yes	No	No	No	No	No	No	No	Yes	No	No	No	125
IMPHY004338	COc1cc(ccc1O)c1coc2c(c1=O)c(O)c(c(c2)O)OC	No	No	Yes	No	No	No	No	Yes	No	No	No	No	Yes	No	168
IMPHY004492	COc1ccc(cc1O)c1coc2c(c1=O)c(O)c(c(c2)O)OC	Yes	Yes	Yes	No	No	No	No	Yes	No	No	No	No	Yes	No	165
IMPHY006119	C/C/1=C/C2=CC(CC32OC(=C(C3=O)C)CC(/C=CC1=O)(C)C)(C)O	No	No	No	No	No	No	No	No	No	No	Yes	No	No	No	124
IMPHY005764	CC(=CCc1c(O)ccc2c1O[C@@H](CC2=O)c1ccc(cc1)O)C	No	No	Yes	Yes	No	No	Yes	Yes	No	No	Yes	No	No	No	159
IMPHY013499	O=C1C[C@]2(C)C3=C(O)C(=O)C(=CC3=CC=C2C([C@H]1O)(C)C)C(C)C	No	No	Yes	No	No	No	No	No	No	No	Yes	No	No	No	127
IMPHY005235	O[C@@H]1[C@H](Oc2c(C1=O)c(O)c(c(c2)O)C)c1cc(O)c(c(c1)O)O	Yes	No	Yes	No	Yes	No	No	No	No	Yes	No	Yes	No	Yes	170
IMPHY002049	OC(=O)/C=C(C=C[C@]1(O)[C@@]2(C)CO[C@]1(C)C[C@H](C2)O)/C	Yes	No	Yes	No	No	No	No	No	No	No	No	No	No	No	126
IMPHY007517	CC[C@H](CC[C@H]1[C@@H](C)CC[C@@H]2[C@]1(C)CCCC2(C)C)C	No	No	Yes	No	No	No	No	No	Yes	Yes	No	No	Yes	No	81
IMPHY012206	OC[C@H](c1ccccc1)C(=O)OC1CC2CCC(C1)N2	No	No	Yes	No	No	No	No	No	No	No	No	No	No	No	0.49
IMPHY010550	Oc1ccc(cc1)[C@@H]1CC(=O)c2c(O1)cc(cc2O)O	Yes	Yes	Yes	Yes	Yes	No	No	Yes	No	No	No	Yes	No	No	136
IMPHY007425	Oc1ccc2c(c1)O[C@@H](CC2=O)c1ccc(c(c1)O)O	No	Yes	Yes	Yes	No	No	No	Yes	No	No	No	No	No	No	1872
IMPHY011990	Oc1ccc(cc1)[C@H]1Oc2cc(O)cc(c2C[C@H]1O)O	Yes	No	Yes	No	No	No	No	No	No	No	No	Yes	No	No	1886
IMPHY005430	Oc1ccc(cc1)c1oc2cc(O)ccc2c(=O)c1O	No	No	Yes	Yes	No	No	Yes	No	No	No	Yes	No	Yes	No	156
IMPHY009494	COc1ccc2c(-c3c4OCOc4cc4c3[C@H](C2)N(C)CC4)c1O	No	No	Yes	No	No	No	No	No	No	No	No	No	No	Yes	258
IMPHY014537	CC[C@@]12CN(CC[C@@]3(C(=O)C(=Nc4ccccc34)C1)O)C[C@@H]1[C@H]2O1	Yes	No	Yes	No	No	No	No	No	Yes	No	No	Yes	No	No	124
IMPHY007843	C=C1C[C@@]23C[C@H]1CC[C@H]3[C@@]13[C@H]([C@@H]2C(=O)O)[C@@](C)([C@H](CC1)O)C(=O)O3	Yes	No	Yes	No	No	No	No	No	No	Yes	No	No	No	No	121
IMPHY008084	OC(=O)[C@H]1[C@H]2[C@]3([C@H]4[C@]51CC(=C)[C@](C5)(O)CC4)CCC[C@@]2(C)C(=O)O3	Yes	Yes	Yes	No	No	No	No	No	No	Yes	No	No	No	No	127
IMPHY001872	CCC/C=CC/C=CCCCCCCCc1cc(O)cc(c1)O	No	No	Yes	No	No	No	Yes	No	Yes	Yes	No	No	Yes	No	154
IMPHY002156	O=C1C=C[C@]2(C(=C1)CC[C@@H]1[C@@H]2CC[C@]23[C@H]1CC[C@@H]3[C@@H](NC2)C)C	No	Yes	Yes	No	No	No	No	No	No	No	No	No	No	No	30
IMPHY008810	OC[C@H]1[C@@H]2Cc3c4cc(O)ccc4[nH]c3[C@H]3[N+]2=C/C(=C/C)/[C@H]1C3	No	No	Yes	No	No	No	No	No	Yes	No	Yes	No	No	Yes	104
IMPHY010971	N[C@H]1CC[C@]2(C(=CC[C@@H]3[C@@H]2CC[C@]24[C@H]3CC[C@@H]4[C@@H](N=C2)C)C1)C	Yes	No	Yes	No	No	No	No	No	No	No	Yes	No	No	No	182
IMPHY003413	COc1cc2CCNC(c2cc1O)Cc1ccc(c(c1)OC)O	No	No	Yes	No	No	No	No	No	Yes	No	Yes	Yes	No	No	16
IMPHY007047	O[C@@H]1[C@H](O)[C@H](O[C@H]1n1cnc2c1[nH]cnc2=O)COP(=O)(O)O	No	No	Yes	No	No	No	No	No	No	No	No	No	No	No	31
IMPHY009358	CCCCCCCCCCCCCCCCCCCCCCO	No	No	Yes	No	No	No	No	No	Yes	No	Yes	No	No	No	474
IMPHY015279	CCCCCCCCCCCCCCCCCCCCC(C)C	No	No	No	No	No	Yes	No	No	Yes	No	Yes	No	No	No	203
IMPHY013900	CCCCCCCCCCCCCCCCCCCCCC=C	No	No	No	No	No	No	No	No	Yes	No	Yes	No	No	No	162
IMPHY015412	CCCCCCCCCCCCCCCCCC(CCCC)C	No	No	Yes	No	No	Yes	No	No	Yes	No	Yes	No	No	No	197
IMPHY009490	CCCCCCCCCCCCCCCCCCCCCCC	No	No	No	No	No	No	No	No	Yes	No	Yes	No	No	No	243
IMPHY012555	COc1ccc2c(c1)n(C)c(cc2=O)c1ccc2c(c1)OCO2	Yes	No	No	No	Yes	Yes	No	Yes	No	No	No	Yes	No	Yes	134
IMPHY002159	CO[C@@H]1C[C@]23N(CCC2=C[C@H]1O)CCc1c3cc(OC)c(c1)O	No	No	Yes	No	No	Yes	No	No	Yes	No	No	Yes	No	No	89
IMPHY008843	CC[C@@]12CC[C@H]3[C@@]4([C@H]2N(C[C@@H]2[C@H]1O2)CC4)c1ccccc1N3C	Yes	No	Yes	No	No	No	No	No	Yes	Yes	No	No	No	No	93
IMPHY003156	CC[C@H]1[C@@H]2C[C@@H]3N([C@@H]1O)[C@@H]1[C@H]2[C@@H](O)[C@]2([C@H]3Nc3c2cccc3)C1	Yes	No	Yes	No	No	Yes	No	No	Yes	No	No	No	No	No	106
IMPHY009590	OC[C@H]1O[C@@H](O[C@@H]2CC(=C(C(C2)(C)C)C=O)C)[C@@H]([C@H]([C@@H]1O)O)O	No	No	Yes	No	No	No	No	No	No	No	No	No	No	Yes	199
IMPHY011419	OC[C@H]1OC(O)[C@H]([C@H]([C@@H]1O[C@@H]1O[C@H](CO)[C@H]([C@@H]([C@@H]1O)O)O)O)O	No	No	Yes	No	No	No	No	No	No	No	No	No	No	No	5074
IMPHY008996	OC[C@H]1O[C@@H](Oc2ccc(cc2CC(=O)O)O)[C@@H]([C@H]([C@@H]1O)O)O	No	No	Yes	No	No	No	No	No	No	No	No	No	No	Yes	383
IMPHY010070	OC[C@H]1O[C@@H](OC(=O)c2cc(O)c(c(c2)O)O)[C@@H]([C@H]([C@@H]1O)O)O	No	No	Yes	No	No	No	No	No	No	No	No	Yes	Yes	No	385
IMPHY010354	O[C@@H]1CC[N+]2([C@@H]1C(=CC2)COC(=O)[C@]([C@@H](O)C)(C(C)C)O)[O-]	No	No	Yes	No	No	No	No	No	No	No	Yes	No	No	No	120
IMPHY015156	C#C/C(=N/Nc1ccc(cc1[N+](=O)[O-])[N+](=O)[O-])/c1cccs1	Yes	No	Yes	No	No	No	No	No	No	No	No	No	Yes	Yes	160
IMPHY012444	CCOC(c1c(OC)ccc2c1oc(=O)cc2)C(C(=C)C)O	Yes	No	Yes	No	No	No	No	Yes	No	No	Yes	No	No	Yes	164
IMPHY008193	CO[C@@H]1O[C@@H](CO[C@@H]2OC[C@@]([C@@H]2O)(O)CO)[C@@H]([C@@H]([C@@H]1O)O)O	No	No	Yes	No	No	No	No	No	No	No	No	No	No	No	222
IMPHY005400	C=C[C@@](CC[C@H]1[C@](C)(O)CC[C@@H]2[C@]1(C)CCCC2(C)C)(O)C	No	No	Yes	No	Yes	No	No	Yes	Yes	Yes	No	No	Yes	No	69
IMPHY006192	OC(=O)/C=C(/CC[C@@]1(C)[C@H](C)CC[C@@]2([C@@H]1CCC=C2C)C)C	Yes	No	Yes	No	No	No	No	No	No	No	No	No	No	No	119
IMPHY005130	CC(=C)C1CCC(=C)C2[C@H]1C=C(C)C(=O)C1=C2C(=O)[C@@H](C1)C	Yes	No	Yes	No	No	No	No	No	No	Yes	Yes	No	No	No	105
IMPHY013050	OC[C@]1(C)CCC[C@]2([C@H]1CCc1c2ccc(c1)C(O)(C)C)C	No	No	Yes	No	Yes	No	Yes	Yes	Yes	No	Yes	No	No	No	72
IMPHY010187	OC(=O)[C@@]1(C)CCC[C@]2([C@H]1CCc1c2ccc(c1)C(C)C)C	Yes	No	Yes	No	Yes	Yes	No	No	Yes	No	Yes	No	No	No	109
IMPHY001985	CC1=CC(=O)[C@@H]2[C@]([C@H]1/C=C/c1cocc1)(C)CCCC2(C)C	Yes	No	Yes	No	No	No	No	No	No	No	No	No	No	No	101
IMPHY000122	COc1cc2cc3CC(C)(O)CC(=O)c3c(c2c(c1)O)O	Yes	No	Yes	No	No	No	No	No	Yes	No	Yes	No	No	Yes	101
IMPHY004611	COc1ccc(cc1)c1cc(=O)c2c(o1)cc(cc2O)O	No	No	Yes	Yes	Yes	No	No	Yes	No	No	No	No	Yes	No	138
IMPHY013009	CC1Oc2c(C1(C)C)c(=O)oc(c2)c1ccc(c(c1)O)O	No	No	Yes	Yes	No	No	No	No	No	No	No	No	Yes	Yes	122
IMPHY001593	COc1cc2C[C@H](C)OC(=O)c2c2c1C[C@H](O2)C(O)(C)C	No	No	Yes	No	No	No	No	No	No	No	Yes	No	No	No	95
IMPHY001386	OC[C@]1(C)CCC[C@]2([C@H]1CC=C1[C@@H]2CCC(=C1)C(C)C)C	No	No	Yes	No	No	No	No	No	No	No	Yes	No	No	No	71
IMPHY007795	OC[C@]1(C)CCC[C@]2([C@H]1CCc1c2ccc(c1)C(C)C)C	No	No	Yes	No	Yes	Yes	No	Yes	Yes	No	Yes	No	No	No	75
IMPHY009311	CCCCCOC(=O)c1cc(O)c(c(c1)O)O	No	No	Yes	Yes	No	No	No	Yes	Yes	Yes	No	No	Yes	No	799
IMPHY012747	Oc1ccc(cc1)c1cc(=O)c2c(o1)cc(c(c2O)O)O	Yes	No	Yes	Yes	No	No	Yes	Yes	No	No	No	No	Yes	No	166
IMPHY012224	Oc1cc2O[C@@H](c3ccc(c(c3)O)O)[C@@H](Cc2c(c1)O)O	No	No	Yes	No	No	No	No	No	No	No	Yes	Yes	No	No	1996
IMPHY004600	Oc1cc(O)c2c(c1)occ(c2=O)c1ccc(c(c1)O)O	Yes	No	Yes	No	No	No	No	Yes	No	No	No	No	Yes	Yes	151
IMPHY009347	Cc1cc(O)c2c(c1)C(=O)c1c(C2=O)c(O)c(c(c1)O)O	Yes	No	Yes	Yes	Yes	Yes	Yes	Yes	No	No	No	No	Yes	Yes	148
IMPHY011724	CCCCC[C@H]1O[C@H]1C/C=CCCCCCCCC(=O)O	No	Yes	Yes	No	No	No	No	No	Yes	No	No	No	No	No	35
IMPHY011658	CCCCCC1OC1C/C=CCCCCCCCC(=O)O	No	Yes	Yes	No	No	No	No	No	Yes	No	No	No	No	No	35
IMPHY009570	CCCCCCCCC1=C(C1)CCCCCCCC(=O)O	No	No	Yes	No	No	No	No	No	Yes	No	No	No	No	No	26919
IMPHY000647	O=C1C=C2C3(N1CCc1c3cc3c(c1)OCO3)CCC=C2	Yes	No	Yes	No	No	Yes	No	No	No	No	No	No	No	No	100
IMPHY001018	O=C1O[C@@H]2[C@@H]([C@H]1C)[C@@H]1OC(=O)C(=C1)[C@@H]1[C@H]([C@H]3[C@@](C2)(C)O3)O1	Yes	No	Yes	No	No	No	No	No	No	No	Yes	No	No	Yes	108
IMPHY005911	CO[C@@H]([C@@](C(=O)OCC1=CCN2[C@H]1CCC2)(C(C)C)O)C	No	No	Yes	No	No	No	No	No	No	No	Yes	No	No	No	113
IMPHY007288	OC[C@H]1O[C@@H](Oc2c(N)[nH]c(nc2=O)N)[C@@H]([C@H]([C@@H]1O)O)O	Yes	No	Yes	No	No	No	No	No	No	No	No	No	No	Yes	350
IMPHY005553	OCCCCCCCCCCCCCCCCCC(=O)O	No	No	Yes	No	No	No	No	No	No	No	No	No	No	No	23226
IMPHY000570	OCCCCCCC(C(CCCCCCCC(=O)O)O)O	No	No	Yes	No	No	No	No	No	No	No	No	No	No	No	27831
IMPHY011584	CCCCCCCCCCCCCCCCCCCCO	No	No	Yes	No	No	No	No	No	Yes	No	Yes	No	No	No	433
IMPHY007213	CCCCCCCCCCCCCCCCCC(=O)OC	Yes	No	Yes	No	No	No	No	No	Yes	No	Yes	No	No	No	164
IMPHY012583	CCCCCCCCCCCCCCCCCCC(C)C	No	No	No	No	No	Yes	No	No	Yes	No	Yes	No	No	No	185
IMPHY014024	CCCCCCCCCCCCCCCCCCCC=C	No	No	No	No	No	No	No	No	Yes	No	Yes	No	No	No	148
IMPHY015236	CCCC(CCCC(CCCC(CCCC(C)C)C)C)C	No	No	Yes	No	No	No	No	No	Yes	No	No	No	No	No	206
IMPHY003039	CCCCCCCCCCC(CCCCCCCCC)C	No	No	Yes	No	No	Yes	No	No	Yes	No	Yes	No	No	No	184
IMPHY009382	CCCCCCCCCCCCCCCCCCCCC	No	No	No	No	No	No	No	No	Yes	No	Yes	No	No	No	222
IMPHY001000	COc1cc2c(cc1O)CCN1[C@@]32C[C@@H](O)C=CC3=CC1	No	No	Yes	No	No	Yes	No	No	Yes	No	No	Yes	No	No	84
IMPHY014737	C/C=C1/CN2CC[C@@H]1[C@](C)(O)c1c(C2)c2c([nH]1)cccc2	Yes	No	Yes	No	No	No	No	No	Yes	No	No	Yes	No	No	83
IMPHY006857	COc1cc2oc(=O)ccc2cc1[C@@H]1OC(=O)[C@@]2([C@H]1O2)C	Yes	No	Yes	No	No	No	No	No	No	Yes	Yes	No	No	No	123
IMPHY004491	O=C1/C(=C/2C(=O)Nc3c2cccc3)/Nc2c1cccc2	Yes	No	Yes	Yes	No	No	No	Yes	Yes	No	No	No	Yes	No	117
IMPHY004097	CCCCCCCCCCCCCCCCCC(=O)[O-]	No	No	Yes	No	No	No	No	No	Yes	No	No	No	No	No	22143
IMPHY004631	CCCCCCCCCCCCCCCCCC(=O)O	No	No	Yes	No	No	No	No	No	Yes	No	No	No	No	No	22143
IMPHY004970	CCCCCCCCCCCCC/C=C/C=C/C(=O)O	No	Yes	Yes	No	No	No	No	No	Yes	No	No	No	No	No	188
IMPHY009624	CCCCCCCCCCCCCCCC(=O)OCC	No	No	Yes	No	No	No	No	No	Yes	No	No	No	No	No	5073
IMPHY012094	CCCCCCCCCCCCCC(=O)OCCCC	Yes	No	Yes	No	No	No	No	No	Yes	No	No	No	No	No	64
IMPHY012348	CCCCCCCCCCCCCCCCCC(C)C	No	No	No	No	No	Yes	No	No	Yes	No	Yes	No	No	No	176
IMPHY010579	CCCCCCCCCCCCCCCCCCC=C	No	No	No	No	No	No	No	No	Yes	No	Yes	No	No	No	141
IMPHY015381	CCCCCCCCCCCCCC/C=C(/CCC)C	No	No	Yes	No	No	No	No	No	Yes	No	No	No	No	No	138
IMPHY015330	CCCCCCCCCCCCCCCCC#CCC	No	No	Yes	No	No	No	No	No	Yes	No	Yes	No	No	No	154
IMPHY012615	CCCCCCCCCCC#CCCCCCCCC	No	No	No	No	No	No	No	No	Yes	No	Yes	No	No	No	164
IMPHY006951	CCCCCCCCCCCCCCCCCCCC	No	No	No	No	No	No	No	No	Yes	No	Yes	No	No	No	211
IMPHY004830	O[C@H]1O[C@H](COC(=O)c2cccnc2)[C@H]([C@@H]([C@H]1O)O)O	Yes	No	No	No	No	No	No	No	No	Yes	No	No	No	No	755
IMPHY015091	CC([C@@](C(=O)OC[C@@H]1CCN2[C@H]1CCC2)([C@H](O)C)O)C	No	No	Yes	No	No	No	No	No	Yes	No	Yes	No	No	No	116
IMPHY004142	CC([C@@](C(=O)OCC1=CCN2[C@H]1CCC2)([C@H](O)C)O)C	No	No	Yes	No	No	No	No	No	No	No	Yes	No	No	No	109
IMPHY004717	Oc1ccc(c(c1)O)C(=O)/C=C/c1ccc(c(c1)O)O	Yes	Yes	Yes	Yes	Yes	No	No	No	No	No	No	No	Yes	No	231
IMPHY014278	COc1cccc2c1C(=O)c1c(C2=O)c(O)c(cc1)C	Yes	No	Yes	No	No	No	No	No	No	No	Yes	No	Yes	Yes	153
IMPHY007592	CC[C@]1(C)CC[C@H]2[C@H](C1)CC[C@@H]1[C@]2(C)CCCC1(C)C	No	No	Yes	No	No	No	No	No	No	Yes	No	No	Yes	No	64
IMPHY001097	CCCCCCCCC1=C(C1)CCCCCCC(=O)O	No	No	Yes	No	No	No	No	No	Yes	No	No	No	No	No	25637
IMPHY001097	CCCCCCCCC1=C(C1)CCCCCCC(=O)O	No	No	Yes	No	No	No	No	No	Yes	No	No	No	No	No	25637
IMPHY011652	OC(=O)/C=C(C=C[C@@]1(O)C(=CC(=O)CC1(C)C)C)/C	Yes	No	Yes	No	No	No	No	No	No	Yes	No	No	No	No	127
IMPHY012197	OC[C@H]1O[C@H]([C@@H]([C@@H]1O)O)n1cnc2c1ncnc2N	No	No	Yes	No	No	No	No	No	No	No	No	No	No	Yes	67
IMPHY001935	O=C1c2ccccc2C(=O)c2c1c(O)c(c(c2)O)O	Yes	No	Yes	No	No	No	No	No	No	No	No	No	Yes	Yes	127
IMPHY000061	C[C@H]1CC[C@@]2([C@@]3([C@H]1C[C@H](C2(C)C)CC3)C)O	No	No	Yes	No	No	No	No	No	Yes	Yes	No	No	No	No	36
IMPHY003822	CC([C@@H]1CC[C@H]([C@]23[C@H]1[C@H]2[C@@](C)(O)CC3)C)C	No	No	Yes	No	No	No	No	No	Yes	No	Yes	No	No	No	68
IMPHY003821	CC([C@H]1CC[C@@H](C23[C@@H]1[C@@H]2[C@@](C)(O)CC3)C)C	No	No	Yes	No	No	No	No	No	Yes	No	Yes	No	No	No	68
IMPHY004352	CC1=C2C(=O)C3C(C2(CC1)C(C)CC3)(C)C	Yes	No	Yes	No	No	No	No	No	Yes	No	No	No	No	No	58
IMPHY006821	CC(C1CC[C@]2([C@H]3C1C2C(=O)C=C3C)C)C	Yes	No	Yes	No	No	No	No	No	No	Yes	No	No	No	No	66
IMPHY006868	CC1=C[C@]23C(=C([C@H](O2)CCC3(C)C)C)CC1	No	No	Yes	No	No	No	No	No	No	No	No	No	No	No	60
IMPHY004022	C[C@]12CCC[C@](C2)(O)[C@@H]2[C@@H](CC1)C(C2)(C)C	Yes	No	Yes	No	No	No	No	No	No	No	Yes	No	No	No	45
IMPHY011478	O[C@H]1[C@H]2[C@@H]3[C@]([C@@]1(C)CC3)(C)CCCC2(C)C	Yes	No	Yes	No	No	No	No	No	No	Yes	Yes	No	No	No	37
IMPHY010089	O[C@H]1C[C@@H]2C[C@@]31[C@H](C)CCC3C(C2=O)(C)C	No	No	Yes	No	No	No	No	No	No	No	Yes	No	No	No	58
IMPHY014305	CO[C@H]1O[C@H](C(=O)OC)[C@H]([C@@H]([C@H]1O)O)OC	Yes	No	Yes	No	No	No	No	No	No	No	No	No	No	Yes	148
IMPHY011890	C=C[C@]1(C)CC[C@H](C[C@H]1C(=C)C)C(O)(C)C	No	No	Yes	No	No	No	No	No	Yes	Yes	No	No	No	No	105
IMPHY011580	C=C[C@]1(C)CC[C@H](CC1C(=C)C)C(O)(C)C	No	No	Yes	No	No	No	No	No	Yes	Yes	No	No	No	No	105
IMPHY017919	CC(CC(=O)C[C@@H](c1ccc(cc1)C)C)C	Yes	No	Yes	No	No	No	No	No	Yes	No	No	No	No	No	175
IMPHY015975	CCCCCCCCCCCCCC1CO1	No	No	Yes	No	No	No	No	No	Yes	Yes	Yes	No	No	No	88
IMPHY012665	CC(=CCC[C@@]([C@H]1CCC(=CC1)C)(O)C)C	No	No	Yes	No	No	No	No	No	Yes	Yes	No	No	No	No	81
IMPHY014907	CC(=CCC[C@@H]([C@@]1(O)CCC(=CC1)C)C)C	No	No	Yes	No	No	No	No	No	Yes	No	No	No	No	No	96
IMPHY010005	CC1/C=C/C(C)(C)CCC/C(=CC(C1)O)/C	No	No	Yes	No	No	No	No	No	Yes	No	Yes	No	No	No	52
IMPHY015224	COC(=O)C(c1ccc(cc1)C(C=C)C)C	Yes	No	Yes	No	No	No	No	No	Yes	No	No	No	No	Yes	153
IMPHY005654	O=c1c2ccccc2[nH]c2c1cccc2	Yes	No	Yes	Yes	No	No	No	No	Yes	No	No	No	No	Yes	116
IMPHY008232	Cc1ccc2c(c1)c1cc(O)ccc1[nH]2	Yes	No	Yes	No	No	No	No	No	Yes	No	Yes	No	No	Yes	93
IMPHY010729	O=[Fe]1=C2Cc3ccccc3OC2=CC=C1	Yes	No	Yes	No	No	No	No	No	Yes	No	No	No	No	No	109
IMPHY003719	CC([C@@H]1CC[C@]2([C@@H]3[C@H]1C2C(=C)CC3)C)C	Yes	No	Yes	No	No	No	No	No	No	Yes	No	No	No	No	43
IMPHY011023	CCCCCCCCCCCCCCCCCCN	No	No	Yes	No	No	No	No	No	Yes	No	Yes	No	No	No	421
IMPHY000131	OCCCCCCCCCCCCCCCC(=O)O	No	No	Yes	No	No	No	No	No	No	No	No	No	No	No	21057
IMPHY006898	CCCCCCCCCCCCCCCCCCO	No	No	Yes	No	No	No	No	No	Yes	No	Yes	No	No	No	393
IMPHY011225	CCCCCCCCC=CCCCCCCCCO	No	No	Yes	No	No	No	No	No	Yes	No	No	No	No	No	154
IMPHY015026	CCCCCCCC/C=CCCCCCCCCO	No	No	Yes	No	No	No	No	No	Yes	No	No	No	No	No	154
IMPHY013252	OCCCCCCCCCCCCCCCCCO	No	No	Yes	No	No	No	No	No	Yes	No	No	No	No	No	451
IMPHY012093	CCCCCCCCCCCCCC(=O)OC(C)C	Yes	Yes	Yes	No	No	No	No	No	Yes	No	No	No	No	No	227
IMPHY000120	CCCCCCCCCCCCCCCCC(=O)O	No	No	Yes	No	No	No	No	No	Yes	No	No	No	No	No	21051
IMPHY015193	CCCCCCCCCCCCCCCCCCI	No	No	No	No	No	No	No	No	Yes	No	Yes	No	No	No	239
IMPHY012150	CCCCCCCCCCCCCCCCC(C)C	No	No	No	No	No	Yes	No	No	Yes	No	Yes	No	No	No	168
IMPHY011010	CCCCCCCCCCCCCCCCCC=C	No	No	No	No	No	No	No	No	Yes	No	Yes	No	No	No	134
IMPHY009369	CCCCCCCCCCCCCCCCCCC	No	No	No	No	No	No	No	No	Yes	No	Yes	No	No	No	201
IMPHY015229	OCC(C1OC(OC(C1O)C=O)c1ccccc1)O	No	No	Yes	No	No	No	No	No	No	Yes	No	No	No	No	147
IMPHY012421	COc1cc(C)c(c(c1)O)Oc1cc(C)cc(c1)O	Yes	No	Yes	No	No	No	No	Yes	No	No	Yes	No	No	Yes	111
IMPHY002350	C/C/1=C/[C@H]2OC(=O)[C@H]([C@@H]2[C@H](/C=C([C@H](CC1)O)/C)O)C	No	No	Yes	No	No	No	No	No	No	No	Yes	No	No	No	88
IMPHY000994	[O-]C(=O)[C@@H]([N+](C)(C)C)Cc1c[nH]c2c1cccc2	No	No	No	No	No	No	No	No	Yes	No	Yes	No	No	No	7231
IMPHY015061	COC(=O)[C@@H](N(C)C)Cc1c[nH]c2c1cccc2	No	No	No	No	No	No	No	No	Yes	No	Yes	No	No	No	7231
IMPHY007128	COc1cc2oc(=O)ccc2cc1CC=C(C)C	Yes	No	Yes	Yes	No	No	No	No	Yes	Yes	No	No	No	Yes	129
IMPHY002581	CC1=CC(=O)C(=C(C)C)CC2(C1CCC2(C)O)O	Yes	No	Yes	No	No	No	No	No	No	Yes	Yes	No	No	No	64
IMPHY008305	CCCCCCCCCCCCCCCC(=O)C	No	No	Yes	No	No	No	No	No	Yes	No	Yes	No	No	No	244
IMPHY001560	CCCCCCCCCCCCCCCCCO	No	No	Yes	No	No	No	No	No	Yes	No	Yes	No	No	No	372
IMPHY007327	CCCCCCCCCCCCCCCC(=O)O	No	No	Yes	No	No	No	No	No	Yes	No	No	No	No	No	19960
IMPHY009962	CCCCCCCCCCCCCC(=O)OCC	No	No	Yes	No	No	No	No	No	Yes	No	No	No	No	No	4573
IMPHY015240	CCCCCC(CCCC(CCCC(C)C)C)C	No	No	Yes	No	No	No	No	No	Yes	No	Yes	No	No	No	135
IMPHY015281	CCCCCCCCCCCCCCCC(C)C	No	No	No	No	No	Yes	No	No	Yes	No	Yes	No	No	No	159
IMPHY006925	CCCCCCCCCCCCCCCCC=C	No	No	No	No	No	No	No	No	Yes	No	Yes	No	No	No	127
IMPHY015353	CCCCCCCCCCCCCCC(CC)C	No	No	Yes	No	No	Yes	No	No	Yes	No	Yes	No	No	No	154
IMPHY015452	CCCCCCCCCC(CCCCCCC)C	No	No	Yes	No	No	Yes	No	No	Yes	No	Yes	No	No	No	158
IMPHY015461	CCCCCCCCC#CCCCCCCCC	No	No	No	No	No	No	No	No	Yes	No	Yes	No	No	No	147
IMPHY001915	CCCCCCCCCCCCCCCCCC	No	No	No	No	No	No	No	No	Yes	No	Yes	No	No	No	190
IMPHY004662	CC(CC(CC(C)C)O)CCC(=O)c1cocc1	Yes	No	Yes	No	No	No	No	No	No	Yes	Yes	No	No	No	179
IMPHY007017	COC(=O)/C=C/c1cc(OC)c(c(c1)OC)OC	Yes	No	Yes	Yes	No	No	No	No	No	No	No	No	No	No	128
IMPHY013944	COc1cc(cc2c1[nH]c1c2cccc1)C(=O)O	Yes	No	Yes	No	No	No	No	No	No	No	No	No	No	Yes	148
IMPHY011492	Oc1ccc2c(c1)O[C@@H](CC2=O)c1ccccc1	No	Yes	Yes	Yes	No	No	No	Yes	No	No	No	No	Yes	No	111
IMPHY002568	OC1C(Oc2c(C1=O)cccc2)c1ccccc1	Yes	No	Yes	No	Yes	Yes	No	Yes	Yes	No	No	No	No	No	215
IMPHY010049	O=C1O[C@H]2[C@H]([C@@H]1C)CC[C@@]1(C2=C(C)CC[C@H]1O)C	Yes	No	Yes	No	No	No	No	No	No	Yes	No	No	No	Yes	60
IMPHY006054	O=C1C2=C(C=CC(O2)(C)C)C(=O)c2c1cccc2	Yes	No	Yes	Yes	No	No	No	Yes	Yes	No	No	No	Yes	Yes	106
IMPHY006280	Cc1coc(c1)CC1(C)CCC(O1)c1cocc1	No	No	Yes	No	Yes	No	No	No	Yes	No	No	No	No	No	80
IMPHY011661	O=c1ccc2c(o1)cc1c(c2)C[C@H](O1)C(O)(C)C	Yes	Yes	Yes	No	No	No	No	No	No	No	No	No	No	Yes	99
IMPHY007389	Oc1cc(cc(c1O)S(=O)(=O)[O-])S(=O)(=O)[O-].[Na+].[Na+]	Yes	No	Yes	No	No	No	No	No	No	No	No	No	No	No	165
IMPHY007568	COc1cc(C=O)cc2c1[nH]c1c2cccc1	Yes	No	Yes	Yes	No	No	No	No	Yes	No	No	No	No	No	98
IMPHY007120	CC1(C)C=Cc2c(O1)ccc1c2oc(=O)cc1	Yes	No	Yes	No	No	No	No	No	No	No	Yes	No	No	No	108
IMPHY000698	C[C@H]1CCCC(C2[C@]31CC[C@]([C@H]2O3)(C)O)(C)C	No	No	Yes	No	No	No	No	No	Yes	Yes	No	No	Yes	No	64
IMPHY001042	CC([C@H]1CC[C@]2([C@@]31CC[C@@](O3)(C)[C@H](C2)O)C)C	No	No	Yes	No	No	No	No	No	No	Yes	Yes	No	No	No	68
IMPHY002668	CC(=O)CCCC(c1cc(C)ccc1O)(C)C	Yes	No	Yes	No	No	No	No	No	No	No	No	No	Yes	No	161
IMPHY002626	C/C/1=C/CCC(C)C(=O)CC(=C(C)C)C(=O)C1	Yes	No	Yes	No	No	No	No	No	No	No	Yes	No	No	No	97
IMPHY000169	CCCCC[C@H]1CCC[C@H]2N1CCOC(=O)C2	No	Yes	Yes	No	No	No	No	No	No	No	Yes	No	No	No	78
IMPHY012184	O=S1(=O)CCN(CN1)CN1CCS(=O)(=O)NC1	No	No	Yes	No	No	No	No	No	Yes	No	Yes	Yes	No	Yes	135
IMPHY001443	COc1cc2oc(=O)ccc2c(c1OC)OC	Yes	No	Yes	Yes	No	Yes	Yes	Yes	No	Yes	Yes	No	No	Yes	114
IMPHY003789	C/C/1=C/C(=O)c2c(C/C(=CCC1)/C)occ2C	Yes	No	Yes	No	No	No	No	No	No	No	No	No	No	No	98
IMPHY003766	C/C/1=C/C(=O)c2c(C/C(=C/CC1)/C)occ2C	Yes	No	Yes	No	No	No	No	No	No	No	No	No	No	No	98
IMPHY013210	C=C1CC(=O)C(=C(C)C)C[C@H]2[C@H]1CC[C@]2(C)O	Yes	No	Yes	No	No	No	No	No	Yes	Yes	Yes	No	No	No	55
IMPHY004288	CC1=CC(=O)C(=C(C)C)C[C@H]2[C@@H]1CC[C@]2(C)O	Yes	No	Yes	No	No	No	No	No	Yes	Yes	Yes	No	No	No	53
IMPHY011683	CC(=C1C[C@@]2(OC1=O)[C@@H](C)CC[C@@H]2C(=C)C)C	Yes	No	Yes	No	No	No	No	No	No	No	No	No	No	No	89
IMPHY012923	C/C=C/c1cc(OC)c2c(c1)OCO2	No	No	Yes	Yes	Yes	Yes	No	Yes	No	No	No	No	No	No	85
IMPHY007481	O=C1C=C2C(O1)(C)CC(=O)CC2(C)C	Yes	No	Yes	No	No	No	No	No	No	No	No	No	No	Yes	86
IMPHY007179	OC(=O)Cc1cccc2c1cccc2	Yes	No	No	No	No	No	No	No	No	No	No	No	No	No	141
IMPHY011568	CC(=O)O[C@@H]1[C@]2(C)CC[C@H](C1(C)C)C2	Yes	No	Yes	No	No	No	No	No	Yes	Yes	Yes	No	No	No	51
IMPHY010635	CC(=O)O[C@@H]1[C@@H]2CC=C([C@H]1C2(C)C)C	Yes	No	Yes	No	No	No	No	No	No	Yes	No	No	No	No	72
IMPHY000361	NCCCNCCCCNCCCN	No	No	Yes	No	No	No	No	No	Yes	No	No	No	No	No	2114
IMPHY014495	COC(=O)[C@H]([C@@H]([C@@H]([C@H](C=O)O)O)O)O	No	No	Yes	No	No	No	No	No	Yes	No	No	No	No	No	170
IMPHY016237	CCCCCCCCCCCCCCC(O)C	No	No	Yes	No	No	Yes	No	No	Yes	No	Yes	No	No	No	154
IMPHY017469	CCCCCCCCCCCCC(=O)CCC	No	No	Yes	No	No	No	No	No	Yes	No	Yes	No	No	No	201
IMPHY012294	CCCCCCCCC(CCCCCC)CO	No	No	Yes	No	No	Yes	No	No	Yes	No	Yes	No	No	No	217
IMPHY002983	CCCCCCCCCCCCCCCCO	No	No	Yes	No	No	No	No	No	Yes	No	Yes	No	No	No	352
IMPHY015284	CCCCCCCCCCCCCCC(C)C	No	No	No	No	No	Yes	No	No	Yes	No	Yes	No	No	No	150
IMPHY002276	O[C@H]1C[C@]2(C)CN3[C@H]4[C@@]5(C1)[C@@H]2[C@]3(O)C[C@]12[C@H]5[C@H](CC(=O)[C@H]41)C(=C)C2	No	No	Yes	No	No	No	No	No	Yes	No	Yes	No	No	No	111
IMPHY012865	COc1cc(O)c2c(c1)oc1c(c2=O)cc(c(c1O)O)OC	No	No	Yes	Yes	Yes	No	No	Yes	No	Yes	Yes	No	Yes	Yes	146
IMPHY005920	COC(=O)c1c(O)ccc2c1c(=O)c1c(o2)cc(cc1O)C	Yes	No	Yes	Yes	No	No	No	No	No	No	Yes	No	Yes	Yes	184
IMPHY000121	C=CC(=C)CCCC(CCCC(CCCC(C)C)C)C	No	No	Yes	No	No	No	No	No	Yes	No	No	No	No	No	128
IMPHY008183	OC[C@]12[C@@H](O)CC[C@H]([C@]32C[C@@H]([C@@H]([C@@H]1O)O)C(O3)(C)C)C	No	No	Yes	No	No	No	No	No	No	No	No	No	No	No	84
IMPHY005468	Oc1cc(O)c2c(c1)oc1c(c2=O)cc(c(c1)O)O	No	No	Yes	Yes	No	No	Yes	No	No	No	Yes	No	Yes	Yes	136
IMPHY008663	O[C@@H](COP(=O)(OCC[N+](C)(C)C)[O-])COC(=O)C	No	No	Yes	No	No	No	No	No	Yes	No	No	No	No	Yes	195
IMPHY002067	COc1ccc2c(c1)c(=O)c1c(o2)cccc1O	No	No	No	Yes	No	No	No	Yes	No	Yes	Yes	No	No	Yes	117
IMPHY014646	O=CC1(CC=CS1)c1sccc1c1cccs1	Yes	No	Yes	No	No	No	No	No	Yes	Yes	No	No	No	Yes	126
IMPHY015654	CCCCCCCCCCCC(=O)OC=C	Yes	Yes	Yes	No	No	No	No	No	Yes	No	No	No	No	No	132
IMPHY012667	C=C1CC[C@H]2O[C@@]2(CC[C@@H]2[C@@H]1CC2(C)C)C	No	No	Yes	No	No	No	No	No	Yes	No	No	No	No	No	40
IMPHY011657	C=CC(=C)CC/C=C(CCC=C(C)C)/C	Yes	No	Yes	No	No	No	No	No	Yes	No	No	No	No	No	130
IMPHY017064	Cc1nc(C)c2c(c1)c(=O)[nH]c(n2)C	Yes	No	Yes	No	No	No	No	No	No	No	No	No	No	Yes	115
IMPHY000380	OC[C@H]1O[C@@H](O[C@@H]2CO[C@H]([C@@H]([C@H]2O[C@@H]2O[C@@H](C)[C@@H]([C@H]([C@H]2O)O)O)O)O[C@H]2[C@H](C)O[C@H]([C@H]([C@@H]2O)O)O[C@H]2[C@@H](OC[C@@H]([C@@H]2O)O)OC(=O)[C@@]23CCC(C[C@H]3C3=CC[C@H]4[C@@]([C@@]3(CC2)C)(C)C[C@@H](O)[C@@H]2[C@]4(C)C[C@@H]([C@@H]([C@@]2(C)CO)O[C@@H]2O[C@H](CO)[C@H]([C@@H]([C@H]2O)O)O)O)(C)C)[C@@H]([C@H]([C@@H]1O)O)O	No	No	Yes	No	No	No	No	No	No	No	No	No	No	No	278
IMPHY003019	OC[C@H]1O[C@@H](O[C@@H]2C[C@@H]3CC[C@@H]4[C@@H]([C@]3(C[C@H]2O)C)CC[C@]2([C@H]4[C@H](O)[C@H]3[C@@H]2[C@@H]([C@]2(O3)CC[C@H](CO2)C)C)C)[C@@H]([C@H]([C@H]1O[C@@H]1O[C@H](CO)C([C@@H]([C@H]1O[C@@H]1O[C@H](CO)[C@@H]([C@@H]([C@H]1O)O[C@@H]1O[C@H](CO)[C@H]([C@@H]([C@H]1O)O)O)O)O[C@@H]1OC[C@H]([C@@H]([C@H]1O)O)O)O)O)O	No	Yes	Yes	No	No	No	No	No	No	Yes	No	No	No	No	174
IMPHY003306	OC[C@H]1O[C@@H](O[C@H]2[C@@H](O)C[C@]3([C@H]([C@]2(C)CO)[C@H](O)C[C@@]2([C@@H]3CC=C3[C@@]2(C)CC[C@@]2([C@H]3CC(C)(C)CC2)C(=O)O[C@@H]2OC[C@@H]([C@@H]([C@H]2O[C@@H]2O[C@@H](C)[C@@H]([C@H]([C@H]2O)O)O[C@@H]2OC[C@H]([C@@H]([C@H]2O)O[C@@H]2O[C@@H](C)[C@@H]([C@H]([C@H]2O)O)O)O)O)O)C)C)[C@@H]([C@H]([C@@H]1O)O)O	No	No	Yes	No	No	No	No	No	No	No	No	No	No	No	256
IMPHY003255	OCC1OC(OC2CCC3(C(C2(C)C)CCC2(C3CC=C3C2(C)CCC2(C3CC(C)(C)CC2)C(=O)OC2OCC(C(C2OC2OC(C)C(C(C2O)O)OC2OCC(C(C2O)O)O)O)O)C)C)C(C(C1O)O)OC1OC(CO)C(C(C1O)O)O	No	No	Yes	No	No	No	No	No	No	No	No	No	No	No	170
IMPHY007563	OCC1(C)C(CCC2(C1CCC1(C2CC=C2C1(C)CCC1(C2CC(C(C1OC1OCC(C(C1O)OC1OCC(C(C1OC(=O)C)OC(=O)C)OC(=O)C)O)O)(C)C)C)C)C)OC1OC(C(=O)O)C(C(C1OC1OCC(C(C1O)O)O)O)O	Yes	No	Yes	No	No	No	No	No	No	No	No	No	No	No	279
IMPHY007378	OC[C@@H]1O[C@H](OC[C@@H]2O[C@H](OC3(C)CCC([C@@H]4[C@@H]3CC(=CC4)C)C(C)C)[C@H]([C@@H]([C@H]2O)O)O)[C@H]([C@@H]([C@H]1O)O)O	Yes	No	Yes	No	No	No	No	No	No	No	Yes	No	No	No	178
IMPHY000691	OC[C@H]1O[C@@H](Oc2ccc(cc2OC)C[C@H]2C(=O)OC[C@@H]2Cc2ccc(c(c2)OC)OC)[C@@H]([C@H]([C@@H]1O)O)O	No	No	Yes	No	No	No	No	No	No	No	No	Yes	No	Yes	253
IMPHY000948	O=C[C@]12C[C@H]3O[C@@]4(O)C(=O)C[C@H](O[C@H]4O[C@@H]3C[C@@H]1CC[C@@H]1[C@@H]2CC[C@]2([C@]1(O)CC[C@@H]2C1=CC(=O)OC1)C)C	No	Yes	Yes	No	No	No	No	No	No	No	Yes	No	Yes	No	0
IMPHY013549	CCCCCCCC(CCCCCCCCCCCCCCCCCCCCC(=O)CCCCCC)O	Yes	Yes	Yes	No	No	No	No	No	Yes	No	No	No	No	No	342
IMPHY006378	CCCCCCCCCCCCCCCCCCCCCCCCCCCCCCC(=O)CCCC	No	No	Yes	No	No	No	No	No	Yes	No	Yes	No	No	No	445
IMPHY014639	CCCCCCCCCCCCCCCCCCCCCCCCCCCCCC(=O)CCCCC	No	No	Yes	No	No	No	No	No	Yes	No	Yes	No	No	No	475
IMPHY007079	CCCCCCCCCCCCCCCCCCC(CCCCCCCCCCCCCCCC)O	No	Yes	Yes	No	No	No	No	No	Yes	No	Yes	No	No	No	354
IMPHY007370	CCCCCCCCCCCCCCCCCCCCCCCCCCCCCCCCCC(=O)O	No	No	Yes	No	No	No	No	No	Yes	No	No	No	No	No	39611
IMPHY004519	CCCCCCCCCCCCCCCCCCCCCCCCCCCCCCCCC(=O)OC	Yes	No	Yes	No	No	No	No	No	Yes	No	Yes	No	No	No	280
IMPHY009484	CCCCCCCCCCCCCCCCCCCCCCCCCCCCCCCCCCCC	No	No	No	No	No	No	No	No	Yes	No	Yes	No	No	No	379
IMPHY012993	OC[C@H]1O[C@@H](OC2OC=C3[C@H]([C@H]2C=C)C[C@@H]2N(C3=O)CCc3c2[nH]c2c3cccc2)[C@@H]([C@H]([C@@H]1O)O)O	No	No	Yes	No	No	Yes	No	No	Yes	No	No	No	No	No	175
IMPHY012227	OC[C@]1(C)[C@@H](O)[C@H](O)C[C@]2([C@H]1[C@H](O)C[C@@]1([C@@H]2CC=C2[C@@]1(C)CC[C@@]1([C@H]2[C@@H](C)[C@@H](CC1)C)C(=O)O)C)C	No	No	Yes	No	No	No	No	No	No	Yes	No	No	No	No	161
IMPHY012435	OC[C@]12[C@H](O)C[C@@]3(C(=CC[C@H]4[C@@]3(C)CC[C@@H]3[C@]4(C)CC[C@@H](C3(C)C)O)[C@@H]2CC([C@H]([C@@H]1O)O)(C)C)C	No	No	No	No	No	No	No	No	No	No	No	No	No	No	117
IMPHY003657	OC[C@]1(C)[C@@H](O)[C@H](O)C[C@]2([C@H]1CC[C@@]1([C@@H]2CC=C2[C@@]1(C)CC[C@@]1([C@H]2[C@@H](C)[C@@H](CC1)C)C(=O)O)C)C	No	No	Yes	No	No	No	No	No	No	Yes	No	No	No	No	151
IMPHY006659	CC(C(=C)CC[C@H]([C@H]1CC[C@@]2([C@]1(C)CCC1=C2CC[C@@H]2[C@]1(C)CC[C@@H]([C@H]2C)O)C)C)C	Yes	No	Yes	No	No	No	No	No	No	No	Yes	No	No	No	137
IMPHY008229	OC[C@H]1O[C@@H](O[C@H]2[C@@H](OC[C@@H]([C@@H]2O)O)O[C@H]2CC[C@]3([C@H](C2(C)C)CC[C@@]2([C@@H]3CC[C@H]3[C@@]2(C)CC[C@@H]3[C@](O[C@@H]2O[C@H](CO[C@@H]3OC[C@H]([C@@H]([C@H]3O)O)O)[C@H]([C@@H]([C@H]2O)O)O)(CCC=C(C)C)C)C)C=O)[C@@H]([C@H]([C@@H]1O)O)O	No	No	Yes	No	No	No	No	No	No	Yes	No	No	No	No	262
IMPHY015864	CCCCCCCCCCCCCCCCCCCCCCCCCCCCCCCCCCCCCCCCCCCCCCCCCCCCCCCCCCCCCCCCCCCCC(=O)O	No	No	Yes	No	No	No	No	No	Yes	No	No	No	No	No	77823
IMPHY004249	OC[C@H]1O[C@@H](OC[C@H]2O[C@@H](OC(=O)[C@@]34CC[C@H]([C@@H]([C@H]4C4=CC[C@H]5[C@@]([C@@]4(CC3)C)(C)C[C@@H](O)[C@@H]3[C@]5(C)C[C@H]([C@@H]([C@@]3(C)CO)O)O)C)C)[C@@H]([C@H]([C@@H]2O)O)O)[C@@H]([C@H]([C@@H]1O[C@H]1O[C@@H](C)[C@H]([C@@H]([C@@H]1O)O)O)O)O	No	No	Yes	No	No	No	No	No	No	Yes	No	No	No	No	214
IMPHY002499	OC[C@H]1O[C@@H](O[C@H]2CC[C@]34[C@H](C2(C)C)CC[C@@H]2[C@@]4(C3)[C@H](O)C[C@]3([C@@]2(C)C[C@@H]([C@@H]3[C@@H](CCC(=O)C(C)C)C)O)C)[C@@H]([C@H]([C@@H]1O)O[C@@H]1O[C@H](CO)[C@H]([C@@H]([C@H]1O[C@@H]1O[C@H](CO)[C@H]([C@@H]([C@H]1O)O)O)O)O)O	No	No	Yes	No	No	No	No	No	No	Yes	No	No	No	No	299
IMPHY007886	OC[C@H]1O[C@@H](O[C@H]2CC[C@]3([C@H](C2(C)C)CC[C@@]2([C@@H]3CC=C3[C@@]2(C)C[C@H]([C@@]2([C@H]3CC(C)(C)CC2)C(=O)O[C@@H]2O[C@H](CO)[C@H]([C@@H]([C@H]2O)O)O)O)C)C)[C@@H]([C@H]([C@@H]1O)O)O[C@@H]1O[C@H](CO)[C@H]([C@@H]([C@H]1O)O)O	No	No	Yes	No	No	No	No	No	No	No	No	No	No	No	181
IMPHY014535	CO[C@H]1C[C@H](O[C@H]2[C@@H](O)C[C@@H](O[C@@H]2C)[C@H]2CC[C@]3(C(=CC[C@@H]4[C@@H]3[C@H](O)C(O)[C@]3([C@]4(O)CC[C@@H]3[C@H](O)C)C)C2)C)O[C@@H]([C@H]1O[C@@H]1O[C@H](C)[C@H]([C@H]([C@H]1O)OC)O[C@@H]1O[C@H](CO)[C@H]([C@@H]([C@H]1O)O)O)C	No	No	Yes	No	No	No	No	No	No	No	Yes	No	Yes	No	28
IMPHY004109	OC[C@H]1O[C@@H](O[C@H]2[C@@H](O[C@@H]([C@H]([C@@H]2O)O)C(=O)O)O[C@H]2CC[C@]3([C@H]([C@@]2(C)CO)CC[C@@]2([C@@H]3CC=C3[C@@]2(C)CC[C@@]2([C@H]3CC(C)(C)C[C@H]2O)C)C)C)[C@@H]([C@H]([C@H]1O)O)O[C@@H]1O[C@@H](C)[C@@H]([C@H]([C@H]1O)O)O	No	No	Yes	No	No	No	No	No	No	No	No	No	No	No	164
IMPHY008221	OC[C@H]1O[C@@H](O[C@@H]2[C@@H](O)[C@@H](O[C@@H]([C@H]2O)C(=O)O)O[C@H]2CC[C@]3([C@H]([C@]2(C)CO)CC[C@@]2([C@@H]3CC=C3[C@@]2(C)C[C@@H]([C@@]2([C@H]3CC(C)(C)[C@H]([C@@H]2O)OC(=O)[C@H](CC)C)CO)O)C)C)C(=O)[C@H]([C@@H]1O)O	Yes	No	Yes	No	No	No	No	No	No	No	No	No	No	No	255
IMPHY008275	OC[C@H]1O[C@@H](O[C@H]2CC[C@]3([C@H](C2(C)C)CC[C@@]2([C@@H]3CC[C@H]3[C@@]2(C)CC[C@@H]3[C@](O[C@@H]2O[C@H](CO[C@@H]3OC[C@H]([C@@H]([C@H]3O)O)O)[C@H]([C@@H]([C@H]2O)O)O)(CCC=C(C)C)C)C)C=O)[C@@H]([C@H]([C@@H]1O)O)O	Yes	No	Yes	No	No	No	No	No	No	Yes	No	No	No	No	234
IMPHY010641	OC[C@@H]1O[C@H]([C@@H]([C@H]1O)O)O[C@H]1[C@@H](O)[C@H](O[C@H]2[C@@H](OC[C@@H]([C@@H]2O)O)O[C@H]2CC[C@]3([C@H]([C@]2(C)CO)CC[C@@]2([C@@H]3CC=C3[C@@]2(C)CC[C@@]2([C@H]3CC(C)(C)CC2)C(=O)O)C)C)O[C@H]([C@@H]1O)C	No	No	Yes	No	No	No	No	No	No	No	No	No	No	No	162
IMPHY001995	OC[C@H]1O[C@@H](O[C@H]2CC[C@]3(C(=CC[C@@H]4[C@@H]3CC[C@]3([C@H]4C[C@H]4[C@@H]3[C@H](C)[C@]3(O4)CC[C@H](CO3)C)C)C2)C)[C@@H]([C@H]([C@@H]1O[C@@H]1O[C@@H](C)[C@@H]([C@H]([C@H]1O)O)O)O)O[C@@H]1O[C@@H](C)[C@@H]([C@H]([C@H]1O)O)O	No	Yes	Yes	No	No	No	No	No	No	No	Yes	No	No	No	142
IMPHY001891	CO[C@H]1C[C@H](O[C@H]2CC[C@]3([C@H](C2)CC[C@@]2([C@@H]3C[C@@H](O)[C@]3([C@]2(O)CC[C@@]3(O)[C@@H](O)C)C)O)C)O[C@@H]([C@H]1O[C@H]1C[C@H](OC)[C@@H]([C@H](O1)C)O[C@@H]1O[C@H](C)[C@H]([C@@H]([C@H]1O)OC)O)C	No	No	Yes	No	No	No	No	No	No	No	Yes	No	Yes	No	5.9
IMPHY007063	CCCCCCCCCCCCCCCCCCCCCCCCCCCCCCOC(=O)CCCCCCCCCCCCCCCCCCCCCCCCC	Yes	No	Yes	No	No	No	No	No	Yes	No	No	No	No	No	185
IMPHY007339	CC[C@@H](C(=O)O[C@H]1[C@H](O)[C@]2(COC(=O)C)[C@@H](O)C[C@@]3(C(=CC[C@H]4[C@@]3(C)CC[C@@H]3[C@]4(C)CC[C@@H]([C@@]3(C)CO)O[C@@H]3O[C@H](C(=O)O)[C@H]([C@@H]([C@H]3O)O)O)[C@@H]2CC1(C)C)C)C	Yes	No	Yes	No	No	No	No	No	No	No	No	No	No	No	213
IMPHY006864	OC1O[C@H]2COC(=O)c3cc(O)c(c(c3-c3c(O)c(O)c4c5c3c(=O)oc3c(c(c(-c6c(C(=O)O[C@H]2[C@@H]([C@H]1O)O)cc(O)c(c6O)O)c(c(=O)o4)c53)O)O)O)O	Yes	No	Yes	No	No	No	No	No	No	No	Yes	No	No	No	319
IMPHY008780	OC/C=C(/CC/C=C(/CC/C=C(/CC/C=C(/CC/C=C(/CC/C=C(/CC/C=C(/CC/C=C(/CC/C=C(/CC/C=C(/CCC=C(C)C)C)C)C)C)C)C)C)C)C)C	Yes	No	Yes	No	No	No	No	No	Yes	No	No	No	No	No	620
IMPHY008244	O[C@@H]1[C@@H](O)[C@@H](O[C@@H]([C@H]1O)CO[C@@H]1O[C@@H](C)[C@@H]([C@H]([C@H]1O)O)O)O[C@@]([C@H]1CC[C@@]2([C@@H]1[C@H](O)C[C@H]1[C@@]2(C)CC[C@@H]2[C@]1(C)C[C@@H](O)[C@@H](C2(C)C)O)C)(C/C=C/C(O)(C)C)C	Yes	No	Yes	No	No	No	No	No	No	Yes	No	No	No	No	168
IMPHY006578	OC[C@H]1O[C@@H](OC[C@H]2O[C@@H](O[C@H]3CC[C@@H]4C(=CC[C@@H]5[C@@]4(C)CC[C@]4([C@@]5(C)CC[C@@H]4[C@@H](CC(C(C(O)(C)C)O)O)C)C)C3(C)C)[C@@H]([C@H]([C@@H]2O)O)O)[C@@H]([C@H]([C@@H]1O)O)O	Yes	No	Yes	No	No	No	No	No	No	Yes	No	No	No	No	204
IMPHY008238	OC[C@H]1O[C@@H](O[C@H]2CC[C@]3([C@H](C2(C)C)CC[C@@]2([C@@H]3CC[C@H]3[C@@]2(C)CC[C@@H]3[C@@](CCC=C(C)C)(O)C)C)C=O)[C@@H]([C@H]([C@@H]1O)O)O[C@@H]1O[C@H](CO)[C@H]([C@@H]([C@H]1O)O)O	No	No	Yes	No	No	No	No	No	No	Yes	No	No	No	No	214
IMPHY013594	OC[C@H]1O[C@@H](OC2CC[C@]3([C@H](C2(C)C)CC[C@@]2([C@@H]3CC[C@H]3[C@@]2(C)CC(=O)[C@@H]3[C@](CCC=C(C)C)(O)C)C)CO)[C@@H]([C@H]([C@@H]1OC1OC[C@@H]([C@@H]([C@H]1O)O)O)O)O	No	No	Yes	No	No	No	No	No	No	Yes	No	No	No	No	188
IMPHY009801	OCC1O[C@@H](Oc2cc3c(O)cc(cc3[o+]c2c2ccc(cc2)O)O[C@@H]2OC(CO)[C@H]([C@@H](C2O)O)O)C(C([C@@H]1O)O)O[C@@H]1OC(CO)[C@H](C([C@H]1O)O)O	No	No	Yes	No	No	No	No	No	No	No	No	No	No	No	582
IMPHY003071	OC[C@H]1O[C@@H](O[C@@H]2CC3CCC4C([C@]3(C[C@H]2O)C)C[C@@H]([C@]2(C4CC3C2[C@@H]([C@]2(O3)CCCCO2)C)C)O)[C@@H]([C@H]([C@H]1O[C@@H]1O[C@H](CO)[C@H]([C@@H]([C@H]1O)O)O)O)O	No	Yes	Yes	No	No	No	No	No	No	Yes	No	No	No	No	87
IMPHY014193	COC(=O)[C@@]1(O)OC[C@]23[C@@H]1[C@@](C)([C@H](O)[C@H]1[C@H]3[C@]([C@@H](C[C@@H]2OC(=O)/C=C/c2ccccc2)OC(=O)C)(C)CO1)[C@@]12O[C@@]2(C)[C@H]2C[C@@H]1O[C@H]1[C@]2(O)C=CO1	Yes	No	Yes	No	No	No	No	No	No	Yes	Yes	No	No	No	241
IMPHY004125	OC[C@H]1O[C@@H](Oc2cc3C[C@H](/[N+](=CC=C/4C[C@H](NC(=C4)C(=O)O)C(=O)O)/c3cc2O)C(=O)[O-])[C@@H]([C@H]([C@@H]1O)O)O[C@@H]1O[C@H](C(=O)O)[C@H]([C@@H]([C@H]1O)O)O	Yes	No	Yes	No	No	No	No	No	No	No	No	No	No	No	354
IMPHY000224	OC[C@H]1O[C@@H](Oc2cc3C[C@@H](N(c3cc2O)/C=C/C2=CC(=N[C@@H](C2)C(=O)O)C(=O)O)C(=O)O)[C@@H]([C@H]([C@@H]1O)O)O[C@@H]1O[C@H](C(=O)O)[C@H]([C@@H]([C@H]1O)O)O	Yes	No	Yes	No	No	No	No	No	No	No	No	No	No	No	363
IMPHY013490	OC[C@H]1O[C@@H](OC2=C[C@H]3[C@]4(C)C(=O)C[C@]5([C@@]([C@@H]4CC=C3C(C2=O)(C)C)(C)C[C@H]([C@@H]5[C@](C(=O)/C=C/C(OC(=O)C)(C)C)(O)C)O)C)[C@@H]([C@H]([C@@H]1O)O)O	No	No	Yes	No	Yes	No	No	No	No	Yes	No	No	No	No	235
IMPHY007664	CCC(C(=O)O[C@@H]1OC[C@@]23[C@H]([C@@]1(C)[C@H](OC(=O)C)C[C@@H]2O)C[C@H]([C@@]1([C@@H]3C(=O)[C@H](O)[C@@]2([C@]31O[C@@H]3C[C@H]2c1ccoc1)C)C)O)C	No	No	Yes	No	Yes	No	No	No	No	Yes	Yes	No	No	No	214
IMPHY002910	OC[C@H]1O[C@@H](Oc2cc(=O)cc3-c2cc(O[C@@H]2O[C@H](CO)[C@H]([C@@H]([C@H]2O)O)O)c(o3)c2cc(O)c(c(c2)O)O)[C@@H]([C@H]([C@@H]1O)O)O	No	No	Yes	No	No	No	No	No	No	No	No	No	No	No	427
IMPHY006113	OC[C@H]1O[C@@H](Oc2c(oc3c(c2=O)c(O)cc(c3)O)c2ccc(c(c2)O)O)[C@@H]([C@H]([C@@H]1O)O)OC(=O)c1cc(O)c(c(c1)O)O	Yes	No	Yes	Yes	No	No	No	No	No	No	Yes	Yes	No	Yes	342
IMPHY014048	CC(=C)[C@@H]1[C@@H]2OC(=O)[C@H]1[C@]1([C@]3([C@@H]2OC(=O)[C@]23[C@@H](C1)O2)C)O.O=C1O[C@H]2[C@H]([C@@H]1[C@]1(O)C[C@@H]3[C@]4([C@@]1([C@@H]2OC4=O)C)O3)C(O)(C)C	No	No	Yes	No	No	No	No	No	No	No	Yes	No	No	No	227
IMPHY004626	C/C(=CC=CC=C(C=CC=C(C=C[C@]12O[C@]2(C)C[C@H](CC1(C)C)O)/C)/C)/C=C/C=C(/C=C/[C@H]1C(=C[C@@H](CC1(C)C)O)C)C	No	No	Yes	No	No	No	No	No	No	No	No	No	No	No	194
IMPHY010674	C/C(=CC=CC=C(C=CC=C(C=C[C@@]12O[C@@H](CC1(C)C)C[C@@]2(C)O)/C)/C)/C=C/C=C(/C=C/C1=C(C)C[C@H](CC1(C)C)O)C	No	No	Yes	No	No	No	No	No	No	No	No	No	No	Yes	3.3
IMPHY012395	OC[C@H]1O[C@@H](Oc2cc(O)cc3c2cc(O[C@@H]2O[C@H](CO)[C@H]([C@@H]([C@H]2O)O)O)c([o+]3)c2ccc(cc2)O)[C@@H]([C@H]([C@@H]1O)O)O.[Cl-]	No	No	Yes	No	No	No	No	No	No	No	No	No	No	Yes	431
IMPHY002483	OC[C@H]1O[C@@H](OCC2=C(C)C[C@@H](OC2=O)[C@H]([C@H]2CC[C@@H]3[C@]2(C)CC[C@H]2[C@H]3CC=C3[C@]2(C)C(=O)C=CC3)C)[C@@H]([C@H]([C@@H]1O)O)O	No	Yes	Yes	No	No	No	No	No	No	No	Yes	No	No	No	157
IMPHY010554	COC(=O)C[C@@H]1[C@@]2(C)[C@@H](OC(=O)/C(=C/C)/C)C[C@H]([C@@]3([C@@H]2[C@H]([C@@H]2[C@@]1(C)C1=C(C)[C@@H](C[C@H]1O2)c1ccoc1)OC3)C)OC(=O)C	Yes	No	Yes	No	Yes	No	No	No	No	Yes	Yes	No	No	No	218
IMPHY007612	CCCCCCCCCCCCCCCCCCCCCCCCCCCCCCCCO	No	No	Yes	No	No	No	No	No	Yes	No	Yes	No	No	No	678
IMPHY014061	CCCCCCCCCCCCCCCCCCCCCCCCCCOC(=O)CC(C)C	Yes	No	Yes	No	No	No	No	No	Yes	No	No	No	No	No	365
IMPHY009378	CCCCCCCCCCCCCCCCCCCCCCCCCCCCCC(=O)OC	Yes	No	Yes	No	No	No	No	No	Yes	No	Yes	No	No	No	257
IMPHY009483	CCCCCCCCCCCCCCCCCCCCCCCCCCCCCCCCC	No	No	No	No	No	No	No	No	Yes	No	Yes	No	No	No	348
IMPHY003391	CCCCCCCCCCCCCCCCCCCCCCCCCCCCCC(=O)C	No	No	Yes	No	No	No	No	No	Yes	No	Yes	No	No	No	433
IMPHY003746	CCCCCCCCCCCCCCCC(CCCCCCCCCCCCCCC)O	No	Yes	Yes	No	No	No	No	No	Yes	No	Yes	No	No	No	314
IMPHY008930	CCCCCCCCCCCCCCCC(=O)CCCCCCCCCCCCCCC	No	No	Yes	No	No	No	No	No	Yes	No	Yes	No	No	No	423
IMPHY013550	OCCCCCCCCCCCCCCCCCCCCCCCCCCCCC(C)C	No	No	Yes	No	No	No	No	No	Yes	No	No	No	No	No	427
IMPHY007132	CCCCCCCCCCCCCCCCCCCCCCCCCCCCCCCO	No	No	Yes	No	No	No	No	No	Yes	No	Yes	No	No	No	658
IMPHY000601	CCCCCCCCCCCCCCCCCCCCCCCCCCCCCC(=O)O	No	No	Yes	No	No	No	No	No	Yes	No	No	No	No	No	35244
IMPHY003317	CCCCCCCCCCCCCCCCCCCCCCCCCCCCOC(=O)C	No	No	Yes	No	No	No	No	No	Yes	No	No	No	No	No	7703
IMPHY010884	CCCCCCCCCCCCCCCC(=O)OCCCCCCCCCCCCCC	Yes	No	Yes	No	No	No	No	No	Yes	No	No	No	No	No	102
IMPHY000309	CCCCCCCCCCCCCCCCCCCCCCCCCCCCCCCC	No	No	No	No	No	No	No	No	Yes	No	Yes	No	No	No	337
IMPHY014966	OC[C@H]1O[C@@H](Oc2c(oc3c(c2=O)c(O)cc(c3)O)c2ccc(cc2)O)[C@@H]([C@H]([C@H]1O)O)O	No	No	Yes	No	No	No	No	No	No	No	Yes	No	No	Yes	287
IMPHY002511	CC(C[C@H]([C@@H]([C@H]([C@H]1CC[C@@H]2[C@]1(C)CC[C@H]1[C@H]2CC(=O)[C@@H]2[C@]1(C)C[C@@H](O)[C@H](C2)O)C)O)O)C	Yes	Yes	Yes	No	No	No	No	No	No	Yes	Yes	No	No	No	104
IMPHY011742	OC[C@H]1O[C@@H](Oc2cc(O)c3c(c2)oc(cc3=O)c2ccc(cc2)OC)[C@@H]([C@H]([C@@H]1O)O)O	No	No	Yes	No	No	No	No	No	No	No	No	No	No	Yes	248
IMPHY009372	OC[C@H]1O[C@H]([C@@H]([C@H]([C@@H]1O)O)O)c1c(OC)cc2c(c1O)c(=O)cc(o2)c1ccc(cc1)O	Yes	No	Yes	No	No	No	No	No	No	No	No	No	No	No	252
IMPHY003725	O[C@@H]1CC[C@]2([C@H](C1)C(=O)C[C@@H]1[C@@H]2CC[C@]2([C@H]1CC[C@@H]2[C@@H]([C@H]([C@@H]([C@H](C(C)C)C)O)O)C)C)C	Yes	Yes	Yes	No	No	No	No	No	No	Yes	Yes	No	No	No	118
IMPHY005231	CC(=O)O[C@@H]1[C@@H]2[C@H](Cc3c([C@@]2(C)O)cco3)[C@@]2([C@]([C@H]1OC(=O)C)(O)C(C)(C)CCC2=O)C	Yes	No	Yes	No	No	No	No	No	No	Yes	No	No	No	No	131
IMPHY014146	O=C1c2c(cccc2C(=O)c2c1cccc2)c1cccc2c1C(=O)c1ccccc1C2=O	Yes	No	Yes	Yes	No	No	No	No	Yes	Yes	No	No	Yes	Yes	166
IMPHY000468	C/C=C(C(=O)O[C@@H]1[C@@H](OC(=O)C)/C(=CCC[C@@]2([C@@H]([C@@H]3[C@@H]1C(=C)C(=O)O3)O2)C)/C(=O)OC)/C	Yes	No	Yes	No	No	No	No	No	Yes	No	Yes	No	No	No	155
IMPHY003027	CC1=CC[C@]2([C@@H]([C@@H]1C)[C@H]1CC[C@H]3[C@@]([C@@]1(C[C@@H]2O)C)(C)CC[C@@H]1[C@]3(C)CC[C@@H](C1(C)C)O)C	No	No	No	No	No	No	No	No	No	Yes	No	No	No	No	80
IMPHY010004	O=C1CC[C@@H]2[C@]([C@H]1C)(C)CC[C@H]1[C@@]2(C)CC[C@@]2([C@]1(C)CC[C@@]1([C@H]2CC(C)(C)[C@@H](C1)O)C)C	Yes	No	Yes	No	No	No	No	No	No	Yes	No	No	No	No	92
IMPHY014328	CCCCCCCCCCCCCCCCCCCCOC(=O)/C=C/c1ccc(cc1)O	Yes	No	Yes	Yes	No	No	No	Yes	Yes	Yes	No	No	Yes	No	1479
IMPHY006558	CCCCCCCCCCCCCCCCCCCCCCCCCCCCCCO	No	No	Yes	No	No	No	No	No	Yes	No	Yes	No	No	No	637
IMPHY005656	CCCCCCCCCCCCCCCCCCCCCCCCCCCCC(=O)O	No	No	Yes	No	No	No	No	No	Yes	No	No	No	No	No	34152
IMPHY008910	CCCCCCCCCCCCCCCCCCCCCCCCCCCCCCC	No	No	No	No	No	No	No	No	Yes	No	Yes	No	No	No	327
IMPHY000227	O[C@@H]1C[C@@H]2[C@@]3(C)CC[C@@H](C([C@@H]3CC[C@]2([C@]2([C@H]1[C@@]1(C)CCC(=C)[C@@H]1[C@H](C2)O)C)C)(C)C)O	No	No	No	No	No	No	No	No	No	Yes	No	No	No	No	75
IMPHY004506	O[C@H]1CC[C@]2([C@@]3(C1)OO[C@@]1([C@@H]2CC[C@]2([C@H]1CC[C@@H]2[C@@H](/C=C/[C@@H](C(C)C)C)C)C)C=C3)C	No	No	Yes	No	No	No	No	No	No	No	No	No	No	Yes	73
IMPHY001666	O=C1CC[C@]2([C@H](C1(C)C)CC[C@@]1([C@@H]2CCC2=C3CC(C)(C)CC[C@@]3(CC[C@@]12C)C)C)C	Yes	No	Yes	No	No	No	No	No	No	No	No	No	No	No	107
IMPHY011423	CC(=C)[C@@H]1CC[C@]2([C@H]1CC[C@@]1([C@@H]2CC[C@H]2[C@@]1(C)CC[C@@H]1[C@]2(C)CCC(=O)C1(C)C)C)C	Yes	Yes	No	No	No	No	No	No	No	Yes	Yes	No	No	No	82
IMPHY011673	CC([C@H]1CC[C@@H]2[C@]1(C)CC[C@]1([C@@]2(C)CC=C2[C@@H]1CC[C@@H]1[C@]2(C)CC[C@@H](C1(C)C)O)C)C	No	No	Yes	No	No	No	No	No	No	No	No	No	No	No	106
IMPHY004239	CC([C@@H]1CC[C@H]2[C@@]1(C)CC[C@@]1([C@]2(C)CC=C2[C@H]1CC[C@@H]1[C@]2(C)CCC(=O)C1(C)C)C)C	No	No	Yes	No	No	No	No	No	No	Yes	No	No	No	No	112
IMPHY011210	OC[C@H]([C@H]1CC[C@]2([C@H]1CC[C@@]1([C@@H]2CC[C@H]2[C@@]1(C)CC[C@@H]1[C@]2(C)CCCC1(C)C)C)C)C	Yes	No	No	No	No	No	No	No	No	Yes	No	No	Yes	No	99
IMPHY001120	CC([C@@H]1CC[C@]2([C@H]1[C@H]1CC[C@H]3[C@@]([C@]1(C)CC2)(C)CC[C@@H]1[C@]3(C)CC[C@@H](C1(C)C)O)C)O	Yes	No	No	No	No	No	No	No	No	Yes	No	No	No	No	97
IMPHY000701	OCCC[C@@H]1C(=C(C)C)CC[C@H]2[C@@]1(C)CC[C@@]1([C@]2(C)CC[C@@](C1)(C)CCC=C(C)C)C	No	No	Yes	No	No	No	No	No	Yes	Yes	No	No	No	No	122
IMPHY006194	C/C(=CCc1cc(c(cc1O)O)[C@@H]1CC(=O)c2c(O1)cc(cc2O)O)/CCC=C(C)C	Yes	Yes	Yes	Yes	No	No	No	Yes	No	No	No	No	No	No	175
IMPHY001156	OC[C@H]1O[C@@H](OC[C@H]2O[C@@H](Oc3cc(C)cc(c3)O)[C@@H]([C@H]([C@@H]2O)O)O)[C@@H]([C@H]([C@@H]1O)O)O	Yes	No	Yes	No	No	No	No	No	No	No	No	No	No	No	370
IMPHY005394	OC[C@H]1O[C@@H](O[C@@H]2OC=C([C@@H]3[C@H]2[C@@](C)(OC(=O)C)C[C@H]3O)C(=O)OC)[C@@H]([C@H]([C@@H]1O)O)O	No	No	Yes	No	No	No	No	No	No	Yes	Yes	No	No	No	160
IMPHY009806	CC(=O)O[C@H]1[C@@H](OC(=O)C)CC([C@]2([C@@]1(C)[C@H]1Cc3occc3[C@@]([C@@H]1CC2)(C)O)O)(C)C	No	No	Yes	No	No	No	No	No	No	Yes	No	No	No	No	96
IMPHY001914	COc1cc2C(=O)c3cc(C)cc(c3C(=O)c2c(c1c1c(OC)cc(c2c1C(=O)c1cc(C)cc(c1C2=O)O)O)O)O	Yes	No	Yes	Yes	No	Yes	Yes	Yes	No	No	No	No	Yes	Yes	282
IMPHY011785	O[C@@H]1CC(=C(C(C1)(C)C)/C=C/C(=C/C=C/C(=C/C=C/C=C(/C=C/C=C(/C=C/C1=C(C)C[C@H](CC1(C)C)O)C)C)/C)/C)C	No	No	Yes	No	No	No	No	No	No	No	No	No	No	Yes	40
IMPHY006015	OC[C@H]1O[C@@H](Oc2cc(O)c3c(c2)OC(CC3=O)c2ccc(cc2)O)[C@@H]([C@H]([C@@H]1O)O)O[C@@H]1O[C@@H](CO)[C@@H]([C@H]([C@H]1O)O)O	No	No	Yes	No	No	No	No	No	No	No	No	No	No	No	364
IMPHY011372	OC[C@H]1O[C@@H]([C@@H]([C@H]([C@@H]1O)O)O)c1c(O[C@@H]2O[C@H](CO)[C@H]([C@H]([C@H]2O)O)O)cc(c2c1oc(cc2=O)c1ccc(cc1)O)O	No	No	Yes	No	No	No	No	No	No	No	No	No	No	Yes	372
IMPHY004984	COc1ccc(cc1)c1cc(=O)c2c(o1)cc(cc2O)O[C@@H]1O[C@H](CO[C@@H]2O[C@@H](C)[C@@H]([C@H]([C@H]2O)O)O)[C@H]([C@@H]([C@H]1O)O)O	Yes	No	Yes	No	No	No	No	No	No	No	No	No	No	No	245
IMPHY007657	CC(=O)O[C@@H]1C[C@H](O)[C@]23[C@H]([C@@]1(C)[C@@H](OC2)OC(=O)C(C)C)C[C@H]([C@@]1([C@@H]3C(=O)C[C@@]2([C@]31O[C@@H]3C[C@H]2c1ccoc1)C)C)O	No	No	Yes	No	No	No	No	No	No	Yes	Yes	No	No	No	190
IMPHY007995	COC(=O)[C@@H]1C[C@@H](OC(=O)C)C(C)(C)/C=C/[C@@H](/C(=C/2C(/C=C/1C)[C@@H](OC(=O)c1ccccc1)[C@H](C2)C)/OC(=O)C)C	Yes	No	Yes	No	No	No	No	No	Yes	Yes	Yes	Yes	No	No	198
IMPHY015071	CC[C@@H](C(C)C)CC[C@H]([C@H]1CC[C@@H]2[C@]1(C)CC[C@H]1[C@H]2CC=C2[C@]1(C)CC[C@@H](C2)O[C@@H]1OC(CO)[C@H](C(C1O)O)O)C	No	No	Yes	No	No	No	No	No	No	No	Yes	No	No	No	8339
IMPHY012955	CC[C@@H](C(C)C)/C=C/[C@H]([C@H]1CC[C@@H]2[C@]1(C)CC[C@H]1[C@H]2CC=C2[C@]1(C)CC[C@@H](C2)O[C@H]1O[C@H](CO)[C@H]([C@@H]([C@H]1O)O)O)C	No	No	Yes	No	No	No	No	No	No	No	Yes	No	No	No	8310
IMPHY001788	CCOC(=O)CCC[C@@H]1C[C@H]2C[C@](O1)(/C=C/c1ccccc1)Oc1c2c(O)c2c(c1)O[C@H](CC2=O)c1ccccc1	No	Yes	Yes	Yes	No	No	No	Yes	No	No	Yes	No	No	No	215
IMPHY000933	O=C(c1ccccc1)OCC1=C[C@H]2[C@H]3[C@H](C3(C)C)C[C@H]([C@]3([C@@]([C@@H]1O)(O)[C@@H](OC(=O)c1ccccc1)C(=C3)C)C2=O)C	No	No	Yes	No	No	No	No	No	Yes	Yes	Yes	Yes	No	No	179
IMPHY002366	Oc1cc2OC(CC(=O)c2c(c1)O)c1ccc(c(c1)c1c(O)cc(c2c1OC(CC2=O)c1ccc(c(c1)O)O)O)O	No	Yes	Yes	Yes	No	No	No	Yes	No	No	No	No	No	No	318
IMPHY005517	CO[C@H]1[C@H](O[C@H]2CC[C@]3([C@](C2)(O)CC[C@@H]2[C@@H]3CC[C@]3([C@]2(O)CC[C@@H]3C2=CC(=O)OC2)C)C=O)O[C@@H]([C@@H]([C@@H]1OC)O)C	No	Yes	Yes	No	No	No	No	No	No	No	Yes	No	Yes	No	0.01
IMPHY007889	OC[C@@]12[C@H](O)C[C@@H](C[C@@]2(O)CC[C@H]2[C@@H]1[C@H](O)C[C@@]1([C@]2(O)CC[C@@H]1[C@H]1COC(=O)C1)C)O[C@@H]1O[C@@H](C)[C@@H]([C@H]([C@H]1O)O)O	No	Yes	Yes	No	No	No	No	No	No	No	No	No	Yes	No	42
IMPHY000074	O=C[C@]12C[C@H]3O[C@]4(O)[C@H](O[C@@H]3C[C@@H]1CC[C@@H]1[C@@H]2CC[C@]2([C@]1(O)CC[C@@H]2C1=CC(=O)OC1)C)O[C@@H](C[C@@]14SCC=N1)C	No	Yes	Yes	No	No	No	No	No	No	No	Yes	No	Yes	No	5.4
IMPHY010115	CCCCCCCCCCCCCCCCCCCCCC(=O)OCCCCCCCCCCCCCCCC	Yes	No	Yes	No	No	No	No	No	Yes	No	No	No	No	No	128
IMPHY010882	CCCCCCCCCCCCCCCCCCCCCCCCCCCCCCCCCCCCCCCC	No	No	No	No	No	No	No	No	Yes	No	Yes	No	No	No	421
IMPHY011930	CC(=O)OC(/C=C/C(=O)[C@@]([C@H]1[C@H](O)C[C@@]2([C@]1(C)CC(=O)[C@@]1([C@H]2CC=C2[C@H]1C=C(O)C(=O)C2(C)C)C)C)(O)C)(C)C	No	No	Yes	No	Yes	No	No	No	No	No	Yes	No	No	No	191
IMPHY012813	CC(=O)OC(/C=C/C(=O)[C@@]([C@H]1[C@H](O)C[C@@]2([C@]1(C)CC(=O)[C@@]1([C@H]2CC=C2[C@H]1CC(=O)[C@H](C2(C)C)O)C)C)(O)C)(C)C	No	No	Yes	No	Yes	No	No	No	No	No	Yes	No	No	No	183
IMPHY005510	OC[C@H]1O[C@@H](O[C@H]2CC[C@]3([C@@H](C2)C[C@H]2[C@@]4([C@@H]3[C@@H](O)C(=O)[C@]3([C@]4(O)CC[C@@H]3C3=CC(=O)OC3)C)O2)C)C[C@H]([C@@H]1O)O	No	No	Yes	No	No	No	No	No	No	No	Yes	No	Yes	No	0.02
IMPHY009230	O=C1OCC(=C1)[C@H]1CC[C@]2([C@]1(C)CC[C@H]1[C@H]2C[C@@H]2[C@]3([C@@]1(CC[C@@H](C3)OC1O[C@@H](C)[C@H]([C@H]([C@H]1O)O)O)C(=O)O2)O)O	No	Yes	Yes	No	No	No	No	No	No	No	No	No	Yes	No	0.01
IMPHY012726	C/C(=CC=CC=C(C=CC=C(C=C[C@H]1C(=CCCC1(C)C)C)/C)/C)/C=C/C=C(/C=C/C=C(/CCC=C(C)C)C)C	No	No	Yes	No	No	No	No	No	No	No	No	No	No	No	170
IMPHY017575	CCCCCCCCCCCCCCCC(=O)OCCCOC(=O)CCCCCCCCCCCCCCC	Yes	No	Yes	No	No	No	No	No	Yes	No	No	No	No	No	125
IMPHY012316	CCCCCCCCCCCCCCCCCCCCCCCCCCCCCCCCCCCCCCC	No	No	No	No	No	No	No	No	Yes	No	Yes	No	No	No	411
IMPHY002936	OC[C@H]1O[C@@H](O[C@@H]2OC=C([C@@H]3[C@H]2[C@@H](C)[C@H]([C@H]3O)OC(=O)/C=C/c2ccc(cc2)O)C(=O)OC)[C@@H]([C@H]([C@@H]1O)O)O	No	Yes	Yes	No	No	No	No	No	No	No	No	No	No	Yes	280
IMPHY001975	OC[C@H]1O[C@@H](Oc2c3COC(=O)c3c(c3c2cc(OC)c(c3)OC)c2ccc3c(c2)OCO3)[C@@H]([C@H]([C@@H]1O)O)O	No	No	Yes	No	No	No	No	No	No	No	No	No	No	Yes	242
IMPHY003608	OC[C@]12CC[C@@H](C[C@@H]1CC[C@@H]1[C@@H]2CC[C@]2([C@]1(O)CC[C@@H]2C1=CC(=O)OC1)C)OC1O[C@@H](C)[C@@H]([C@H]([C@H]1O)O)O	No	Yes	Yes	No	No	No	No	No	No	No	Yes	No	Yes	No	0.03
IMPHY008577	OC[C@H]1OC(O[C@H]2CC[C@]3([C@@H](C2)CC[C@@H]2[C@@H]3CC[C@]3(C2C(O)C=C3C2=CC(=O)OC2)C)C)[C@@H]([C@H]([C@@H]1O)O)O	No	Yes	Yes	No	No	No	No	No	No	No	Yes	No	Yes	No	0.2
IMPHY015028	CO[C@H]1[C@@H](O)[C@H](O[C@H]2CC[C@]3([C@@H](C2)CC[C@@H]2[C@@H]3CC[C@]3([C@]2(O)CC[C@@H]3C2=CC(=O)OC2)C)C)O[C@H]([C@@H]1O)C	No	No	Yes	No	No	No	No	No	No	No	Yes	No	Yes	No	0.02
IMPHY011703	OC[C@H]1Oc2ccc(cc2O[C@@H]1c1ccc(c(c1)OC)O)[C@H]1Oc2cc(O)cc(c2C(=O)[C@@H]1O)O	No	No	Yes	No	Yes	No	Yes	No	No	Yes	No	No	No	No	419
IMPHY001913	COC(=O)[C@@]12CCC(C[C@H]2C2=CC[C@H]3[C@@]([C@@]2(CC1)C)(C)CC[C@@H]1[C@]3(C)CC[C@@H]([C@@]1(C)CO)O)(C)C	No	No	Yes	No	No	No	No	No	No	No	No	No	No	No	126
IMPHY008951	COC(=O)C12CCC(C(C2C2=CCC3C(C2(CC1)C)(C)CCC1C3(C)CCC(C1(C)C)O)(C)O)C	No	Yes	No	No	No	No	No	No	No	Yes	No	No	No	No	115
IMPHY014423	COC(=O)[C@@]12CCC(C[C@@H]2C2=CC[C@H]3[C@@]([C@@]2(C[C@H]1O)C)(C)CC[C@@H]1[C@]3(C)CC[C@@H](C1(C)C)O)(C)C	No	No	Yes	No	No	No	No	No	No	No	No	No	No	No	123
IMPHY002725	OC[C@H]1O[C@H](OC[C@H]2O[C@H](O[C@H]3[C@@H](O)[C@H](O)[C@@H]([C@H]([C@@H]3O)OC)O)[C@@H]([C@H]([C@H]2O)O)O)[C@@H]([C@H]([C@H]1O)O)O	No	No	Yes	No	No	No	No	No	No	No	No	No	No	No	4081
IMPHY003728	OC[C@@H]1O[C@H](O[C@@H]2OC=C([C@@H]3[C@H]2[C@@](C)(O)CC3)C(=O)O)[C@H]([C@@H]([C@H]1O)O)OC(=O)c1ccc(cc1)O	No	No	Yes	No	No	No	No	No	No	No	Yes	No	No	No	188
IMPHY005737	CCCCCCCCCCCCCC=CCCCCCCCCCCCCCCCCCC(=O)C	No	Yes	Yes	No	No	No	No	No	Yes	No	No	No	No	No	241
IMPHY005283	CCCCCCCCCCCCCCCCCCCCCCCCCCCCCCCCCCO	No	No	Yes	No	No	No	No	No	Yes	No	Yes	No	No	No	719
IMPHY009485	CCCCCCCCCCCCCCCCCCCCCCCCCCCCCCCCCCC	No	No	No	No	No	No	No	No	Yes	No	Yes	No	No	No	369
IMPHY002708	CC(=CC1CO[C@@]23[C@H](C1(C)O)[C@H]1CC[C@H]4[C@@]([C@@]1(C3)CO2)(C)CC[C@@H]1[C@]4(C)CC[C@@H](C1(C)C)O)C	Yes	No	No	No	No	No	No	No	No	Yes	No	No	No	No	98
IMPHY006850	O[C@@H]1O[C@H](C[C@H]1[C@@H]1CC[C@]2([C@@]1(C)CC[C@H]1C2=CC[C@@H]2[C@]1(C)CC[C@@H](C2(C)C)O)C)[C@@H]1OC1(C)C	No	No	Yes	No	No	No	No	No	No	No	No	No	No	No	74
IMPHY005358	Oc1c(c2c3C=CC(Oc3c3c(c2O)cccc3)(C)C)c2C=CC(Oc2c2c1cccc2)(C)C	Yes	No	Yes	Yes	No	No	Yes	Yes	Yes	No	Yes	No	No	Yes	204
IMPHY006480	O[C@H]1CC[C@]2([C@@H](C1)CC[C@@H]1[C@@H]2[C@H](O)C[C@]2([C@]1(O)CC[C@@H]2C1=CC(=O)OC1)C)C	No	Yes	Yes	No	Yes	No	No	No	No	No	No	No	No	No	0.01
IMPHY006972	CCCCCCCCCCCCCCCCCCCCCCCCCCO	No	No	Yes	No	No	No	No	No	Yes	No	Yes	No	No	No	556
IMPHY015283	CCCCCCCCCCCCCCCCCCCCCCCCC(C)C	No	No	No	No	No	Yes	No	No	Yes	No	Yes	No	No	No	238
IMPHY016675	CCCCCCCCCCCCCCCCCCCCCCCCCC=C	No	No	No	No	No	No	No	No	Yes	No	Yes	No	No	No	191
IMPHY001896	CCCCCCCCCCCCCCCCCCCCCCCCCCC	No	No	No	No	No	No	No	No	Yes	No	Yes	No	No	No	285
IMPHY014229	C=CC(CC([C@@]1(C)[C@@H](C)C[C@H](C2=C1CCC(=O)[C@]2(C)COC(=O)C)OC(=O)C)OC(=O)C)(O)C	No	No	Yes	No	No	No	No	No	Yes	Yes	Yes	No	No	No	164
IMPHY003921	O[C@H]([C@H]([C@H]1CC[C@@H]2[C@]1(C)CC[C@H]1[C@H]2COC(=O)[C@@H]2[C@]1(C)C[C@@H](O)[C@H](C2)O)C)[C@@H]([C@H](C(C)C)C)O	Yes	No	Yes	No	No	No	No	No	No	Yes	Yes	No	No	No	98
IMPHY001533	CCCCCCCCCCCCCCCCCCCCCCCCCCCCCCCCCO	No	No	Yes	No	No	No	No	No	Yes	No	Yes	No	No	No	698
IMPHY005092	CCCCCCCCCCCCCCCCCCCCCCCCCCCCCCCC(=O)O	No	No	Yes	No	No	No	No	No	Yes	No	No	No	No	No	37428
IMPHY002954	CCCCCCCCCCCCCCCCCCCCCCCCCCCCCCCCCC	No	No	No	No	No	No	No	No	Yes	No	Yes	No	No	No	358
IMPHY011595	CC(=O)O[C@H]1CC[C@]2([C@H](C1(C)C)CC[C@@]1([C@@H]2CC[C@H]2[C@@]1(C)CC[C@@]1([C@@H]2[C@H](C)C(=C)CC1)C)C)C	Yes	No	Yes	No	No	No	No	No	No	Yes	No	No	No	No	93
IMPHY014991	CC(=O)O[C@H]1CC[C@]2([C@H](C1(C)C)CC[C@@]1([C@@H]2CC[C@H]2[C@@]1(C)CC[C@@]1([C@@H]2[C@@H](CC1)C(=C)C)C)C)C	Yes	No	No	No	No	No	No	No	No	Yes	No	No	No	No	104
IMPHY011226	CC(=O)O[C@H]1CC[C@]2([C@H](C1(C)C)CC=C1[C@@H]2CC[C@@]2([C@]1(C)CC[C@@]1([C@H]2[C@@H](C)[C@H](C)CC1)C)C)C	Yes	No	Yes	No	No	No	No	No	No	Yes	No	No	No	No	121
IMPHY009881	O=C(C(C)C)CC[C@H]([C@H]1[C@@H](O)C[C@@]2([C@]1(C)C[C@@H](O)[C@@]13[C@H]2CC[C@@H]2[C@]3(C1)CC[C@@H](C2(C)C)O)C)C	Yes	No	Yes	No	No	No	No	No	No	No	No	No	No	No	152
IMPHY000339	OC[C@]12CC[C@@]3(C(=C2CC([C@H]([C@@H]1O)O)(C)C)C=C[C@H]1[C@@]3(C)CC[C@@H]2[C@]1(C)CC[C@@H](C2(C)C)O)C	No	No	No	No	No	No	No	No	No	No	No	No	No	No	119
IMPHY004233	O[C@H]1CC[C@]2([C@H](C1(C)C)CC[C@@]1([C@@H]2CC=C2[C@@]1(C)CC[C@@]1([C@H]2[C@@H](O)C(C)(C)CC1)C(=O)O)C)C	No	No	No	No	No	No	No	No	No	Yes	No	No	No	No	148
IMPHY007224	OC[C@]1(C)[C@@H](O)CC[C@]2([C@H]1CC[C@@]1([C@@H]2CC=C2[C@@]1(C)CC[C@@]1([C@H]2CC(CC1)(C)C)C(=O)O)C)C	No	No	No	No	No	No	No	No	No	No	No	No	No	No	140
IMPHY003939	O=C1CCCCCCC[C@@H]2CC[C@@H]([C@H](N2)C)OC(=O)CCCCCCC[C@@H]2CC[C@H](O1)[C@H](C)N2	Yes	No	Yes	No	No	No	No	No	Yes	No	Yes	No	No	No	147
IMPHY003421	OC[C@H]1O[C@H](OC[C@H]2O[C@@H](O)[C@H]([C@H]([C@@H]2O[C@@H]2O[C@H](CO)[C@H]([C@@H]([C@@H]2O)O)O)O)O)[C@@H]([C@H]([C@H]1O)O)O	No	No	Yes	No	No	No	No	No	No	No	No	No	No	No	8249
IMPHY010279	CO[C@@H]1C[C@H](O[C@H]2CC[C@]3([C@H](C2)CC[C@@H]2[C@@H]3CC[C@]34[C@@]52CC[C@@H]4[C@](O5)(OC3)C)C)O[C@H]([C@@H]1N)C	No	No	Yes	No	No	No	No	No	No	No	Yes	No	Yes	No	6.7
IMPHY001686	OC[C@H]1O[C@@H](Oc2ccc(cc2COC(=O)c2c(OC)cccc2OC)O)[C@@H]([C@H]([C@@H]1O)O)O	No	No	Yes	No	No	No	No	No	No	No	No	No	No	Yes	541
IMPHY001834	OC[C@@]1(C)[C@@H](O)CC[C@]2([C@H]1CC[C@@]1([C@@H]2CC=C2[C@@]1(C)CC[C@@]1([C@H]2CC(C[C@H]1O)(C)C)C)C)C	No	No	Yes	No	No	No	No	No	No	No	No	No	No	No	108
IMPHY003588	OC[C@@]12CCC(C[C@H]2C2=CCC3[C@@]([C@@]2(C[C@@H]1O)C)(C)CCC1[C@]3(C)CC[C@@H](C1(C)C)O)(C)C	No	No	No	No	No	No	No	No	No	No	No	No	No	No	108
IMPHY005794	O[C@H]1CC[C@]2([C@H](C1(C)C)CCC1=C2CC[C@@]2([C@]1(C)CC[C@@]1([C@H]2C[C@@](C)(CC1)C(=O)O)C)C)C	No	No	Yes	No	No	No	No	No	No	No	No	No	No	No	134
IMPHY003825	CC(=O)O[C@@H]1C[C@@H]2[C@]([C@@H]3[C@]1(C)C1=CC(=O)[C@H]([C@@]1(CC3)C)c1ccoc1)(C)C=CC(=O)C2(C)C	Yes	No	Yes	No	No	No	No	No	No	Yes	No	No	No	No	126
IMPHY003197	C[C@@H]1CC[C@@]2(OC1)O[C@@H]1[C@H]([C@@H]2C)[C@@]2([C@@H](C1)[C@@H]1CC=C3[C@]([C@H]1CC2)(C)C=C(C(=O)C3(C)C)O)C	No	No	Yes	No	No	No	No	No	No	No	Yes	No	No	No	110
IMPHY012674	CC(=O)OCC1=C[C@H]2[C@H]3[C@@](C3(C)C)(OC(=O)C(C)C)C[C@H]([C@@]2([C@H]2[C@@](C1)(O)C(=O)C(=C2)C)O)C	No	No	Yes	No	No	No	No	No	Yes	No	Yes	No	Yes	No	169
IMPHY010332	C[C@@H]([C@H]1CC[C@@]2([C@]1(C)CCC1=C2CC[C@@H]2[C@]1(C)C=CC(=O)C2(C)C)C)CC/C=C(/C(=O)O)C	No	No	Yes	No	No	No	No	No	No	No	No	No	No	No	150
IMPHY007882	O=C1OC[C@@]2(C1)[C@H](CC[C@H]1[C@@]2(C)CC[C@@H]2[C@]1(C)CC[C@@H](C2(C)C)O)/C=C(/C=C/C=C(C)C)C	Yes	No	No	No	No	No	No	No	No	Yes	No	No	No	No	114
IMPHY015207	OC[C@@]12CC=C3C(=CC[C@@H]4[C@]3(C)CC[C@@H](C4(C)C)O)[C@]2(C)CC[C@@H]1[C@@](CCCC(C)C)(O)C	No	No	Yes	No	No	No	No	No	No	No	Yes	No	No	No	125
IMPHY002262	CC(=C)[C@H](CC[C@@]([C@H]1CC[C@]2([C@H]1CC[C@@H]1[C@]2(C)CC[C@@H]2[C@]1(C)CC[C@@H](C2(C)C)O)C)(O)C)C	Yes	No	No	No	No	No	No	No	No	Yes	No	No	No	No	105
IMPHY012872	OC(=O)[C@H]1OC(Oc2cc(O)c3c(c2)oc(cc3=O)c2ccc(c(c2)O)O)[C@@H]([C@H]([C@@H]1O)O)O	Yes	No	Yes	No	No	No	No	No	No	No	No	No	No	No	261
IMPHY012721	OC[C@H]1O[C@@H](Oc2c(oc3c(c2=O)c(O)cc(c3)O)c2ccc(c(c2)O)O)[C@@H]([C@H]([C@@H]1O)O)O	No	No	Yes	No	No	No	No	No	No	No	No	No	No	Yes	284
IMPHY005878	OC[C@H]([C@H]1O[C@H]([C@@H]([C@H]1O)O)Oc1c(oc2c(c1=O)c(O)cc(c2)O)c1ccc(c(c1)O)O)O	No	No	Yes	Yes	No	No	No	No	No	No	Yes	No	No	Yes	217
IMPHY000104	C[C@@H]1CC[C@H]2[C@@H]1CC(=CC=C2C(=O)OC[C@]1(O)[C@@H](O)C[C@@H]2[C@H]1C(=O)OCC2=C)C(C)C	No	No	Yes	No	No	No	No	No	No	No	Yes	No	No	No	123
IMPHY012719	OC[C@H]1O[C@@H](Oc2cc(O)c3c(c2)oc(cc3=O)c2ccc(cc2)O)[C@@H]([C@H]([C@@H]1O)O)O	No	No	Yes	No	No	No	No	No	No	No	No	No	No	No	280
IMPHY004736	OCC1O[C@@H](Oc2ccc3c(c2)oc(cc3=O)c2ccc(c(c2)O)O)C([C@H]([C@@H]1O)O)O	No	No	Yes	No	No	No	No	No	No	No	No	No	No	Yes	265
IMPHY013664	CCCCCCCCCCCCCCCCCCCCCCCCCC(=O)CC=C	No	No	Yes	No	No	No	No	No	Yes	No	No	No	No	No	258
IMPHY002935	CCCCCCCCCCCCCCCCCCCCCCCCCCCCCO	No	No	Yes	No	No	No	No	No	Yes	No	Yes	No	No	No	617
IMPHY009565	CCCCCCCCCCCCCCOC(=O)CCCCCCCCCC(CC)C	Yes	Yes	Yes	No	No	No	No	No	Yes	No	No	No	No	No	425
IMPHY007080	CCCCCCCCCCCCCCCCCCCCCCCCCCC(CC)C	No	No	Yes	No	No	Yes	No	No	Yes	No	Yes	No	No	No	257
IMPHY011008	CCCCCCCCCCCCCCCC=C	No	No	No	No	No	No	No	No	Yes	No	Yes	No	No	No	120
IMPHY015385	CCCCCCCCCCCCC(CCC)C	No	No	Yes	No	No	Yes	No	No	Yes	No	Yes	No	No	No	160
IMPHY009368	CCCCCCCCCCCCCCCCC	No	No	No	No	No	No	No	No	Yes	No	Yes	No	No	No	180
IMPHY014871	C=CC(CC/C=C(CCC=C(C)C)/C)(O)C	Yes	No	Yes	No	No	No	No	No	Yes	No	No	No	No	No	134
IMPHY009367	CCCCCCCCCCCCCCCO	No	No	Yes	No	No	No	No	No	Yes	No	Yes	No	No	No	332
IMPHY008065	CCCCCCCCCCCC(=O)OCC	No	No	Yes	No	No	No	No	No	Yes	No	No	No	No	No	4073
IMPHY016277	CCCCCCCCCCCCCC(C)C	No	No	No	No	No	Yes	No	No	Yes	No	Yes	No	No	No	141
IMPHY015188	CCCCCCCCCCCCCCC#C	No	No	No	Yes	No	No	No	No	Yes	No	Yes	No	No	No	130
IMPHY012133	CCCCCCCCCCCCCCC=C	No	No	No	No	No	No	No	No	Yes	No	Yes	No	No	No	113
IMPHY015356	CCCCCCCCCCCCC(CC)C	No	No	Yes	No	No	Yes	No	No	Yes	No	Yes	No	No	No	137
IMPHY000308	CCCCCCCCCCCCCCCC	No	No	No	No	No	No	No	No	Yes	No	Yes	No	No	No	169
IMPHY014818	CC1CCC2C1[C@@H]1[C@@H](C1(C)C)CCC12OC1	Yes	No	Yes	No	No	No	No	No	Yes	No	No	No	No	No	50
IMPHY001583	C[C@@H]1CCC(=O)[C@@]23[C@@]1(C)C[C@H]1[C@@H](C2)[C@]1(C3)C	No	No	Yes	No	No	No	No	No	Yes	Yes	No	No	No	No	47
IMPHY001068	COC(=O)c1cncc2c1CC(=O)N[C@H]2C	Yes	No	Yes	No	No	No	No	No	No	Yes	No	No	No	No	101
IMPHY003370	COc1ccc2c(c1)c(CCN(C)C)c[nH]2	No	No	Yes	No	No	No	No	No	Yes	No	Yes	No	No	No	7.9
IMPHY011872	C/C/1=C/CCC2(C)OC2CC(/C=CC1)(C)C	No	No	Yes	No	No	No	No	No	Yes	No	No	No	No	No	73
IMPHY011873	C/C/1=CCCC2(C)OC2CC(/C=C/C1)(C)C	No	No	Yes	No	No	No	No	No	Yes	No	No	No	No	No	73
IMPHY002234	CC([C@@H]1CCC(=C)[C@H]2[C@@H](C1)[C@](C)(O)CC2)C	No	No	Yes	No	No	No	No	No	No	No	Yes	No	No	No	38
IMPHY014876	CC(=CCCC([C@]12CC[C@@](C2C1)(C)O)C)C	No	No	Yes	No	No	No	No	No	Yes	No	No	No	No	No	97
IMPHY011709	CC1=CCC[C@]2([C@H]1C[C@@H](CC2)C(O)(C)C)C	No	Yes	Yes	No	No	No	No	No	No	No	Yes	No	No	No	88
IMPHY011589	CC1=CCC[C@]2([C@H]1C[C@H](CC2)C(O)(C)C)C	No	Yes	Yes	No	No	No	No	No	No	No	Yes	No	No	No	88
IMPHY003638	CC([C@@H]1CC[C@]2([C@](C1)(C)C(=O)CCC2)C)C	Yes	No	Yes	No	No	No	No	No	No	Yes	No	No	No	No	62
IMPHY002325	CC1=C[C@H]2[C@](CC1)(C)C(=O)CCCC2(C)C	Yes	No	Yes	No	No	No	No	No	No	Yes	No	No	No	No	69
IMPHY001661	CC(=C)[C@@H]1CC[C@@]2(C(=C(C)[C@@H](CC2)O)C1)C	No	No	Yes	No	No	No	No	No	Yes	No	Yes	No	No	No	63
IMPHY000614	CC(C1=CC2=C(C)C(=O)CC[C@@]2(CC1)C)C	Yes	No	Yes	No	No	No	No	No	No	Yes	No	No	No	No	85
IMPHY005516	CC(=C)[C@@H]1CC[C@@H](C2=C(C1)[C@@H](C)CC2=O)C	Yes	No	Yes	No	No	No	No	No	Yes	No	Yes	No	No	No	88
IMPHY011749	C/C/1=CCC(C)(C)/C=C/C[C@@]2([C@@H](CC1)O2)C	No	No	Yes	No	No	No	No	No	No	No	No	No	No	No	65
IMPHY011734	C/C/1=CCC(C)(C)/C=CCC2(C(CC1)O2)C	No	No	Yes	No	No	No	No	No	No	No	No	No	No	No	65
IMPHY012587	CC1=C[C@H]2[C@H](CC1)[C@](C)(O)CC[C@H]2C(C)C	No	No	Yes	No	No	No	No	No	No	Yes	Yes	No	No	No	48
IMPHY015128	CC1=C[C@@H]2[C@H](CC1)[C@@](C)(O)CC[C@H]2C(C)C	No	No	Yes	No	No	No	No	No	No	Yes	Yes	No	No	No	48
IMPHY007367	C[C@@]1(O)CC=C2[C@@](CC1)(C)CCCC2(C)C	No	No	Yes	No	No	No	No	No	No	No	Yes	No	No	No	74
IMPHY011331	OC/C(=CCC[C@]1(C)C2CC=C(C1C2)C)/C	No	No	Yes	No	No	No	No	No	Yes	No	No	No	No	No	81
IMPHY011356	OC/C(=CCCC1(C)C2CC=C(C1C2)C)/C	No	No	Yes	No	No	No	No	No	Yes	No	No	No	No	No	81
IMPHY010097	O=C(c1ccccc1)OCc1ccccc1	Yes	No	Yes	No	No	No	No	No	Yes	No	No	No	No	No	170
IMPHY000621	CC(=C)[C@@H]1CCC2=C(C1)[C@H](C)[C@H]([C@@H](C2)O)O	No	No	Yes	No	No	No	No	No	Yes	Yes	Yes	No	No	No	71
IMPHY002588	c1ccc(cc1)c1ccc2c([o+]1)cccc2	Yes	No	Yes	No	No	No	No	No	No	No	No	No	No	No	109
IMPHY000025	C[C@@H]1CC[C@@H]2[C@@H]1C[C@H]1CC[C@]2(C)OC1(C)C	No	No	Yes	No	No	No	No	No	Yes	Yes	No	No	No	No	46
IMPHY010183	CC1(C)[C@H]2[C@@H]1C1(C)C(=CCC[C@]1(C)O)CC2	Yes	No	Yes	No	No	No	No	No	No	Yes	Yes	No	No	No	39
IMPHY015604	CC1CCC2C1C1C(C1(C)C)C=CC2=C	No	No	Yes	No	No	No	No	No	Yes	No	No	No	No	No	56
IMPHY016603	CC1=C2CC3C(C2(C=C1)C(C)CC3)(C)C	Yes	No	Yes	No	No	No	No	No	Yes	Yes	Yes	No	No	No	54
IMPHY002434	CC1=C2[C@H]3[C@H](C3(C)C)CC[C@@]2(CCC1)C	No	Yes	Yes	No	No	No	No	No	No	Yes	No	No	No	No	38
IMPHY013571	CC1CCC2C1[C@@H]1[C@@H](C1(C)C)CC=C2C	No	No	Yes	No	No	No	No	No	Yes	Yes	No	No	No	No	55
IMPHY010815	CC1=CC[C@]2([C@@]3([C@H]1C3)C(C)(C)CCC2)C	No	No	Yes	No	No	No	No	No	Yes	No	No	No	No	No	64
IMPHY002551	CC1CCCC23C1(C)CC1C(C2)C1(C3)C	No	No	Yes	No	No	No	No	No	Yes	No	No	No	No	No	39
IMPHY008483	COc1cc2c(C)nccc2cc1OC	Yes	No	Yes	No	Yes	No	No	Yes	No	No	Yes	Yes	No	No	359
IMPHY008545	Cn1cnc(=O)c2c1cccc2	No	No	Yes	No	No	No	No	No	No	No	No	Yes	No	Yes	89
IMPHY007301	CN1CCC[C@H]1c1cccnc1	No	No	Yes	No	No	No	No	No	Yes	Yes	No	Yes	No	No	64
IMPHY017519	COC1CCCc2c1cccc2	No	No	No	No	No	No	No	No	Yes	No	Yes	No	No	Yes	50
IMPHY012290	CC([C@@H]1CC[C@]2([C@@H](C1=O)O2)C)C	Yes	No	Yes	No	No	No	No	No	No	No	No	No	No	Yes	60
IMPHY007130	CN(CCc1ccc(cc1)O)C	Yes	No	Yes	No	No	No	No	No	No	No	Yes	No	No	No	262
IMPHY011680	CN[C@H]([C@@H](c1ccccc1)O)C	No	No	Yes	Yes	No	No	Yes	Yes	Yes	No	No	No	No	No	102
IMPHY001087	OC(=O)CCc1ccc(cc1)O	Yes	No	Yes	Yes	Yes	No	Yes	Yes	No	No	No	No	No	No	911
IMPHY016646	CCCCCC(CC(=O)OCC)O	Yes	Yes	Yes	No	No	No	No	No	Yes	No	No	No	No	No	188
IMPHY007100	CCCCCCCCCCCCO	No	No	Yes	No	No	No	No	No	Yes	No	Yes	No	No	No	270
IMPHY017343	CCCCCC(OC(=O)CCC)C	Yes	Yes	Yes	No	No	No	No	No	Yes	No	No	No	No	No	140
IMPHY009889	CCCCCCOC(=O)CC(C)C	Yes	No	Yes	No	No	No	No	No	Yes	No	No	No	No	No	146
IMPHY007978	CCCCCCOC(=O)C(CC)C	Yes	No	Yes	No	No	No	No	No	Yes	No	No	No	No	No	143
IMPHY009985	CCCCCCOC(=O)/C(=C/C)/C	No	No	Yes	No	No	No	No	No	Yes	No	No	No	No	No	126
IMPHY015280	CCCCCCCCCCC(C)C	No	No	No	No	No	Yes	No	No	Yes	No	Yes	No	No	No	115
IMPHY015384	CCCCCCCCC(CCC)C	No	No	Yes	No	No	Yes	No	No	Yes	No	Yes	No	No	No	123
IMPHY004052	C/C=CC#CC#CC#CC#CC=C	Yes	No	Yes	No	No	No	No	No	No	No	No	No	No	Yes	82
IMPHY009419	CCCCCCCCCCCCC	No	No	No	No	No	No	No	No	Yes	No	Yes	No	No	No	138
IMPHY015965	CCCCCC/C=C/CCCCC	No	Yes	No	No	No	No	No	No	Yes	No	No	No	No	No	76
IMPHY012675	OCCNC(=O)CC(SC)SC	No	No	Yes	No	No	No	No	No	No	No	No	No	No	Yes	233
IMPHY005753	OC(=O)C(NC(=O)N)NC(=O)N	Yes	No	Yes	No	No	No	No	No	No	No	No	No	No	No	772
IMPHY001538	CCCCCCCCCC(O)C	No	No	Yes	No	No	Yes	No	No	Yes	No	Yes	No	No	No	110
IMPHY011036	CCCCCCCCC(=O)CC	No	No	Yes	No	No	No	No	No	Yes	No	Yes	No	No	No	142
IMPHY010052	CCCCCCCC(CCC)O	No	Yes	Yes	No	No	No	No	No	Yes	No	No	No	No	No	121
IMPHY017777	CCCCCCCC(=O)CCC	No	No	Yes	No	No	No	No	No	Yes	No	Yes	No	No	No	142
IMPHY009858	CCCCCCCCCCCO	No	No	Yes	No	No	No	No	No	Yes	No	Yes	No	No	No	250
IMPHY011729	OC[C@H]([C@H]([C@@H]([C@@H](CO)O)O)O)O	No	No	Yes	No	No	No	No	No	No	No	No	No	No	No	34131
IMPHY004467	OC/C(=C/CCC(C=C)(O)C)/C	Yes	No	Yes	No	No	No	No	No	Yes	No	No	No	No	No	109
IMPHY016499	CCCCCCOC(OCC)C	No	No	Yes	No	No	No	No	No	Yes	No	Yes	No	No	No	96
IMPHY003104	CCCCCCCCCC(=O)O	No	No	Yes	No	No	No	No	No	Yes	No	No	No	No	No	13409
IMPHY015840	CCCCCCCCC(=O)OC	Yes	No	Yes	No	No	No	No	No	Yes	No	Yes	No	No	No	94
IMPHY008066	CCCCCCCC(=O)OCC	No	No	Yes	No	No	No	No	No	Yes	No	No	No	No	No	3072
IMPHY005127	CCCCCCOC(=O)CCC	Yes	No	Yes	No	No	No	No	No	Yes	No	No	No	No	No	39
IMPHY016509	CCCCCCC(=O)OCC=C	Yes	Yes	Yes	No	No	No	No	No	Yes	No	No	No	No	No	112
IMPHY013808	CCCCCOC(=O)CCCC	Yes	No	Yes	No	No	No	No	No	Yes	No	No	No	No	No	39
IMPHY015526	CCCCCC(=O)OCCCC	Yes	No	Yes	No	No	No	No	No	Yes	No	No	No	No	No	39
IMPHY010000	CCCCCCCCCCCC	No	No	No	No	No	No	No	No	Yes	No	Yes	No	No	No	127
IMPHY003685	CC(=C)[C@@H]1CCC(=C)[C@H](C1)O	No	No	Yes	No	No	No	No	No	No	Yes	Yes	No	No	No	46
IMPHY012616	CC(C1CCC(=C)C(=O)C1)C	Yes	No	Yes	No	No	No	No	No	No	No	Yes	No	No	No	55
IMPHY012130	CC(=C)C1CCC(C(C1)O)C	No	No	Yes	No	No	No	No	No	Yes	Yes	Yes	No	No	No	54
IMPHY001246	CC(c1ccc(c(c1)O)C)C	No	No	No	No	No	No	No	No	Yes	No	No	No	No	No	53
IMPHY013764	CC([C@H]1CC[C@@H](C(=O)C1)C)C	Yes	No	Yes	No	No	No	No	No	Yes	No	Yes	No	No	No	63
IMPHY009966	CC1=CC=CC(CC1=O)(C)C	Yes	No	No	No	No	No	No	No	No	No	No	No	No	No	72
IMPHY015003	CC1CCC(C(C1)O)C(C)C	No	No	Yes	No	No	No	No	No	Yes	No	Yes	No	No	No	119
IMPHY003710	C[C@@H]1CC[C@H]([C@@H](C1)O)C(=C)C	No	No	Yes	No	No	No	No	No	Yes	Yes	Yes	No	No	No	118
IMPHY004003	C[C@@H]1CC[C@H]([C@H](C1)O)C(=C)C	No	No	Yes	No	No	No	No	No	Yes	Yes	Yes	No	No	No	118
IMPHY003296	CC1=CC(=O)C(=C(C)C)CC1	Yes	No	Yes	No	No	No	No	No	No	No	No	No	No	No	74
IMPHY015570	OC1CCC(C=C1)C(C)(C)C	No	No	Yes	No	No	No	No	No	Yes	No	Yes	No	No	No	56
IMPHY009866	OCC(c1ccc(cc1)C)C	Yes	No	Yes	No	No	No	No	No	Yes	No	No	No	No	No	96
IMPHY009752	O=CC1=C(C)CCCC1(C)C	No	No	Yes	No	No	No	No	No	No	No	No	No	No	No	5.7
IMPHY007299	O=CC1=CCC(CC1)C(C)C	Yes	No	Yes	No	No	No	No	No	Yes	Yes	Yes	No	No	No	57
IMPHY006533	O=CC1=CCC(=CC1)C(C)C	Yes	No	Yes	No	No	No	No	No	Yes	No	Yes	No	No	No	76
IMPHY016455	COc1cc(C)c(c(c1)O)C	Yes	No	No	Yes	No	No	No	Yes	No	No	No	No	No	Yes	75
IMPHY010014	CCCCCC1CCC(O1)O	No	Yes	Yes	No	No	No	No	No	Yes	Yes	Yes	No	No	No	54
IMPHY015670	CCOC(=O)CC	No	No	No	No	No	No	No	No	Yes	No	No	No	No	No	1737
IMPHY011464	CC(C(=O)N)C	No	No	Yes	No	No	No	No	No	Yes	No	No	No	No	Yes	1214
IMPHY000136	OC(=O)C(=O)C	No	No	Yes	No	No	No	No	No	No	No	No	No	No	No	1174
IMPHY007162	C=CC(O)(C)C	Yes	No	Yes	No	No	No	No	No	Yes	No	No	Yes	No	No	63
IMPHY011960	OC(=O)/C=C/c1ccccc1	Yes	No	Yes	No	No	No	No	No	No	No	No	No	No	No	165
IMPHY006574	CCOC(=O)c1ccccc1	No	No	Yes	Yes	No	No	No	No	Yes	No	No	No	No	No	88
IMPHY003165	NCCCCNCCCCN	No	No	Yes	No	No	No	No	No	Yes	No	No	No	No	No	1838
IMPHY006314	CCCC(CC(=O)OCC)O	Yes	No	Yes	No	No	No	No	No	No	Yes	No	No	No	No	225
IMPHY016647	CCCC(=O)CC(=O)OCC	No	No	Yes	No	No	No	No	No	Yes	No	No	No	No	No	2691
IMPHY013809	C#CC(CCC=C(C)C)(O)C	Yes	No	Yes	No	No	No	No	No	Yes	No	No	No	No	No	1553
IMPHY015953	CCC(CCCC(C)C)(O)C	Yes	No	Yes	No	No	No	No	No	Yes	No	No	No	No	No	108
IMPHY002851	CCCCCCCCC(O)C	No	No	Yes	No	No	Yes	No	No	Yes	No	Yes	No	No	No	101
IMPHY007445	C=C/C(=CC(C=C(C)C)O)/C	No	No	Yes	No	No	No	No	No	Yes	No	No	No	No	No	110
IMPHY014708	OC/C=C(/CCC=C(C)C)C	Yes	No	Yes	No	No	No	No	No	Yes	No	No	No	No	No	128
IMPHY010811	OCCCCCCCCC=C	Yes	No	Yes	No	No	No	No	No	Yes	No	No	No	No	No	115
IMPHY016000	CCCCCCC/C=CCO	No	No	Yes	No	No	No	No	No	Yes	No	No	No	No	No	85
IMPHY015522	CCCCOC(=O)CC(C)C	No	No	Yes	Yes	No	No	No	No	Yes	No	No	No	No	No	139
IMPHY012097	CCCCCCCC(=O)OC	Yes	No	Yes	No	No	No	No	No	Yes	No	Yes	No	No	No	87
IMPHY016615	CCOC(=O)CC(=O)OCC	No	No	No	No	No	No	No	No	Yes	No	No	No	No	No	2725
IMPHY011200	CC([C@@](C(=O)O)([C@H](O)C)O)C	No	No	Yes	No	No	No	No	No	No	No	No	No	No	No	10796
IMPHY009085	CCCCCCCCCC=C	No	No	No	No	No	No	No	No	Yes	No	Yes	No	No	No	77
IMPHY015351	CCCCCCCC(CC)C	No	No	Yes	No	No	Yes	No	No	Yes	No	Yes	No	No	No	95
IMPHY002875	CCCCCCCCCCC	No	No	No	No	No	No	No	No	Yes	No	Yes	No	No	No	117
IMPHY000274	O=C1C[C@@H]2CCC[C@H](C1)N2C	Yes	No	Yes	No	No	No	No	No	No	Yes	Yes	Yes	No	No	48
IMPHY002824	NC1CC2CCCC(C1)N2C	Yes	No	Yes	No	No	No	No	No	No	Yes	Yes	Yes	No	No	32
IMPHY016027	CC([C@@]12CC[C@](C2C1)(C)O)C	No	No	Yes	No	No	No	No	No	Yes	No	Yes	No	Yes	No	56
IMPHY004555	CC12CCC(C=C1)C(O2)(C)C	No	No	Yes	No	No	No	No	No	Yes	No	No	No	No	No	43
IMPHY011381	CC(=C)[C@H]1CCC2(C(C1)O2)C	No	No	Yes	No	No	No	No	No	Yes	No	No	No	No	No	43
IMPHY013835	O=C1[C@@]2(C)CC[C@@H](C1(C)C)C2	Yes	No	Yes	No	No	No	No	No	No	Yes	No	No	No	No	46
IMPHY011686	O[C@H]1C[C@@H]2C([C@@]1(C)CC2)(C)C	No	No	Yes	No	No	No	No	No	No	Yes	Yes	No	No	No	29
IMPHY012292	CC([C@]12CC2C(=C)[C@@H](C1)O)C	No	No	Yes	No	No	No	No	No	Yes	No	Yes	No	No	No	55
IMPHY015571	CC1=C[C@@H]([C@@]2([C@H]1C2)C(C)C)O	No	No	Yes	No	No	No	No	No	Yes	No	Yes	No	No	No	59
IMPHY007286	CC1=CC(=O)C2(C1C2)C(C)C	Yes	No	Yes	No	No	No	No	No	No	No	No	No	No	No	65
IMPHY015098	CC1=C[C@H](O)[C@@H]2C[C@H]1C2(C)C	No	No	Yes	No	No	No	No	No	No	No	Yes	No	No	No	45
IMPHY014877	CC1=C[C@H](O)[C@H]2C[C@@H]1C2(C)C	No	No	Yes	No	No	No	No	No	No	No	Yes	No	No	No	45
IMPHY010289	OC[C@@H]1CCN2[C@H]1CCC2	No	No	Yes	No	No	No	No	No	Yes	No	No	No	No	No	61
IMPHY010280	OC[C@@H]1CCN2[C@@H]1CCC2	No	No	Yes	No	No	No	No	No	Yes	No	No	No	No	No	61
IMPHY006373	O=c1oc2c([nH]1)cccc2	Yes	No	Yes	Yes	No	No	No	No	Yes	No	No	No	No	Yes	1591
IMPHY015196	Cc1ccn2c1cccc2	Yes	No	Yes	No	No	No	No	No	Yes	No	No	No	No	No	64
IMPHY007830	c1ccc2c(c1)ncnc2	Yes	No	Yes	No	No	No	Yes	Yes	Yes	No	No	No	No	Yes	75
IMPHY014894	C=C1CC[C@]2([C@@H]1C2)C(C)C	No	No	Yes	No	No	No	No	No	Yes	No	Yes	No	No	No	40
IMPHY011552	CC1=CCC2([C@@H]1C2)C(C)C	No	No	Yes	No	No	No	No	No	Yes	No	Yes	No	No	No	55
IMPHY002092	C=C1CC[C@H]2[C@@H](C1)C2(C)C	Yes	No	Yes	No	No	No	No	No	Yes	Yes	Yes	No	No	No	29
IMPHY009729	C=C1C=CC2CC1C2(C)C	No	No	Yes	No	No	No	No	No	Yes	No	Yes	No	No	No	42
IMPHY015371	CCc1ccc(cc1)C=O	Yes	No	Yes	No	No	No	No	No	Yes	Yes	No	No	No	No	87
IMPHY009954	OC(=O)c1ccccc1I	No	No	No	No	No	No	No	No	No	No	No	No	No	No	4808
IMPHY006029	OCc1ccc(cc1)OC	No	No	Yes	No	No	No	No	No	Yes	Yes	Yes	No	No	No	383
IMPHY006700	COC(=O)c1ccccc1	Yes	No	No	No	No	No	No	No	Yes	Yes	Yes	No	No	No	536
IMPHY003482	COc1ccc(cc1)C=O	No	No	No	Yes	No	No	No	No	Yes	Yes	No	No	No	No	78
IMPHY008150	Cc1ccc(cc1)C(=C)C	Yes	No	Yes	No	No	No	No	No	Yes	Yes	Yes	No	No	No	90
IMPHY003982	CC1=CCC(=CC1)C(C)C	No	No	Yes	No	No	No	No	No	Yes	No	No	No	No	No	66
IMPHY009876	CCc1ccc(cc1)CC	Yes	No	Yes	No	No	No	No	No	Yes	No	No	No	No	No	92
IMPHY017368	C/C=C(/c1ccccc1)C	No	No	Yes	No	No	No	No	No	Yes	No	Yes	No	No	No	85
IMPHY012175	CC1=CC[C@@H](CC1)C(=C)C	No	No	Yes	No	No	No	No	No	Yes	Yes	Yes	No	No	No	49
IMPHY005735	CC(=O)c1ccc([nH]1)Cl	Yes	No	Yes	No	No	No	No	No	No	Yes	No	No	No	Yes	111
IMPHY005763	OCc1ccccc1N	No	No	Yes	No	No	No	No	No	Yes	No	Yes	No	No	No	95
IMPHY008960	O=Cc1ccc(cc1)N	Yes	Yes	Yes	No	No	No	No	No	Yes	No	No	No	No	No	144
IMPHY007385	NC(=O)c1cccnc1	Yes	No	No	No	No	No	No	No	No	No	No	No	No	No	534
IMPHY001956	COC(=O)c1ccco1	Yes	No	No	No	No	No	No	No	No	Yes	Yes	Yes	No	No	81
IMPHY012014	CCc1cccc(c1)O	Yes	No	Yes	No	No	No	No	No	Yes	No	Yes	No	No	No	27
IMPHY016804	COc1ccc(cc1)C	Yes	No	No	No	No	No	No	No	Yes	Yes	No	No	No	No	68
IMPHY015592	OC1CCCCCCC1	Yes	No	Yes	No	No	No	No	No	Yes	No	No	No	No	No	38
IMPHY011020	COc1cccc(c1)O	Yes	No	Yes	Yes	No	No	No	No	Yes	No	Yes	No	No	No	64
IMPHY001361	Cc1cc(O)cc(c1)O	Yes	No	Yes	Yes	No	Yes	Yes	Yes	Yes	No	No	No	No	No	61
IMPHY000581	Cc1c(C)cccc1C	Yes	No	Yes	No	No	No	No	No	Yes	No	No	No	No	Yes	79
IMPHY012088	Cc1cc(C)cc(c1)C	Yes	No	Yes	No	No	No	No	No	Yes	No	No	No	No	No	69
IMPHY009956	c1ccc2c(c1)occ2	Yes	No	Yes	Yes	No	Yes	Yes	Yes	Yes	No	No	No	No	No	80
IMPHY000571	CC1=C(C)C2CC1CC2	No	No	Yes	No	No	No	No	No	Yes	No	Yes	No	No	No	42
IMPHY010086	CC(CCC=C(C)C)O	No	No	Yes	No	No	No	No	No	Yes	No	No	No	No	No	294
IMPHY015434	CC(CCCC(=O)C)C	No	No	Yes	No	No	No	No	No	Yes	No	Yes	No	No	No	147
IMPHY005345	CCCCCC(C=C)O	No	No	Yes	No	No	No	No	No	Yes	No	No	No	No	No	34
IMPHY007620	CCCCCCCCO	No	No	Yes	No	No	No	No	No	Yes	No	Yes	No	No	No	189
IMPHY007195	CCCCCCC(=O)O	No	No	Yes	No	No	No	No	No	Yes	No	No	No	No	No	10134
IMPHY009973	CCCCC(=O)OCC	Yes	No	Yes	No	No	No	No	No	Yes	No	No	No	No	No	2268
IMPHY007202	CCCCCCCCC	No	No	No	No	No	No	No	No	Yes	No	Yes	No	No	No	96
IMPHY017313	CCC(C(=O)OC)O	No	No	Yes	No	No	No	No	No	No	No	No	No	No	Yes	130
IMPHY000084	CCCCCC(O)C	No	Yes	Yes	No	No	Yes	No	No	Yes	No	No	No	No	No	80
IMPHY008303	CCCCC(C=C)O	No	No	Yes	No	No	No	No	No	Yes	No	No	No	No	No	53
IMPHY016363	CCCCC(=O)CC	No	No	Yes	No	No	No	No	No	Yes	No	No	No	No	No	114
IMPHY001840	CCCC(CCC)O	Yes	No	Yes	No	No	No	No	No	Yes	No	No	No	No	No	248
IMPHY009751	CCCCCCCO	No	No	Yes	No	No	No	No	No	Yes	No	Yes	No	No	No	168
IMPHY003649	CCCC/C=C/C=O	No	No	Yes	No	No	No	No	No	Yes	No	No	No	No	Yes	61
IMPHY006009	CCOC(OCC)C	Yes	No	Yes	No	No	No	No	No	Yes	Yes	No	No	No	Yes	88
IMPHY006033	CCCC(=O)OCC	No	No	No	No	No	No	No	No	Yes	No	No	No	No	No	1976
IMPHY016448	C=CCC(C(C)C)C	Yes	No	Yes	No	No	No	No	No	Yes	No	No	No	No	No	71
IMPHY007254	CCCCCCC=C	No	No	No	No	No	No	No	No	Yes	No	Yes	No	No	No	56
IMPHY010928	CCN(CC)CC.I	Yes	No	Yes	No	No	No	Yes	No	Yes	No	No	No	No	No	199
IMPHY003484	Cc1ncc(nc1)C	Yes	No	Yes	No	No	No	No	No	Yes	No	No	No	No	No	75
IMPHY012610	CC(C1CCC1)(O)C	No	Yes	Yes	No	No	No	No	No	Yes	No	No	Yes	No	No	719
IMPHY003113	Cc1ccc(cc1)O	Yes	No	No	No	No	No	No	No	Yes	No	No	No	No	No	111
IMPHY009940	CC1CCCC(=O)C1	Yes	No	Yes	No	No	No	No	No	Yes	No	Yes	No	No	No	37
IMPHY001870	O=C1CCC(=O)N1	Yes	No	No	No	No	No	No	No	No	No	No	Yes	No	Yes	64
IMPHY002885	NCCCCCN	No	No	Yes	No	No	No	No	No	Yes	Yes	No	No	No	No	9341
IMPHY015667	CCOC(=S)CC	Yes	No	Yes	No	No	No	No	No	Yes	No	No	No	No	No	136
IMPHY002133	CCCCC(O)C	No	No	Yes	No	No	No	No	No	Yes	No	No	No	No	Yes	92
IMPHY005521	CCCC(C=C)O	Yes	No	Yes	No	No	No	No	No	Yes	No	No	No	No	No	86
IMPHY002063	OCCCC(C)C	No	No	Yes	No	No	No	No	No	Yes	No	No	No	No	No	111
IMPHY007171	CCCCCCO	No	No	Yes	No	No	No	No	No	Yes	No	Yes	No	No	No	148
IMPHY011692	OCC/C=C/CC	Yes	No	Yes	No	No	No	No	No	Yes	No	No	No	No	No	115
IMPHY008196	C/C=C/C=C/C=O	Yes	No	Yes	No	No	No	No	No	No	No	No	No	No	Yes	57
IMPHY017782	CSCC(=O)OC	No	No	Yes	No	No	No	No	No	Yes	No	No	No	No	No	94
IMPHY015867	CCCOC(=O)C	No	No	Yes	No	No	No	No	No	Yes	No	No	No	No	No	1437
IMPHY013775	CCCC(=O)OC	No	No	Yes	No	No	No	No	No	Yes	No	No	No	No	No	88
IMPHY017762	CCC#CCO	Yes	No	Yes	No	No	No	No	No	Yes	No	No	No	No	No	148
IMPHY008146	CCCCCO	No	No	Yes	No	No	No	No	No	Yes	No	Yes	No	No	No	170
IMPHY005935	CC/C=C/C=O	Yes	No	Yes	No	No	No	No	No	Yes	No	No	No	No	Yes	59
IMPHY000669	[O-]C(=O)CCC	No	No	Yes	No	No	No	No	No	No	No	No	No	No	No	3979
IMPHY007417	CCOC(=O)C	No	No	No	No	No	No	No	No	Yes	No	No	No	No	No	1499
IMPHY003340	CC(=O)C(O)C	No	No	Yes	No	No	No	No	No	Yes	No	No	No	No	No	5865
IMPHY006991	CSSSSC	Yes	No	Yes	No	No	No	No	No	No	No	No	No	No	No	87
IMPHY017584	CCC(C)(C)C	Yes	No	Yes	No	No	No	No	No	Yes	No	No	No	No	No	102
IMPHY009955	C1CCCCC1	Yes	No	Yes	No	No	No	No	No	Yes	No	No	No	No	No	36
IMPHY007714	CCCC=O	Yes	No	Yes	No	No	No	No	No	Yes	No	No	No	No	No	56
IMPHY015662	CCOC=O	Yes	No	Yes	No	No	No	No	No	Yes	No	No	No	No	No	58
IMPHY005804	CSSSC	Yes	No	Yes	No	No	No	No	No	No	No	No	No	No	No	69
IMPHY015843	CCCSC	No	No	No	No	No	No	No	No	Yes	No	Yes	No	No	No	66
IMPHY008678	CCC=O	Yes	No	Yes	No	No	No	No	No	Yes	No	No	No	No	No	52
IMPHY012108	C1CCC1	Yes	No	Yes	No	No	No	No	No	Yes	No	No	No	No	No	24
IMPHY003014	OC(=O)C(=O)[O-].[K+]	Yes	No	Yes	No	No	No	No	No	No	No	No	No	No	No	429
IMPHY004044	CO[C@@H]1[C@@H](O)[C@H](O[C@H]2CC[C@]3([C@H](C2)CC[C@@H]2[C@@H]3CC[C@]3([C@]2(O)CC[C@@H]3C2=CC(=O)OC2)C)C)O[C@@H]([C@@H]1O[C@@H]1O[C@H](CO)[C@H]([C@@H]([C@H]1O)O)O)C	No	Yes	Yes	No	No	No	No	No	No	No	Yes	No	Yes	No	0.1
IMPHY008896	CCCCCCCCCCCCCCCCCCCCCCCCCCOC(=O)CCCCCCCCCCCCCCCCCCC	Yes	No	Yes	No	No	No	No	No	Yes	No	No	No	No	No	153
IMPHY000272	OC/C=C1/[C@@H](OC=C([C@H]1CC(=O)OCCc1ccc(c(c1)O)O)C(=O)OCCc1ccc(c(c1)O)O)O[C@@H]1O[C@H](CO)[C@H]([C@@H]([C@H]1O)O)O	No	No	Yes	No	No	No	No	No	No	No	No	No	No	No	375
IMPHY008246	CO[C@@H]([C@@H]1O[C@H]([C@@H]([C@H]1O)O)OCC(C(C)C)(CC[C@H]([C@H]1C[C@H]([C@@H]2[C@]1(C)CC[C@H]1[C@@]2(O)[C@H](O)[C@@H]([C@@H]2[C@]1(C)CC[C@@H](C2)O)O)O)C)O)CO	Yes	No	Yes	No	No	No	No	No	No	No	No	No	No	No	161
IMPHY013563	OC[C@]1(C)[C@H](CC[C@]2([C@H]1CC[C@@]1([C@@H]2CC=C2[C@@]1(C)C[C@H](O)[C@@]1([C@H]2CC([C@H](C1)O)(C)C)CO)C)C)O[C@@H]1O[C@H](C(=O)O)[C@H]([C@@H]([C@H]1O)O)O	Yes	No	Yes	No	No	No	No	No	No	No	No	No	No	No	166
IMPHY001248	OC[C@H]1O[C@@H](OC(=O)[C@@]23CC[C@H]([C@@H]([C@H]3C3=CC[C@H]4[C@@]([C@@]3(CC2)C)(C)CC[C@@H]2[C@]4(C)C[C@H]([C@@H]([C@@]2(C)CO)O)O)C)C)[C@@H]([C@H]([C@@H]1O)O)O	No	No	Yes	No	No	No	No	No	No	Yes	No	No	No	No	148
IMPHY010480	CC[C@H]1C[C@@H]2CN3[C@@H]1[C@@H](C2)c1[nH]c2c(c1CC3)ccc(c2)[C@H]1C[C@H]2/C(=CC)/CN([C@@H](C2C(=O)OC)Cc2c1[nH]c1c2cccc1)C	No	No	Yes	No	No	No	No	No	No	Yes	No	No	No	No	98
IMPHY003327	OC[C@H]([C@H]([C@@H]([C@H](C=O)O)O)O[C@H]1O[C@H](CO)[C@H]([C@@H]([C@H]1O)O)O[C@H]1O[C@H](CO[C@H]2O[C@H](CO)[C@H]([C@@H]([C@H]2O)O)O)[C@H]([C@@H]([C@H]1O)O)O)O	Yes	No	Yes	No	No	No	No	No	No	No	No	No	No	No	11677
IMPHY006301	COc1cc2CCN([C@@H]3c2cc1Oc1cc(ccc1O)C[C@@H]1c2c(CC[N+]1(C)C)cc(c(c2Oc1ccc(C3)cc1)O)OC)C	No	No	Yes	No	No	No	No	No	No	No	Yes	Yes	No	Yes	33
IMPHY011730	COc1c(OC)cc2c3c1Oc1cc4[C@@H](NCCc4cc1OC)Cc1ccc(Oc4cc(C[C@@H]3N(CC2)C)ccc4OC)cc1	No	Yes	Yes	No	No	No	No	No	No	Yes	No	No	No	Yes	26
IMPHY003578	COc1cc2CCN([C@H]3c2cc1Oc1c2c(CCN([C@H]2Cc2ccc(Oc4cc(C3)ccc4O)cc2)C)cc(c1OC)OC)C	No	Yes	Yes	No	No	No	No	No	No	Yes	Yes	Yes	No	Yes	30
IMPHY010965	O[C@@H]1[C@H]2COC(=O)c3cc(O)c(c(c3-c3c(C(=O)O[C@@H]1[C@H]([C@@H](O2)OC(=O)c1cc(O)c(c(c1)O)O)O)cc(O)c(c3O)O)O)O	Yes	No	Yes	No	No	No	No	No	No	No	Yes	Yes	No	No	263
IMPHY011637	OC[C@H]1O[C@@H](O[C@H]2CC[C@@H]3[C@@]4(C2(C)C)C=C[C@@H]2[C@@]3(CO4)CC[C@]3([C@@]2(C)CC[C@@H]3[C@@H](C/C=C/C(OC)(C)C)C)C)[C@@H]([C@@H]([C@@H]1O)O)O	No	No	Yes	No	No	No	No	No	No	Yes	No	No	No	No	199
IMPHY012568	C/C(=CC=CC=C(C=CC=C(C=C[C@]12O[C@]2(C)C[C@H](CC1(C)C)O)/C)/C)/C=C/C=C(/C=C/[C@]12O[C@]2(C)C[C@H](CC1(C)C)O)C	No	No	Yes	No	No	No	No	No	No	No	No	No	No	Yes	190
IMPHY000442	CCCCCCCCCCCCCCCCCC(=O)OCC(COC(=O)CCCCCCCCCCCCCCCCC)O	Yes	Yes	Yes	No	No	No	No	No	Yes	No	No	No	No	No	560
IMPHY010545	CCCCCCCCCCCCCCCCCCCCCCCCOC(=O)CCCCCCCCCCCCCCCCC	Yes	No	Yes	No	No	No	No	No	Yes	No	No	No	No	No	141
IMPHY013796	CCCCCCCCCCCCCCCCCCCCCCCCCCCCCCCCCCCCCCCCCCCC	No	No	No	No	No	No	No	No	Yes	No	Yes	No	No	No	463
IMPHY012008	OC[C@H]1O[C@@H](O[C@H]2CC[C@@H]3[C@@]4(C2(C)C)C=C[C@@H]2[C@@]3(CO4)CC[C@]3([C@@]2(C)CC[C@@H]3[C@@H](C/C=C/C(O)(C)C)C)C)[C@@H]([C@@H]([C@@H]1O)O)O	No	No	Yes	No	No	No	No	No	No	Yes	No	No	No	No	192
IMPHY010505	CC(=CC[C@@]12C(=O)/C(=C(c3ccc(c(c3)O)O)/O)/C(=O)[C@](C1=O)(C[C@H](C(=C)C)CCC(=C)C)C[C@@H](C2(C)C)CC=C(C)C)C	Yes	No	Yes	No	No	No	No	No	Yes	No	Yes	No	No	No	272
IMPHY000125	NCCCCN	No	No	Yes	No	No	No	No	No	Yes	No	No	No	No	No	474
IMPHY003457	NCCCN	Yes	No	Yes	No	No	No	No	No	Yes	No	No	No	No	No	221
IMPHY002949	CCCCO	No	No	Yes	No	No	No	No	No	Yes	No	Yes	No	No	No	9647
IMPHY016543	CCCCS	No	No	Yes	No	No	No	No	No	Yes	No	Yes	No	No	No	76
IMPHY001215	CCCO	Yes	No	Yes	No	No	No	Yes	No	Yes	No	No	No	No	No	7821
IMPHY007944	CO[C@H]1C[C@H](O[C@H]2CC[C@]3(C(=CC[C@@H]4[C@@H]3[C@H](O)[C@@H](O)[C@]3([C@]4(O)CC[C@@H]3[C@H](O)C)C)C2)C)O[C@@H]([C@H]1O[C@H]1C[C@H](OC)[C@@H]([C@H](O1)C)O[C@@H]1O[C@H](C)[C@H]([C@H]([C@H]1O)OC)O)C	No	No	Yes	No	No	No	No	No	No	No	Yes	No	Yes	No	32
IMPHY002223	O[C@@H]1[C@@H](O[C@@H]2O[C@@H](C)[C@@H]([C@H]([C@H]2O)O)O)[C@H](O[C@H]2CC[C@]3(C(=CC[C@@H]4[C@@H]3CC[C@]3([C@H]4C[C@@H]([C@@H]3[C@H](O)C)O)C)C2)C)O[C@@H]([C@H]1O)CO[C@@H]1O[C@@H](C)[C@@H]([C@H]([C@H]1O)O)O	No	Yes	Yes	No	No	No	No	No	No	Yes	Yes	No	No	No	122
IMPHY013424	OCC1O[C@H](C([C@H]([C@@H]1O)O)O)c1c(OC)cc(c2c1oc(cc2=O)c1ccc(cc1)O)O[C@@H]1OC(CO)[C@H]([C@@H](C1O)O)O	No	No	Yes	No	No	No	No	No	No	No	No	No	No	Yes	339
IMPHY013414	OC1[C@@H](OC([C@H]([C@@H]1O)O)CO[C@@H]1OC(C)[C@@H](C([C@@H]1O)O)O)Oc1cc(O)cc2c1c(=O)cc(o2)c1ccc(c(c1)O)O	Yes	No	Yes	No	No	No	No	No	No	No	No	No	No	No	251
IMPHY000385	CC(=CCC1(C)C=Cc2c(O1)c(C(=O)C(C)C)c(c(c2O)CC1=C(O)C(C(=O)C(=C1O)C(=O)C(C)C)(C)C)O)C	Yes	No	Yes	No	No	No	Yes	Yes	Yes	No	Yes	No	No	No	294
IMPHY003936	CC1=C(C)C(=O)O[C@H](C1)[C@@]([C@H]1CC[C@@H]2[C@]1(C)CC[C@H]1[C@H]2C[C@@H]2[C@]3([C@]1(C)C(=O)C=C[C@@H]3O)O2)(O)C	Yes	Yes	Yes	No	No	No	No	No	No	Yes	Yes	No	No	No	102
IMPHY010356	C[C@@H]([C@H]1CC[C@]2([C@]1(C)CC[C@H]1[C@H]2CC=C2[C@]1(C)CC[C@@H](C2)O[C@H]1C[C@@H](O)[C@@H]([C@H](O1)C)O)O)O	No	No	Yes	No	No	No	No	No	No	No	Yes	No	Yes	No	0
IMPHY011756	CC(C(=C)CC[C@H]([C@H]1CC[C@@]2([C@]1(C)CCC1=C2CC[C@@H]2[C@]1(C)CC[C@@H](C2(C)C)O)C)C)C	Yes	No	Yes	No	No	No	No	No	No	Yes	Yes	No	No	No	119
IMPHY008001	OC[C@H]1O[C@H]([C@@H]([C@H]([C@@H]1O)O)O)c1c(OC)cc2c(c1O)c(=O)c1c(o2)cc(c(c1)O)O	No	No	Yes	No	No	No	No	No	No	No	No	No	No	Yes	256
IMPHY003681	C[C@@H]1CC[C@@]2(OC1)O[C@@H]1[C@H]([C@@H]2C)[C@@]2([C@@H](C1)[C@@H]1CC=C3[C@]([C@H]1CC2)(C)CC[C@@H](C3)O)C	Yes	No	Yes	No	No	No	No	No	No	No	Yes	No	No	No	400
IMPHY008908	CC(CCCC([C@H]1[C@@H](O)C[C@@H]2[C@]1(C)CC[C@H]1[C@H]2CC=C2[C@]1(C)CC[C@@H](C2)O)(O)C)C	Yes	No	Yes	No	No	No	No	No	No	No	Yes	No	No	No	694
IMPHY006124	CC[C@@H](C(C)C)CC[C@H](C1CC[C@@H]2[C@]1(C)CC[C@H]1[C@H]2CC=C2[C@]1(C)CCC(=O)C2)C	Yes	No	Yes	No	No	No	No	No	No	Yes	No	No	No	No	5966
IMPHY013598	CCCCC(=O)OC1Oc2c(O)cccc2-c2c1oc1cc(O)c(cc1c2=O)C	No	No	Yes	No	No	No	No	No	No	Yes	Yes	No	No	Yes	174
IMPHY013656	C[C@@H](C(=O)C[C@H]([C@H]1CC[C@@H]2[C@]1(C)CC[C@H]1[C@H]2CCC2[C@]1(C)CCCC2)C)C(=C)C	Yes	Yes	Yes	No	No	No	No	No	No	Yes	No	No	Yes	No	97
IMPHY003411	OC[C@H]1O[C@@H](Oc2cc3oc(=O)ccc3cc2OC)[C@@H]([C@H]([C@@H]1O)O)O	No	No	Yes	No	No	No	No	No	No	No	No	No	No	No	225
IMPHY003315	COc1c(O)cc(cc1O)[C@H]1Oc2cc(O)cc(c2C[C@H]1O)O	No	No	Yes	No	No	No	No	No	No	No	Yes	Yes	No	No	2203
IMPHY014235	OCC1=CC(=O)[C@@H]2[C@]([C@H]1/C=C/c1cocc1)(C)CCCC2(C)C	No	No	Yes	No	No	No	No	No	No	No	No	No	No	No	107
IMPHY003684	OC(=O)C1=CCC[C@H]2[C@@]1(C)CC[C@H]([C@]2(C)CCc1ccoc1)C	No	No	Yes	No	No	No	No	No	No	No	Yes	No	No	No	130
IMPHY003539	O=C1OC2(C)CCC=C1CCC1(C)C(C)CCC(CC2O)C1=C	No	No	Yes	No	No	No	No	No	No	No	No	No	No	No	71
IMPHY015755	CC(=C)C	Yes	No	Yes	No	No	No	Yes	No	Yes	No	No	No	No	No	42
IMPHY001846	CSSC	Yes	No	Yes	No	No	No	No	No	No	No	No	No	No	No	52
IMPHY006982	CCCCC	No	No	Yes	No	No	No	No	No	Yes	No	Yes	No	No	No	70
IMPHY006942	O=CC(=O)C	Yes	No	Yes	No	No	No	No	No	Yes	No	No	No	No	Yes	86
IMPHY007146	COC(=O)C	Yes	No	Yes	No	No	No	No	No	Yes	No	No	No	No	No	1260
IMPHY012028	CCC(=O)O	No	No	Yes	No	No	No	No	No	No	No	No	No	No	No	2236
IMPHY011003	CC(=C)C=O	Yes	No	Yes	No	No	No	No	No	Yes	No	No	No	No	Yes	56
IMPHY012059	OCC(C)C	Yes	No	Yes	No	No	No	No	No	Yes	No	No	No	No	No	387
IMPHY011050	CC(C=C)O	No	No	Yes	No	No	No	No	No	Yes	No	No	No	No	No	65
IMPHY007710	CCC(O)C	Yes	No	Yes	No	No	No	Yes	Yes	Yes	No	No	No	No	No	127
IMPHY017746	CSCCO	No	Yes	Yes	No	No	No	No	No	No	No	Yes	No	No	No	116
IMPHY012026	O=CC(=O)O	Yes	No	Yes	No	No	No	No	No	No	No	No	No	No	No	282
IMPHY012114	CN=C(N)N	No	No	Yes	No	No	No	No	No	No	No	No	No	No	No	96
IMPHY009817	CC1CCCC1	Yes	No	Yes	No	No	No	No	No	Yes	No	Yes	No	No	No	30
IMPHY009692	C1CC=CC1=O	Yes	No	Yes	No	No	No	No	No	No	No	No	No	No	No	38
IMPHY013802	CC1=COCC1	Yes	No	Yes	No	No	No	No	No	Yes	No	No	No	No	No	37
IMPHY000598	C1C=CNC=C1	Yes	No	Yes	No	No	No	No	No	Yes	No	No	No	No	No	37
IMPHY013750	Cn1cccc1	Yes	No	Yes	No	No	No	No	No	Yes	No	No	No	No	No	40
IMPHY017913	C1OC=CC=N1	Yes	No	Yes	No	No	No	No	No	No	No	No	No	No	Yes	38
IMPHY012096	C1CNCCO1	Yes	No	Yes	No	No	No	No	No	Yes	No	No	No	No	No	4045
IMPHY009969	CCSSCC	Yes	No	Yes	No	No	Yes	No	No	Yes	No	No	No	No	No	110
IMPHY007109	CC(=O)C(=O)C	Yes	No	Yes	No	No	No	No	No	Yes	No	No	No	No	No	34
IMPHY002926	CC(C(O)C)O	No	No	Yes	No	No	No	No	No	Yes	No	No	No	No	No	154
IMPHY015842	CCC(=O)OC	No	No	Yes	No	No	No	No	No	Yes	No	No	No	No	No	84
IMPHY012166	CC=CC(=O)O	Yes	No	Yes	No	No	No	No	No	No	No	No	No	No	No	170
IMPHY010081	CCCC(=O)O	No	No	Yes	No	No	No	No	No	No	No	No	No	No	No	3979
IMPHY017169	OC/C=C/CO	Yes	No	Yes	No	No	No	No	No	No	No	No	No	No	No	138
IMPHY012308	[O-]C(=O)CCC	No	No	Yes	No	No	No	No	No	No	No	No	No	No	No	3979
IMPHY007222	CCCCC=O	No	No	Yes	No	No	No	No	No	Yes	No	Yes	No	No	No	56
IMPHY003855	CC/C=CCO	Yes	No	Yes	No	No	No	No	No	Yes	No	No	No	No	No	144
IMPHY003844	CC/C=C/CO	Yes	No	Yes	No	No	No	No	No	Yes	No	No	No	No	No	144
IMPHY001854	O=CCC(C)C	Yes	No	Yes	No	No	No	No	No	Yes	No	Yes	No	No	No	69
IMPHY000037	OCC=C(C)C	Yes	No	Yes	No	No	No	No	No	Yes	No	No	No	No	No	96
IMPHY004934	C/C=C(/C=O)C	Yes	No	Yes	No	No	No	No	No	Yes	No	No	No	No	Yes	64
IMPHY006037	CC(C=O)CC	Yes	No	Yes	No	No	No	No	No	Yes	No	Yes	No	No	No	71
IMPHY006934	CCC(CO)C	Yes	No	Yes	No	No	No	No	No	Yes	No	No	No	No	No	215
IMPHY013749	CCC(=O)CC	Yes	No	Yes	No	No	No	No	No	No	No	No	No	No	No	138
IMPHY001971	CCC(C=C)O	Yes	No	Yes	No	No	No	No	No	Yes	No	No	No	No	Yes	73
IMPHY015846	C/C=CC(=O)OC	Yes	Yes	Yes	No	No	No	Yes	No	Yes	No	No	No	No	No	72
IMPHY001109	CC(CC(=O)O)C	No	No	Yes	No	No	No	No	No	Yes	No	No	No	No	No	2944
IMPHY006221	C/C(=CC)/C(=O)O	Yes	No	Yes	No	No	No	No	No	No	No	No	No	No	No	193
IMPHY006220	C/C(=C/C)/C(=O)O	Yes	No	Yes	No	No	No	No	No	No	No	No	No	No	No	193
IMPHY007045	CC(C(=O)O)CC	Yes	No	Yes	No	No	No	No	No	No	No	No	No	No	No	4168
IMPHY017091	OCCCC(=O)C	No	No	Yes	No	No	No	No	No	Yes	No	No	No	No	No	156
IMPHY003236	CC(CC(=O)[O-])C	No	No	Yes	No	No	No	No	No	Yes	No	No	No	No	No	2944
IMPHY011976	CCC/C=CC=O	No	No	Yes	No	No	No	No	No	Yes	No	No	No	No	Yes	65
IMPHY011562	CCC/C=C/C=O	No	No	Yes	No	No	No	No	No	Yes	No	No	No	No	Yes	65
IMPHY003689	CC/C=CCC=O	Yes	No	Yes	No	No	No	No	No	Yes	No	No	No	No	No	68
IMPHY006460	C/C=C/C=C/CO	Yes	No	Yes	No	No	No	No	No	No	No	No	No	No	No	83
IMPHY011695	CCC/C=CCO	Yes	No	Yes	No	No	No	No	No	Yes	No	No	No	No	Yes	106
IMPHY011694	CCC/C=C/CO	Yes	No	Yes	No	No	No	No	No	Yes	No	No	No	No	Yes	106
IMPHY011588	OCC/C=CCC	Yes	No	Yes	No	No	No	No	No	Yes	No	No	No	No	No	115
IMPHY015386	OCCC=C(C)C	Yes	No	Yes	No	No	No	No	No	Yes	No	No	No	No	No	112
IMPHY000091	CCC(=O)C(C)C	Yes	No	Yes	No	No	No	No	No	Yes	No	No	No	No	No	140
IMPHY011002	CCC(C(O)C)C	Yes	No	Yes	No	No	No	No	No	Yes	No	No	No	No	No	117
IMPHY016366	CC/C=C/C(=O)C	Yes	No	Yes	No	No	No	No	No	Yes	No	No	No	No	No	104
IMPHY008256	C=CCCC(=O)C	Yes	No	Yes	No	No	No	No	No	Yes	No	No	No	No	No	90
IMPHY007418	CC(=CC(=O)C)C	Yes	No	Yes	No	No	No	No	No	Yes	No	No	No	No	Yes	104
IMPHY015380	CC(CC(O)C)C	No	No	Yes	No	No	No	Yes	No	Yes	Yes	Yes	No	No	No	151
IMPHY010914	CCC(C(=O)O)N	No	No	Yes	No	No	No	No	No	No	No	No	No	No	No	4505
IMPHY012018	NCCCC(=O)O	No	No	Yes	No	No	No	No	No	No	No	No	No	No	No	8393
IMPHY004055	OCC[N+](C)(C)C	No	No	Yes	No	No	No	No	No	No	No	Yes	No	No	No	0.62
IMPHY011009	CC1=CCCCC1	Yes	No	Yes	No	No	No	No	No	No	No	No	No	No	No	42
IMPHY009816	CC1CCCCC1	Yes	No	No	No	No	No	No	No	Yes	No	No	No	No	No	35
IMPHY012241	O=C1CCC(=O)C1	Yes	No	Yes	No	No	No	No	No	Yes	Yes	No	No	No	No	47
IMPHY007006	OCc1ccco1	No	No	Yes	No	No	No	No	No	Yes	No	No	No	No	No	68
IMPHY012140	O=C1CCCC=C1	Yes	No	Yes	No	No	No	No	No	No	No	Yes	No	No	No	42
IMPHY006978	Cc1cnccn1	Yes	No	Yes	No	No	No	No	No	Yes	No	No	No	No	No	96
IMPHY015897	O=C1CNCCN1	Yes	No	Yes	No	No	No	No	No	Yes	No	No	No	No	No	74
IMPHY000773	O=C1CCC(=O)N1	Yes	No	No	No	No	No	No	No	No	No	No	Yes	No	Yes	64
IMPHY007095	OC1=C(C)CCC1=O	No	No	Yes	No	No	No	No	No	No	No	No	No	No	No	60
IMPHY000192	O=C1C=CC(=O)C=C1	Yes	No	Yes	No	No	No	No	No	Yes	No	No	No	No	No	71
IMPHY009946	O=Cc1ccccc1	Yes	No	Yes	No	No	No	No	No	Yes	No	Yes	No	No	No	73
IMPHY006012	O=CC1CCC=CC1	Yes	Yes	Yes	No	No	No	No	No	Yes	No	Yes	No	No	No	42
IMPHY013751	OCC1CCCCC1	Yes	No	No	No	No	Yes	No	No	Yes	No	No	No	No	No	59
IMPHY013872	[CH2]c1ccc(cc1)O	Yes	No	Yes	No	No	No	No	No	No	No	No	No	No	No	102
IMPHY017795	C#CC1(O)CCCC1	No	No	Yes	No	No	No	No	No	Yes	No	No	No	No	No	38
IMPHY006138	COc1ccccc1	No	No	Yes	No	No	No	No	Yes	Yes	No	Yes	No	No	No	128
IMPHY001367	OC(=O)c1cocc1	No	No	Yes	No	No	No	No	No	No	No	No	No	No	No	158
IMPHY005670	Cc1nccnc1C	Yes	No	Yes	No	No	No	No	No	Yes	No	No	No	No	No	76
IMPHY006953	Cc1cncc(n1)C	Yes	No	Yes	No	No	No	No	No	Yes	No	No	No	No	Yes	69
IMPHY006136	C=Cc1ccccn1	Yes	No	Yes	No	No	No	No	No	Yes	No	No	No	No	No	52
IMPHY001688	CC(=O)c1ccc[nH]1	Yes	No	Yes	No	No	No	No	No	No	Yes	No	No	No	Yes	87
IMPHY005990	NCCc1cnc[nH]1	No	No	Yes	No	No	No	No	No	No	No	No	No	No	No	1.1
IMPHY011076	CS/C(=NN)/NN.I	Yes	No	Yes	No	No	No	No	No	No	No	No	No	No	Yes	93
IMPHY010101	OC[C@H]([C@H](CO)O)O	No	No	Yes	No	No	No	No	No	No	No	No	No	No	No	34737
IMPHY016693	O=COCCC(C)C	Yes	No	Yes	No	No	No	No	No	Yes	No	Yes	No	No	Yes	76
IMPHY007007	CCOC(=O)C(C)C	No	No	Yes	No	No	No	No	No	Yes	No	No	No	No	No	1976
IMPHY009863	CCC(C(=O)OC)C	No	No	Yes	No	No	No	No	No	Yes	No	No	No	No	Yes	107
IMPHY016742	COC(=O)C=C(C)C	Yes	No	Yes	No	No	No	No	No	Yes	No	No	No	No	No	89
IMPHY007219	CC(COC(=O)C)C	No	No	Yes	No	No	No	No	No	Yes	No	Yes	No	No	No	981
IMPHY010296	CC/C=CCC(=O)O	No	No	Yes	No	No	No	No	No	No	No	No	No	No	No	227
IMPHY007354	CCCCCC(=O)O	No	No	Yes	No	No	No	No	No	Yes	No	No	No	No	No	8192
IMPHY003486	CC(=O)CC(O)(C)C	No	No	Yes	No	No	No	No	No	Yes	No	No	No	No	No	173
IMPHY005551	CC/C=C/C=C/C=O	Yes	No	Yes	No	No	No	No	No	Yes	No	No	No	No	Yes	74
IMPHY003660	CCCC/C=CC=O	No	No	Yes	No	No	No	No	No	Yes	No	No	No	No	Yes	61
IMPHY016425	OCCCC(CC)C	No	No	Yes	No	No	No	No	No	Yes	No	No	No	No	No	123
IMPHY016101	CCCC(=O)/C=CC	No	No	Yes	No	No	No	No	No	No	No	No	No	No	No	105
IMPHY004121	CCCCCC(=O)C	No	No	Yes	No	No	No	No	No	Yes	No	Yes	No	No	No	115
IMPHY015714	CC/C=C/CC(O)C	No	No	Yes	No	No	No	No	No	Yes	No	No	No	No	Yes	91
IMPHY017382	CC(/C=C/C(=O)C)C	No	No	Yes	No	No	No	No	No	Yes	No	Yes	No	No	Yes	115
IMPHY015410	CC(CCC(=O)C)C	No	No	Yes	No	No	No	No	No	Yes	No	No	No	No	No	158
IMPHY015825	COC(=O)CC(O)C	No	No	Yes	No	No	No	No	No	Yes	Yes	No	No	No	No	140
IMPHY015657	CCOC(=O)C(O)C	No	No	Yes	No	No	No	No	No	Yes	No	No	No	No	No	3556
IMPHY012605	CN(C(=O)C)CC#N	Yes	No	Yes	No	No	No	No	No	Yes	No	No	No	No	No	91
IMPHY003963	[O-]C(=O)C[N+](C)(C)C	No	No	Yes	No	No	No	No	No	Yes	No	No	No	No	No	499
IMPHY013737	OC(=O)CN=C(N)N	No	No	Yes	No	No	No	No	No	No	No	No	No	No	No	13733
IMPHY005938	C/C=C(/CC(C)(C)C)C	No	No	Yes	No	No	No	No	No	Yes	No	No	No	No	Yes	84
IMPHY009961	CCOC(=O)CC(C)C	No	No	Yes	No	No	No	No	No	Yes	No	No	No	No	No	2214
IMPHY002939	CCOC(=O)C(CC)C	No	No	Yes	No	No	No	No	No	Yes	Yes	No	No	No	No	2214
IMPHY015832	CCC/C=C/C(=O)OC	No	Yes	Yes	No	No	No	No	No	Yes	No	No	No	No	No	93
IMPHY015835	CCCCCC(=O)OC	Yes	No	Yes	No	No	No	No	No	Yes	No	No	No	No	No	76
IMPHY009596	CCCCCOC(=O)C	No	No	Yes	Yes	No	No	No	No	Yes	No	No	No	No	No	2214
IMPHY007019	CCCCC=CC(=O)O	No	No	Yes	No	No	No	No	No	No	No	No	No	No	No	123
IMPHY005549	CCCCC/C=C/C=O	No	Yes	Yes	No	No	No	No	No	Yes	No	No	No	No	Yes	62
IMPHY005529	CCCC/C=C/CC=O	No	Yes	Yes	No	No	No	No	No	Yes	No	No	No	No	No	64
IMPHY016002	CCCCC/C=CCO	No	No	Yes	No	No	No	No	No	Yes	No	No	No	No	No	73
IMPHY015633	CCCCC/C=C/CO	No	No	Yes	No	No	No	No	No	Yes	No	No	No	No	No	73
IMPHY009785	OCCCC/C=CCC	No	No	Yes	No	No	No	No	No	Yes	No	No	No	No	No	101
IMPHY012350	CCCCCC#CCO	No	No	Yes	Yes	No	No	Yes	Yes	Yes	No	Yes	No	No	No	101
IMPHY015767	OCCCCCC(C)C	No	No	Yes	No	No	No	No	No	Yes	No	No	No	No	No	122
IMPHY003179	CCCCCC(=O)CC	No	No	Yes	No	No	No	No	No	Yes	No	No	No	No	No	112
IMPHY001828	CCCCCC(CC)O	No	Yes	Yes	No	No	No	No	No	Yes	No	No	No	No	No	92
IMPHY005994	CCCC/C=C/C(=O)C	No	Yes	Yes	No	No	No	No	No	Yes	No	No	No	No	Yes	93
IMPHY005653	CCCCCCC(O)C	No	No	Yes	No	No	Yes	No	No	Yes	No	Yes	No	No	No	83
IMPHY006419	CC(=C/C=C/C(=O)C)C	Yes	No	Yes	No	No	No	No	No	No	No	No	No	No	No	102
IMPHY007331	CC(=O)CCC=C(C)C	Yes	No	Yes	No	No	No	No	No	Yes	No	No	No	No	No	129
IMPHY004556	CCCCC(C=O)(C)C	Yes	No	Yes	No	No	No	No	No	Yes	No	No	No	No	No	82
IMPHY017441	CCC(CC(=O)OC)O	No	No	Yes	No	No	No	No	No	No	No	No	No	No	No	137
IMPHY015816	COC(=O)C(CC)(O)C	Yes	No	Yes	No	No	No	No	No	Yes	No	No	No	No	No	125
IMPHY007967	CCOC(=O)CC(O)C	No	No	Yes	No	No	No	No	No	Yes	No	No	No	No	No	2248
IMPHY005628	NCCCCN=C(N)N	No	No	Yes	No	No	No	No	No	Yes	No	No	No	No	No	22408
IMPHY001223	c1ccc2c(c1)OCC2	Yes	No	Yes	No	No	No	No	No	Yes	No	No	No	No	No	52
IMPHY006981	c1ccc2c(c1)[nH]cc2	Yes	No	No	No	No	No	No	No	Yes	No	No	No	No	No	62
IMPHY001222	c1ccc2c(c1)NCC2	Yes	Yes	Yes	No	No	No	No	No	Yes	No	Yes	No	No	No	49
IMPHY006493	CN1[C@@H]2CCC[C@H]1CC2	No	No	Yes	No	No	No	No	No	Yes	Yes	Yes	Yes	No	No	26
IMPHY009774	c1ccc2c(c1)scn2	Yes	No	Yes	No	No	No	No	Yes	Yes	No	No	No	No	No	77
IMPHY013752	CCCc1ccccc1	No	No	Yes	No	No	Yes	No	No	Yes	No	No	No	No	No	97
IMPHY006039	Cc1ccc(c(c1)C)C	Yes	No	No	No	No	No	No	No	Yes	No	No	No	No	Yes	69
IMPHY009356	O=Cc1ccc(cc1)O	Yes	No	Yes	No	No	No	No	No	No	No	No	No	No	No	129
IMPHY009893	COc1ccc(cc1)O	Yes	No	No	No	No	No	No	No	No	No	No	No	No	No	489
IMPHY002962	OC(=O)c1ccccc1	No	No	Yes	No	No	No	No	No	No	No	No	No	No	No	980
IMPHY007539	O=CCc1ccccc1	Yes	No	Yes	No	No	No	No	No	Yes	No	No	No	Yes	No	333
IMPHY006026	O=Cc1ccc(cc1)C	Yes	No	No	No	No	No	No	Yes	Yes	No	No	No	No	No	77
IMPHY016806	OCc1ccc(cc1)C	Yes	No	No	No	No	Yes	Yes	Yes	Yes	No	No	No	No	No	338
IMPHY015593	O=C1CCCCCCC1	Yes	No	Yes	No	No	No	No	No	Yes	No	No	No	No	No	60
IMPHY015309	OC1CCCC(C1)(C)C	No	No	Yes	No	No	No	No	No	Yes	No	Yes	No	No	No	32
IMPHY015244	CC1CCCC(C1O)C	No	No	Yes	No	No	No	No	No	Yes	No	No	No	No	No	56
IMPHY017722	SC(=O)c1ccccc1	Yes	No	No	No	No	No	No	No	No	No	Yes	No	No	No	138
IMPHY007058	O=c1ccoc(c1O)C	Yes	No	Yes	No	No	No	No	No	Yes	Yes	No	No	No	Yes	80
IMPHY000285	CC1=CC(=O)O[C@H]1CO	Yes	No	Yes	No	No	No	No	No	No	No	No	No	No	Yes	78
IMPHY013991	OCC(c1ccco1)O	No	No	Yes	No	No	No	No	No	No	No	No	No	No	No	86
IMPHY003174	OCc1ccc(o1)C=O	Yes	No	Yes	No	No	No	No	No	No	No	No	No	No	Yes	84
IMPHY009532	O/C=C1/COC=CC1=O	Yes	No	Yes	No	No	No	No	No	No	No	No	No	No	Yes	63
IMPHY008686	CCc1cnc(cn1)C	Yes	No	Yes	No	Yes	No	No	No	No	No	No	No	No	No	83
IMPHY002958	Cc1cnc(c(n1)C)C	No	No	Yes	No	No	No	No	No	Yes	No	No	No	No	No	86
IMPHY004798	OC(=O)[C@]1(N)CNCC1	Yes	No	Yes	No	No	No	No	No	No	No	No	No	No	No	140
IMPHY010325	OC(=O)/C=C/c1cccc(c1)O	Yes	No	Yes	No	No	No	No	No	No	No	No	No	No	No	144
IMPHY014714	CC/C=C/CC1=C(C)CCC1=O	Yes	No	Yes	No	No	No	No	No	No	No	No	No	No	No	84
IMPHY001555	CC/C=CCC1=C(C)CCC1=O	Yes	No	Yes	No	No	No	No	No	No	No	No	No	No	No	84
IMPHY003463	OC[C@@H]([C@H]1OC(=O)C(=O)C1=O)O	No	No	Yes	No	No	No	No	No	No	No	No	No	No	No	5928
IMPHY008252	OC1C(O)C(O)C(C(C1O)O)O	No	No	Yes	No	No	No	No	No	No	No	No	No	No	Yes	5996
IMPHY001218	CC(C1=CC(=O)C(=CC1=O)C)C	Yes	No	Yes	Yes	No	Yes	No	Yes	Yes	No	No	No	No	No	82
IMPHY016417	COc1cc(CC)ccc1OC	Yes	No	No	No	No	No	No	No	No	No	Yes	Yes	No	No	293
IMPHY011061	CC(C1CC(=O)C(=CC1O)C)C	Yes	No	Yes	No	No	No	No	No	No	No	Yes	No	No	No	79
IMPHY006519	C=C[C@]1(C)OC(C)(C)CC[C@@H]1O	No	No	Yes	No	No	No	No	No	No	Yes	No	No	No	No	44
IMPHY009467	CCCCCCC1CCC(=O)O1	No	Yes	Yes	No	No	No	No	No	Yes	Yes	Yes	No	No	No	54
IMPHY008067	CCOC(=O)Cc1ccccc1	Yes	No	No	No	No	No	No	No	Yes	No	No	No	No	No	2762
IMPHY000108	C=C[C@]1(C)CCC=C[C@H]1C(=C)C	No	No	Yes	No	No	No	No	No	Yes	Yes	No	No	No	No	55
IMPHY013357	[O-]C(=O)[C@H](Cn1cccn1)[NH3+]	No	No	Yes	No	No	No	No	No	No	No	No	No	No	Yes	529
IMPHY006613	CCOC(=O)c1cccnc1	Yes	Yes	No	No	No	No	No	No	Yes	No	No	No	No	No	227
IMPHY006545	Cc1ccc(c(c1)C(=O)O)O	Yes	No	No	No	No	No	No	Yes	No	No	No	No	No	No	3046
IMPHY011805	O[C@@H]1C[C@@H](O)[C@@H](C([C@H]1O)O)O	No	No	Yes	No	No	No	No	No	Yes	No	No	No	No	No	5464
IMPHY009847	Cc1cccc(c1)C(O)(C)C	Yes	No	Yes	No	No	No	No	No	Yes	No	Yes	No	No	No	73
IMPHY006352	CC(=CC1OCC=C(C1)C)C	No	No	Yes	No	No	No	No	No	Yes	No	Yes	No	No	No	67
IMPHY010017	O=C1CC2(OC1C)C(=CC=CC2(C)C)C	Yes	No	Yes	No	No	No	No	No	No	No	No	No	No	No	83
IMPHY014690	C=C1CCC[C@]2([C@H]1C[C@@H](CC2)C(=C)C)C	No	No	Yes	No	Yes	No	No	Yes	No	Yes	No	No	No	No	42
IMPHY014685	C=C1CCC[C@@]2([C@@H]1C[C@H](CC2)C(=C)C)C	No	No	Yes	No	Yes	No	No	Yes	No	Yes	No	No	No	No	42
IMPHY010584	CC1=CC2C(=C(C)CCCC2(C)C)CC1	No	No	Yes	No	No	No	No	No	No	No	No	No	No	No	54
IMPHY014833	CC1=C[C@H]2C(=C(C)CCCC2(C)C)CC1	No	No	Yes	No	No	No	No	No	No	No	No	No	No	No	54
IMPHY009688	CC1=CCCC2(C1CC(=C(C)C)CC2)C	Yes	No	Yes	No	No	No	No	No	No	No	Yes	No	No	No	63
IMPHY003962	CC(=C1CC[C@@H](C2=C(C1)[C@@H](C)CC2)C)C	No	No	Yes	No	No	No	No	No	Yes	No	Yes	No	No	No	71
IMPHY011896	CC(=C)[C@@H]1CCC2=CCC[C@H]([C@@]2(C1)C)C	No	No	Yes	No	No	No	No	No	No	Yes	Yes	No	No	No	50
IMPHY003956	C[C@@H]1CC[C@H]2C1=C[C@@H](CC[C@H]2C)C(=C)C	No	No	Yes	No	No	No	No	No	Yes	Yes	Yes	No	No	No	71
IMPHY012912	C=C1CCC2C(C1)[C@H](CC=C2C)C(C)C	Yes	No	Yes	No	No	No	No	No	No	No	Yes	No	No	No	61
IMPHY007528	C[C@H]1CC[C@@H]2[C@@H](C1)[C@@H](CC[C@@H]2C)C(C)C	No	No	No	No	No	No	No	No	Yes	Yes	Yes	No	No	Yes	159
IMPHY012910	CC([C@H]1CC[C@@H](c2c1cc(C)cc2)C)C	No	No	Yes	No	No	No	No	No	Yes	Yes	Yes	No	No	No	75
IMPHY004191	CC1=CC[C@]2(CC1)[C@@H](C)CC[C@@H]2C(=C)C	No	No	Yes	No	No	No	No	No	No	No	No	No	No	No	58
IMPHY011581	CC1=CCC[C@]2([C@H]1C[C@@H](CC2)C(=C)C)C	No	No	Yes	No	No	No	No	No	No	No	Yes	No	No	No	57
IMPHY014870	C=C1CC[C@@H]2C(=C1)[C@H](CC[C@H]2C)C(C)C	No	No	Yes	No	No	No	No	No	Yes	No	Yes	No	No	Yes	61
IMPHY015015	C=C1CCC2C(=C1)[C@H](CCC2C)C(C)C	No	No	Yes	No	No	No	No	No	Yes	No	Yes	No	No	Yes	61
IMPHY009713	CC/C=CC[C@H]1C(=O)CC[C@@H]1C(=O)OC	No	No	Yes	No	No	No	No	No	No	Yes	Yes	No	No	No	74
IMPHY005508	CC([C@H]1C(=O)O[C@@]([C@]1(C)O)(C)C(=O)O)C	Yes	No	Yes	No	No	No	No	No	No	No	Yes	No	No	No	162
IMPHY016956	O=C(C(C)(C)C)OCCc1ccccc1	Yes	No	Yes	No	No	No	No	No	Yes	Yes	No	No	No	No	110
IMPHY011033	CC(CC(=O)OCCc1ccccc1)C	Yes	No	Yes	No	No	No	No	No	Yes	No	No	No	No	No	123
IMPHY015630	CCC/C=C/COC(=O)c1ccccc1	No	No	Yes	No	No	Yes	No	No	Yes	Yes	No	No	No	No	679
IMPHY002695	CC(=O)CCC(c1occ(c1)C)C(C)C	Yes	No	Yes	No	No	No	No	No	Yes	No	Yes	No	No	No	139
IMPHY008458	C=C1CC/C=C(C)/CCCC(/C=C1)(C)C	No	No	Yes	No	No	No	No	No	No	No	No	No	No	No	57
IMPHY005618	C/C/1=CCC/C(=C/CC(=C(C)C)CC1)/C	Yes	No	Yes	No	No	No	No	No	No	No	Yes	No	No	No	94
IMPHY012589	CC(C1CCC(=C)C=C1)CCC=C(C)C	No	No	Yes	No	No	No	No	No	Yes	No	No	No	No	No	79
IMPHY011838	CC(=CCC/C(=C/1CCC(=CC1)C)/C)C	Yes	No	Yes	No	No	No	No	No	Yes	No	No	No	No	No	96
IMPHY013788	CCCCCCCCCCCCCCN	No	No	Yes	No	No	No	No	No	Yes	No	Yes	No	No	No	333
IMPHY013970	CCCCCCCCCCCCCCN	No	No	Yes	No	No	No	No	No	Yes	No	Yes	No	No	No	333
IMPHY007182	CCCCCCCCCCCCCCO	No	No	Yes	No	No	No	No	No	Yes	No	Yes	No	No	No	311
IMPHY013328	COC[C@H]([C@H]([C@@H]([C@H](C=O)OC)OC)O)O	Yes	No	Yes	No	No	No	No	No	No	No	No	No	No	No	152
IMPHY016236	CCCCCC(OC(=O)CCCCC)C	Yes	Yes	Yes	No	No	No	No	No	Yes	No	No	No	No	No	188
IMPHY012151	CCCCCCCCCCCCC(C)C	No	No	No	No	No	Yes	No	No	Yes	No	Yes	No	No	No	132
IMPHY003053	CCCCCCCCCCCCCC=C	No	No	No	No	No	No	No	No	Yes	No	Yes	No	No	No	106
IMPHY009389	CCCCCCCCCCCCCCC	No	No	No	No	No	No	No	No	Yes	No	Yes	No	No	No	159
IMPHY007292	O=C1NCCc2c1cc1OCOc1c2	Yes	No	Yes	No	No	Yes	No	Yes	No	No	Yes	No	No	No	88
IMPHY003360	c1ccc2c(c1)c1ccccc1cc2	Yes	No	Yes	No	No	No	No	Yes	Yes	Yes	No	No	No	Yes	113
IMPHY015302	CCCCCCCCCCCC(O)C	No	No	Yes	No	No	Yes	No	No	Yes	No	Yes	No	No	No	127
IMPHY017909	CCCCCCCCCC(CCC)O	No	Yes	Yes	No	No	No	No	No	Yes	No	No	No	No	No	141
IMPHY017906	CCCCCCCCCC(=O)CCC	No	No	Yes	No	No	No	No	No	Yes	No	Yes	No	No	No	166
IMPHY009700	CCCCCCCCCCCCCO	No	No	Yes	No	No	No	No	No	Yes	No	Yes	No	No	No	291
IMPHY014087	CCCCCCCCCC/C=C/CO	No	No	Yes	No	No	No	No	No	Yes	No	No	No	No	No	108
IMPHY008864	CC(CCCOC(=O)CCC(C)C)C	No	No	Yes	No	No	No	No	No	Yes	No	No	No	No	No	168
IMPHY005561	CCCCCCCCC/C=C/C(=O)O	No	Yes	Yes	No	No	No	No	No	Yes	No	No	No	No	No	145
IMPHY013986	CCCCCCCOC(=O)C(CC)C	Yes	No	Yes	No	No	No	No	No	Yes	No	No	No	No	No	154
IMPHY015660	CCCCCCCCCC(=O)OCC	No	No	Yes	No	No	No	No	No	Yes	No	No	No	No	No	3572
IMPHY006330	CCCCCCCCOC(=O)CCC	Yes	No	Yes	No	No	No	No	No	Yes	No	No	No	No	No	45
IMPHY015722	CCCCCCCOC(=O)CCCC	Yes	No	Yes	No	No	No	No	No	Yes	No	No	No	No	No	45
IMPHY015734	CCCCCCOC(=O)CCCCC	Yes	No	Yes	No	No	No	No	No	Yes	No	No	No	No	No	45
IMPHY015631	CCCCCC(=O)OC/C=C/CCC	No	Yes	Yes	No	No	No	No	No	Yes	No	No	No	No	No	110
IMPHY016280	CCCCCCCCCCCC(C)C	No	No	No	No	No	Yes	No	No	Yes	No	Yes	No	No	No	124
IMPHY012145	CCCCCCCCCCCCC=C	No	No	No	No	No	No	No	No	Yes	No	Yes	No	No	No	99
IMPHY009717	CCCCCCCCCC/C=C/C=C	No	No	Yes	No	No	No	No	No	Yes	No	No	No	No	No	85
IMPHY011215	CCCCCCCCCCCCCC	No	No	No	No	No	No	No	No	Yes	No	Yes	No	No	No	148
IMPHY005692	COc1cc(CC=C)cc(c1O)OC	Yes	No	No	No	No	No	No	No	No	No	No	No	No	No	97
IMPHY000687	COc1cc(cc(c1O)OC)C(=O)O	Yes	No	Yes	No	No	No	No	No	No	No	No	No	No	No	221
IMPHY011776	CCO[C@H]1O[C@H](CO)[C@@H]([C@@H]([C@H]1O)O)O	No	No	Yes	No	No	No	No	No	No	No	No	No	No	No	4873
IMPHY005174	CO[C@@H]1C(O)[C@H](OC)[C@H](C([C@H]1O)O)O	No	No	Yes	No	No	No	No	No	Yes	No	No	No	No	No	225
IMPHY000291	NCCCNCCCCN	No	No	Yes	No	No	No	No	No	Yes	No	No	No	No	No	1485
IMPHY006200	CS/C=C/C(=O)NCCO	No	No	Yes	No	No	No	No	No	No	No	Yes	No	No	Yes	157
IMPHY012268	CCCCCCC(C=C)O	No	No	Yes	No	No	Yes	No	No	Yes	No	No	No	No	No	34
IMPHY006532	CCCCCC(=O)CC=C	No	No	Yes	No	No	No	No	No	Yes	No	No	No	No	No	90
IMPHY017213	CCCCCC(CCC)O	No	Yes	Yes	No	No	No	No	No	Yes	No	No	No	No	No	114
IMPHY011054	CCCCCC(=O)CCC	No	No	Yes	No	No	No	No	No	Yes	No	No	No	No	No	124
IMPHY017207	O=CCC(CC(C)(C)C)C	Yes	No	Yes	No	No	No	No	No	Yes	No	Yes	No	No	No	94
IMPHY005934	CCCCC/C=CCCO	No	No	Yes	No	No	No	No	No	Yes	No	No	No	No	No	85
IMPHY011006	OCCCCCCCCO	No	No	Yes	No	No	No	No	No	Yes	No	No	No	No	No	242
IMPHY008397	CCCCCCC(=O)OC	Yes	No	Yes	No	No	No	No	No	Yes	No	Yes	No	No	No	79
IMPHY009132	CCCCCOC(=O)CC	Yes	No	Yes	No	No	No	No	No	Yes	No	No	No	No	No	109
IMPHY003512	CCCCCC(=O)OCC	Yes	No	Yes	No	No	No	No	No	Yes	No	No	No	No	No	2551
IMPHY007713	CCCCOC(=O)CCC	No	No	Yes	No	No	No	No	No	Yes	No	No	No	No	No	32
IMPHY006379	CC(=O)CC(=O)CC(=O)O	No	No	Yes	No	No	No	No	No	No	No	No	No	No	No	367
IMPHY015192	CCCCCCCCCI	No	No	No	No	No	No	No	No	Yes	No	Yes	No	No	No	159
IMPHY009827	C=CC(/C=C/C(=C)C)(C)C	Yes	No	Yes	No	No	No	No	No	Yes	Yes	No	No	No	No	78
IMPHY011071	CCCCCCC(CC)C	No	No	Yes	No	No	Yes	No	No	Yes	No	Yes	No	No	No	86
IMPHY001519	OC1CCC(NC1)C(=O)O	Yes	No	Yes	No	No	No	No	No	No	No	No	No	No	No	125
IMPHY007448	CC(=O)CC1CCCCN1	Yes	No	Yes	No	No	No	No	No	Yes	No	Yes	Yes	No	No	152
IMPHY002889	CCc1cnc(c(n1)C)C	No	No	Yes	No	No	No	No	No	No	No	No	No	No	No	95
IMPHY010083	Oc1ccc(cc1)C(=O)O	No	No	Yes	No	No	No	No	No	No	No	No	No	No	No	1121
IMPHY017967	O=C1CCC(CC1C)(C)C	Yes	No	Yes	No	No	No	No	No	No	Yes	No	No	No	No	45
IMPHY005364	CC1CCCC(C1=O)(C)C	Yes	No	Yes	No	No	No	No	No	Yes	Yes	No	No	No	No	44
IMPHY004067	CC(=O)OC1CC(CCC1C)C(=C)C	No	No	Yes	No	No	No	No	No	Yes	Yes	Yes	No	No	No	62
IMPHY004194	C[C@H]1CC[C@@H]([C@H](C1)OC(=O)C)C(C)C	No	No	Yes	No	No	No	No	No	Yes	No	Yes	No	Yes	No	152
IMPHY012158	CCCCCCCCC1CCC(=O)O1	No	Yes	Yes	No	No	No	No	No	Yes	Yes	Yes	No	No	No	63
IMPHY008744	CCOC(=O)C=Cc1ccc(cc1)C	Yes	No	Yes	No	No	No	No	No	Yes	Yes	No	No	No	No	141
IMPHY007259	c1cnc2c(c1)ccc1c2cco1	No	Yes	No	Yes	No	No	No	No	No	No	No	No	No	Yes	119
IMPHY007234	c1ccc2c(c1)[nH]c1c2cccc1	Yes	No	Yes	Yes	No	No	No	No	Yes	No	Yes	Yes	No	Yes	87
IMPHY001545	OC/C=C/c1ccc(c(c1)OC)O	No	No	Yes	No	No	No	Yes	Yes	No	No	No	No	No	No	113
IMPHY001632	O=CC1=C(C)C(=O)C(=CC1(C)C)O	Yes	No	Yes	No	No	No	No	No	No	No	No	No	No	No	95
IMPHY006130	OC(=O)c1oc(cc(=O)c1)C(=O)O	No	No	Yes	No	No	No	No	No	No	No	No	No	No	No	208
IMPHY007156	OC1[C@H](O)CC(C[C@H]1O)(O)C(=O)O	Yes	No	Yes	No	No	No	No	No	No	No	Yes	No	No	No	141
IMPHY012103	CCCCOC(=O)c1ccccc1	No	No	Yes	Yes	No	No	No	Yes	Yes	Yes	No	No	No	No	305
IMPHY017735	CCCCCCCC1CCC(=O)O1	No	Yes	Yes	No	No	No	No	No	Yes	Yes	Yes	No	No	No	59
IMPHY003257	C=Cc1cncc2c1CCOC2=O	Yes	No	Yes	No	No	No	No	No	Yes	No	No	No	No	Yes	79
IMPHY010773	O=C1C=C(O)C(=O)c2c1cccc2	Yes	No	Yes	Yes	No	Yes	Yes	Yes	No	No	No	No	Yes	Yes	2
IMPHY015408	CCC1NC(=O)NC1=O	Yes	No	Yes	No	No	No	No	No	Yes	No	No	No	No	No	91
IMPHY000521	NCCc1ccccc1	No	No	Yes	No	No	No	No	No	Yes	No	No	No	No	No	87
IMPHY006941	N#CCc1ccccc1	Yes	No	Yes	No	No	No	No	No	Yes	No	No	No	No	No	324
IMPHY005827	C/C=CC1=NCCCC1	No	No	Yes	No	No	No	No	No	No	No	Yes	No	No	No	49
IMPHY015178	CCCCn1cccc1	No	No	Yes	No	No	No	No	No	Yes	No	Yes	No	No	No	68
IMPHY010205	OC(=O)C1CCCCN1	Yes	No	Yes	No	No	No	No	No	Yes	No	No	Yes	No	No	581
IMPHY007357	OC(=O)c1cccnc1	Yes	No	No	No	No	No	No	No	No	No	No	No	No	No	647
IMPHY006962	NCCCn1cncc1	No	No	Yes	No	Yes	Yes	Yes	No	Yes	No	No	Yes	No	Yes	84
IMPHY007135	Cc1cnc(=O)[nH]c1N	Yes	No	Yes	No	No	No	No	No	No	No	No	No	No	No	8718
IMPHY006950	CC12C3C1CC(C2(C)C)C3	No	No	Yes	No	No	No	No	No	Yes	Yes	No	No	No	No	39
IMPHY014979	CC1=CC[C@H](CC1)C(=C)C	No	No	Yes	No	No	No	No	No	Yes	Yes	Yes	No	No	No	49
IMPHY014988	CC1=CCC(CC1)C(=C)C	No	No	Yes	No	No	No	No	No	Yes	Yes	Yes	No	No	No	49
IMPHY003552	C=Cc1cccc(c1C)C	No	No	Yes	No	No	No	No	No	Yes	No	No	No	No	Yes	74
IMPHY000545	CC(c1ccccc1C)C	No	No	Yes	No	No	No	No	No	Yes	No	No	Yes	No	No	112
IMPHY015146	Cc1c(C)ccc(c1C)C	Yes	No	Yes	No	No	No	No	No	Yes	No	No	No	No	No	82
IMPHY011965	CC([C@@H]1CCC(=C)C=C1)C	No	No	Yes	No	No	No	No	No	Yes	No	Yes	No	No	No	44
IMPHY013815	C=C1CCC(CC1)C(=C)C	No	No	Yes	No	No	No	No	No	Yes	Yes	Yes	No	No	No	47
IMPHY006145	Cc1ccc(cc1)C(C)C	Yes	No	No	No	No	No	No	No	Yes	No	No	No	No	No	75
IMPHY007267	C=C1CCC(=CC1)C(C)C	No	No	Yes	No	No	No	No	No	Yes	Yes	No	No	No	No	58
IMPHY011074	CC1CCC(=CC1)C(C)C	No	No	Yes	No	No	No	No	No	Yes	No	Yes	No	No	No	48
IMPHY009865	Cc1cccc(c1)C(=C)C	Yes	No	Yes	No	No	No	No	No	Yes	Yes	No	No	No	No	77
IMPHY009871	CC1CCC(=C(C)C)C=C1	No	No	Yes	No	No	No	No	No	Yes	No	Yes	No	No	No	46
IMPHY011599	CC1=CCC(=C(C)C)CC1	Yes	No	Yes	No	No	No	No	No	Yes	No	Yes	No	No	No	65
IMPHY011004	CC1=CC=C(CC1)C(=C)C	Yes	No	Yes	No	No	No	No	No	Yes	Yes	Yes	No	No	No	62
IMPHY009872	CC1CCC(=CC1)C(=C)C	No	No	Yes	No	No	No	No	No	Yes	Yes	Yes	No	No	No	47
IMPHY012322	OC1COC(=C(C1=O)O)C	Yes	No	Yes	No	No	No	No	Yes	No	No	No	No	No	Yes	74
IMPHY001213	O[C@@H]1[C@@H](O)C=C[C@H]([C@@H]1O)O	No	No	Yes	No	No	No	No	No	No	No	No	No	No	Yes	186
IMPHY007431	COc1ccc(cc1)OC	No	No	No	No	No	No	No	No	Yes	No	No	No	No	No	164
IMPHY008880	CCCCC1CCC(=O)O1	Yes	Yes	Yes	No	No	No	No	Yes	No	Yes	Yes	No	No	No	55
IMPHY015589	CC(=O)OC1CCCCC1	No	No	Yes	No	No	No	No	No	Yes	Yes	No	No	No	No	54
IMPHY007118	OCC(=O)c1ccccc1	Yes	No	Yes	No	No	No	No	No	No	No	No	No	No	No	481
IMPHY012606	CCCC1OCCCC1O	No	Yes	Yes	No	No	No	No	No	Yes	No	No	No	No	No	60
IMPHY017326	OCC1CCC(CC1)C=O	No	No	Yes	No	No	No	No	No	No	No	No	No	No	No	73
IMPHY006840	COc1ccccc1OC	No	No	Yes	No	No	No	No	No	Yes	No	No	No	No	Yes	729
IMPHY006640	COc1cc(C)ccc1O	Yes	No	Yes	No	No	No	No	No	Yes	No	No	No	No	No	458
IMPHY011983	O=C/C=Cc1ccccc1	Yes	No	Yes	No	No	No	No	No	Yes	Yes	Yes	No	No	Yes	82
IMPHY008726	O=CCCc1ccccc1	No	No	Yes	No	No	No	No	No	Yes	No	No	No	No	No	83
IMPHY007317	C=CCc1ccc(cc1)O	Yes	No	Yes	No	No	No	No	No	No	No	No	No	No	No	112
IMPHY007852	c1ccc2-c(cc1)ccc2	Yes	No	Yes	No	No	No	No	No	No	No	Yes	No	No	No	84
IMPHY009778	CC(C12C=CC(=C)C2C1)C	No	No	Yes	No	No	No	No	No	Yes	No	Yes	No	No	No	49
IMPHY014874	C[C@@H]1CC[C@@]2(C1C2)C(C)C	No	No	Yes	No	No	No	No	No	Yes	No	No	No	No	No	40
IMPHY003567	C=C1CC2C(C1CC2)(C)C	Yes	No	Yes	No	No	No	No	No	Yes	Yes	Yes	No	No	No	32
IMPHY012147	C=C1CCC2CC1C2(C)C	No	No	Yes	No	No	No	No	No	Yes	Yes	No	No	No	No	30
IMPHY014852	C=C1C2CCC(C1(C)C)C2	No	No	Yes	No	No	No	No	No	Yes	Yes	No	No	No	No	35
IMPHY012060	C=C1[C@H]2CC[C@@H](C1(C)C)C2	No	No	Yes	No	No	No	No	No	Yes	Yes	No	No	No	No	35
IMPHY006538	CC1C=CC2CC1C2(C)C	No	No	Yes	No	No	No	No	No	Yes	Yes	Yes	No	No	No	40
IMPHY011425	CC1C=CC2C(C1)C2(C)C	No	No	Yes	No	No	No	No	No	Yes	Yes	No	No	No	No	40
IMPHY012247	CC1CCC2C(C1)C2(C)C	No	No	Yes	No	No	No	No	No	Yes	Yes	No	No	No	No	36
IMPHY016020	CC1CCC2CC1C2(C)C	No	No	Yes	No	No	No	No	No	Yes	Yes	No	No	No	No	31
IMPHY000491	CC1CCC2CC1C2(C)C	No	No	Yes	No	No	No	No	No	Yes	Yes	No	No	No	No	31
IMPHY012165	C=C1CCC2(C1C2)C(C)C	No	No	Yes	No	No	No	No	No	Yes	No	Yes	No	No	No	40
IMPHY014980	C=C1CC[C@@]2([C@H]1C2)C(C)C	No	No	Yes	No	No	No	No	No	Yes	No	Yes	No	No	No	40
IMPHY009856	O=C1CCC2CC1C2(C)C	Yes	No	Yes	No	No	No	No	No	No	Yes	No	No	No	No	39
IMPHY009719	O=C1C2CCC(C1(C)C)C2	Yes	No	Yes	No	No	No	No	No	No	Yes	No	No	No	No	44
IMPHY009739	O=C1CCC2(C1C2)C(C)C	No	No	Yes	No	No	No	No	No	No	No	No	No	No	No	51
IMPHY007050	c1ccc2c(c1)cncc2	Yes	No	Yes	No	No	No	No	No	Yes	No	No	No	No	Yes	95
IMPHY007227	Cc1c[nH]c2c1cccc2	Yes	No	No	No	No	Yes	No	No	Yes	No	No	No	No	No	72
IMPHY017076	Cc1ccc2c(c1)[nH]cc2	Yes	Yes	No	No	No	No	No	No	Yes	No	No	No	No	No	66
IMPHY017781	Cc1cccc2c1cc[nH]2	No	No	No	No	No	No	No	No	Yes	No	No	No	No	No	60
IMPHY007500	C[C@H]1CCN2[C@H]1[C@@H](O)CC2	No	No	Yes	No	No	No	No	No	Yes	No	Yes	No	No	No	50
IMPHY005349	OCC1=CCN2[C@H]1CCC2	No	No	Yes	No	No	No	No	No	Yes	No	No	No	No	No	48
IMPHY010143	OC1C[C@@H]2CC[C@H](C1)N2C	No	No	Yes	No	No	No	No	No	Yes	Yes	Yes	No	No	No	26
IMPHY006851	O=C1CC2CCCC(C1)N2	Yes	No	Yes	No	No	No	No	No	Yes	No	Yes	No	No	No	54
IMPHY004677	Oc1c[nH]c2c1cccc2	Yes	No	No	No	No	No	No	No	No	No	No	No	No	No	103
IMPHY001212	O=c1ccoc2c1cccc2	No	Yes	Yes	Yes	No	No	Yes	No	Yes	Yes	Yes	No	No	No	82
IMPHY015326	O=CC1=CCC2C(C1)C2(C)C	Yes	No	Yes	No	No	No	No	No	Yes	Yes	Yes	No	No	No	54
IMPHY012613	O=CC1=CC2C(CC1)C2(C)C	Yes	No	Yes	No	No	No	No	No	No	Yes	No	No	No	No	38
IMPHY017902	OCC1=CC2C(CC1)C2(C)C	No	No	Yes	No	No	No	No	No	No	No	Yes	No	No	No	39
IMPHY006325	O=CC1=CCC2CC1C2(C)C	Yes	No	Yes	No	No	No	No	No	No	Yes	No	No	No	No	54
IMPHY000099	OCC1=CCC2CC1C2(C)C	No	No	Yes	No	No	No	No	No	No	No	Yes	No	No	No	57
IMPHY004077	CC1=CC(=O)C2CC1C2(C)C	Yes	Yes	Yes	No	No	No	No	No	No	Yes	No	No	No	No	56
IMPHY016050	CC1=CC(C2(C1C2)C(C)C)O	No	No	Yes	No	No	No	No	No	Yes	No	Yes	No	No	No	59
IMPHY000915	CC1=CCC2C(=O)C1C2(C)C	Yes	No	Yes	No	No	No	No	No	No	Yes	No	No	No	No	66
IMPHY011902	O=C1C[C@]2([C@@H]([C@@H]1C)C2)C(C)C	No	No	Yes	No	No	No	No	No	No	No	No	No	No	No	64
IMPHY011901	O=C1C[C@]2([C@@H]([C@H]1C)C2)C(C)C	No	No	Yes	No	No	No	No	No	No	No	No	No	No	No	64
IMPHY000173	OC1CC2(C(C1C)C2)C(C)C	No	No	Yes	No	No	No	No	No	Yes	No	Yes	No	No	No	61
IMPHY015062	CC([C@]12C[C@@H]2C(=C)[C@@H](C1)O)C	No	No	Yes	No	No	No	No	No	Yes	No	Yes	No	No	No	55
IMPHY002072	C=C1C(=O)CC2CC1C2(C)C	Yes	No	Yes	No	No	No	No	No	No	Yes	No	No	No	No	52
IMPHY012265	C=C1[C@@H](O)C[C@H]2C[C@@H]1C2(C)C	No	No	Yes	No	No	No	No	No	No	Yes	Yes	No	No	No	43
IMPHY014699	O=C1C[C@@H]2C([C@@]1(C)CC2)(C)C	Yes	No	Yes	No	No	No	No	Yes	Yes	Yes	No	No	No	No	47
IMPHY011590	O[C@@H]1C[C@H]2C([C@@]1(C)CC2)(C)C	No	No	Yes	No	No	No	No	No	No	Yes	Yes	No	No	No	29
IMPHY013836	O=C1C2(C)CCC(C1(C)C)C2	Yes	No	Yes	No	No	No	No	No	No	Yes	No	No	No	No	46
IMPHY014914	OC1C2(C)CCC(C1(C)C)C2	Yes	No	Yes	No	No	No	No	No	No	Yes	Yes	No	No	No	41
IMPHY015127	O[C@@H]1C2(C)CCC(C1(C)C)C2	Yes	No	Yes	No	No	No	No	No	No	Yes	Yes	No	No	No	41
IMPHY012152	O[C@H]1[C@@]2(C)CC[C@@H](C1(C)C)C2	Yes	No	Yes	No	No	No	No	No	No	Yes	Yes	No	No	No	41
IMPHY011451	C[C@]1(O)CC[C@H]2C[C@@H]1C2(C)C	Yes	No	Yes	No	No	No	No	No	Yes	Yes	No	No	No	No	40
IMPHY009740	CC1(C)C2CCC(C1(C)O)C2	No	No	Yes	No	No	No	No	No	Yes	Yes	Yes	No	No	No	23
IMPHY012487	CC1CCc2c(C1)occ2C	No	No	Yes	No	No	No	No	No	Yes	Yes	Yes	No	No	No	49
IMPHY010781	CC(=C)[C@H]1CC[C@]2([C@@H](C1)O2)C	No	No	Yes	No	No	No	No	No	Yes	No	No	No	No	No	43
IMPHY014218	C[C@@H]1CO[C@]2(C(=C)[C@@H]1CC2)C	No	No	Yes	No	No	No	No	No	Yes	No	No	No	No	No	38
IMPHY000402	CC(C12CCC(O2)(CC1)C)C	No	No	Yes	No	No	No	No	No	Yes	No	No	No	No	No	63
IMPHY015040	O=C1CC2CC(C1C)C2(C)C	Yes	No	Yes	No	No	No	No	No	Yes	Yes	Yes	No	No	No	49
IMPHY012254	O=C1C[C@H]2C[C@@H]([C@@H]1C)C2(C)C	Yes	No	Yes	No	No	No	No	No	Yes	Yes	Yes	No	No	No	49
IMPHY012205	CC(C12CCC(C2C1)(C)O)C	No	No	Yes	No	No	No	No	No	Yes	No	Yes	No	Yes	No	56
IMPHY007055	O=Cc1ccc2c(c1)OCO2	Yes	No	Yes	No	No	No	No	No	No	Yes	Yes	No	No	No	76
IMPHY000877	NCc1c[nH]c2c1cccc2	No	No	No	Yes	No	Yes	No	No	Yes	No	No	No	No	No	4291
IMPHY015323	Cc1ccc2c(c1)n[nH]c2C	Yes	No	Yes	No	No	No	No	No	Yes	No	No	No	No	No	78
IMPHY004818	c1ccc(cn1)C1=NCCC1	Yes	No	Yes	No	No	No	No	No	Yes	Yes	No	No	No	Yes	84
IMPHY003038	C1CNC(C1)c1cccnc1	No	No	Yes	Yes	No	No	No	Yes	Yes	No	Yes	Yes	No	No	72
IMPHY007122	C[C@H]1CCc2c1cncc2C	No	No	Yes	No	No	No	No	No	Yes	No	Yes	No	No	Yes	51
IMPHY010303	OCC1=CCN2[C@H]1[C@@H](O)CC2	Yes	No	Yes	No	No	No	No	No	Yes	No	No	No	No	No	57
IMPHY011440	OCC1=CCN2[C@H]1[C@H](O)CC2	Yes	No	Yes	No	No	No	No	No	Yes	No	No	No	No	No	57
IMPHY001574	c1ccn(c1)Cc1ccco1	No	No	Yes	No	No	No	No	No	No	No	No	No	No	No	76
IMPHY005682	CCCCCCCCC(C)C	No	No	No	No	No	Yes	No	No	Yes	No	Yes	No	No	No	97
IMPHY010316	CO[C@H]([C@@H]([C@H](O)C)O)CC=O	No	No	Yes	No	No	No	No	No	Yes	No	No	No	No	No	115
IMPHY011437	CO[C@H]([C@H]([C@H](O)C)O)CC=O	No	No	Yes	No	No	No	No	No	Yes	No	No	No	No	No	115
IMPHY010116	CC([C@](C(=O)O)([C@H](O)C)O)C	No	No	Yes	No	No	No	No	No	No	No	No	No	No	No	10796
IMPHY001529	CCCCCC(=O)CCC=O	No	Yes	Yes	No	No	No	No	No	Yes	No	Yes	No	No	No	94
IMPHY000606	CCCCCOC(=O)CCC	Yes	No	Yes	No	No	No	No	No	Yes	No	No	No	No	No	35
IMPHY015288	CC(COC(=O)CC(C)C)C	No	No	Yes	No	No	No	No	No	Yes	No	No	No	No	No	169
IMPHY017376	CC/C=C/CCC(=O)OCC	No	No	Yes	No	Yes	No	No	No	Yes	No	No	No	No	No	161
IMPHY015664	CCCCCCC(=O)OCC	No	No	Yes	No	No	No	No	No	Yes	No	No	No	No	No	2822
IMPHY017800	CCCCCCOC(=O)CC	Yes	No	Yes	No	No	No	No	No	Yes	No	No	No	No	No	114
IMPHY001209	CCC(C(=O)OCC(C)C)C	No	No	Yes	No	No	No	No	No	Yes	Yes	No	No	No	No	161
IMPHY015391	CCC/C=C/CCC(=O)OC	No	No	Yes	No	No	No	No	No	Yes	Yes	No	No	No	No	90
IMPHY006992	CCCCCC(OC(=O)C)C	No	No	Yes	No	No	No	No	No	Yes	No	No	No	No	No	24
IMPHY012100	CCCCCCCCC(=O)O	No	No	Yes	No	No	No	No	No	Yes	No	No	No	No	No	12317
IMPHY015319	CC(CC(C)(C)C)CC(=O)O	No	No	Yes	No	No	No	No	No	No	No	No	No	No	No	339
IMPHY015885	CCCCCOC(=O)C(C)C	Yes	No	Yes	No	No	No	No	No	Yes	No	No	No	No	No	132
IMPHY005806	CCOC(CC(C)C)OCC	No	No	Yes	No	No	No	No	No	Yes	Yes	Yes	No	No	No	115
IMPHY014749	CCCCC/C=CC=CC=O	No	Yes	Yes	No	No	No	No	No	Yes	No	No	No	No	No	74
IMPHY003723	CCCCC/C=C/C=C/C=O	No	Yes	Yes	No	No	No	No	No	Yes	No	No	No	No	No	74
IMPHY003914	CCCCCCC/C=CC=O	No	Yes	Yes	No	No	No	No	No	Yes	No	No	No	No	No	74
IMPHY003915	CCCCCCC/C=C/C=O	No	Yes	Yes	No	No	No	No	No	Yes	No	No	No	No	No	74
IMPHY014718	CCCCC/C=CCCC=O	No	Yes	Yes	No	No	No	No	No	Yes	No	No	No	No	No	70
IMPHY014081	CCCCC/C=C/CCC=O	No	Yes	Yes	No	No	No	No	No	Yes	No	No	No	No	No	70
IMPHY005937	CCCCCCC/C=C/CO	No	No	Yes	No	No	No	No	No	Yes	No	No	No	No	No	85
IMPHY014082	CCCCC/C=CCCCO	No	No	Yes	No	No	No	No	No	Yes	No	No	No	No	No	94
IMPHY015451	O=CC=CCCCCC(C)C	No	No	Yes	No	No	No	No	No	Yes	No	Yes	No	No	Yes	88
IMPHY012086	O=CCC(CCC=C(C)C)C	Yes	No	Yes	No	No	No	No	No	Yes	No	No	No	No	No	354
IMPHY012654	OC/C=C(CCC=C(C)C)/C	Yes	No	Yes	No	No	No	No	No	Yes	No	No	No	No	No	128
IMPHY014923	OC/C=C(/CCC=C(C)C)C	Yes	No	Yes	No	No	No	No	No	Yes	No	No	No	No	No	128
IMPHY015405	CCCCCC(CCCC)O	No	Yes	Yes	No	No	No	No	No	Yes	No	No	No	No	No	117
IMPHY003840	C=C/C(=C/C(=O)C=C(C)C)/C	Yes	No	Yes	No	No	No	No	No	Yes	No	No	No	No	Yes	119
IMPHY009689	CCCCCCCC(=O)CC	No	No	Yes	No	No	No	No	No	Yes	No	Yes	No	No	No	130
IMPHY007113	C=CC(C(=O)C=C(C)C)(C)C	Yes	No	Yes	No	No	No	No	No	Yes	No	No	No	No	No	119
IMPHY015599	CCCCCCCC(C=C)O	No	No	Yes	No	No	Yes	No	No	Yes	No	No	No	No	No	37
IMPHY009460	CCCCCCCCC(=O)C	No	No	Yes	No	No	No	No	No	Yes	No	Yes	No	No	No	150
IMPHY015267	O=C/C(=C/CC(C)C)/C(C)C	No	No	Yes	No	No	No	No	No	Yes	No	Yes	No	No	No	123
IMPHY006428	OC[C@@H](C(=C)C)CC=C(C)C	Yes	No	Yes	No	No	No	No	No	No	No	No	No	No	No	140
IMPHY014882	C=C[C@](CCC=C(C)C)(O)C	Yes	No	Yes	No	No	No	No	No	Yes	No	No	No	No	No	106
IMPHY012058	C=CC(CCC=C(C)C)(O)C	Yes	No	Yes	No	No	No	No	No	Yes	No	No	No	No	No	106
IMPHY017027	CCOC(=O)CCCC(O)C	No	No	Yes	No	No	No	No	No	Yes	No	No	No	No	No	2884
IMPHY016952	CCCCC(C(=O)OCC)O	Yes	No	Yes	No	No	No	No	No	Yes	No	No	No	No	No	160
IMPHY002942	CCCCCC(CC(=O)O)O	No	Yes	Yes	No	No	No	No	No	No	No	No	No	No	No	995
IMPHY015406	CCN(CCCC(=O)C)CC	No	No	Yes	No	No	No	No	No	Yes	Yes	No	No	No	No	145
IMPHY016127	OC12CC3CC(C2)CC(C1)C3	No	No	Yes	No	No	No	No	No	Yes	No	No	No	No	No	402
IMPHY009764	CC1(C)C2CCC3(C1C2)CO3	Yes	No	Yes	No	No	No	No	No	Yes	Yes	No	No	No	No	41
IMPHY011883	OC(=O)c1ccc(c(c1)O)O	No	No	Yes	No	No	No	No	No	No	No	No	No	No	No	6233
IMPHY011546	OC(=O)c1cccc(c1O)O	No	No	Yes	No	No	No	No	No	No	No	No	No	No	No	3550
IMPHY003643	CO[C@H]1C[C@H](O)O[C@@H]([C@H]1O)C	No	No	Yes	No	No	No	No	No	No	No	Yes	No	No	Yes	66
IMPHY003642	CO[C@H]1CC(O)O[C@H]([C@@H]1O)C	No	No	Yes	No	No	No	No	No	No	No	Yes	No	No	Yes	66
IMPHY003129	Oc1c(CC=C)cccc1O	No	No	Yes	No	No	No	No	No	Yes	Yes	No	No	Yes	Yes	88
IMPHY006593	C=CCc1ccc(c(c1)O)O	No	No	Yes	No	No	No	No	No	No	No	No	No	No	No	92
IMPHY015421	CCCCCC1=CCC(=O)O1	No	No	Yes	No	No	No	No	No	Yes	No	Yes	No	No	No	79
IMPHY012082	CCCCCC1CCC(=O)O1	No	Yes	Yes	No	No	No	No	No	Yes	Yes	Yes	No	No	No	53
IMPHY006173	COC(=O)Cc1ccccc1	Yes	No	No	No	No	No	No	No	Yes	No	No	No	No	No	2526
IMPHY008991	CC(=O)OCc1ccccc1	No	No	Yes	No	No	No	No	No	Yes	Yes	No	No	No	No	129
IMPHY012164	CCCCC1CCCC(=O)O1	Yes	Yes	Yes	No	No	No	No	No	No	Yes	Yes	No	No	No	57
IMPHY005928	O=C1C=C(C)C(C(C1)(C)C)O	Yes	No	Yes	No	No	No	No	No	No	No	No	No	No	No	57
IMPHY008144	O=C1C=C(C)C(=O)C(C1)(C)C	Yes	No	No	No	No	No	No	No	No	No	No	No	No	No	67
IMPHY004063	O=C1CC(C)C(=O)C(C1)(C)C	Yes	No	Yes	No	No	No	No	No	No	No	No	No	No	Yes	69
IMPHY001849	CCC(CC)O	Yes	No	Yes	No	No	No	Yes	No	Yes	No	No	No	No	No	228
IMPHY000042	CC(=O)C(C)C	No	No	Yes	No	No	No	No	No	Yes	No	No	No	No	No	159
IMPHY015348	CC(C(C)C)O	No	No	Yes	No	No	No	No	No	Yes	No	No	No	No	No	123
IMPHY006989	CCCC(=O)C	Yes	No	Yes	No	No	No	No	No	Yes	No	No	No	No	No	129
IMPHY005993	CCCC(O)C	Yes	No	Yes	No	No	No	No	No	Yes	No	No	No	No	No	131
IMPHY006469	CCC(O)(C)C	Yes	No	Yes	No	No	No	No	No	Yes	No	No	No	No	No	899
IMPHY004751	CSCCC=O	No	No	Yes	No	No	No	No	No	Yes	No	Yes	No	No	No	66
IMPHY006327	OC(=O)C(O)C	No	No	Yes	No	No	No	No	No	No	No	No	No	No	No	4846
IMPHY003131	CC(C#N)CC	Yes	No	Yes	No	No	No	No	No	Yes	No	Yes	No	No	Yes	58
IMPHY013871	C1=CC2C3C(C1)C23	Yes	No	Yes	No	No	No	No	No	Yes	Yes	Yes	No	No	No	35
IMPHY006137	OCC(C(=O)O)O	No	No	Yes	No	No	No	No	No	No	No	No	No	No	No	2643
IMPHY006997	OC(=O)CC(=O)O	No	No	Yes	No	No	No	No	No	No	No	No	No	No	No	6330
IMPHY006149	COc1ccc(cc1)C(=O)C	No	No	Yes	No	No	No	No	No	No	Yes	No	No	No	No	120
IMPHY008213	CCc1ccc(c(c1)OC)O	No	No	Yes	No	No	No	No	No	No	No	No	No	No	No	332
IMPHY017439	O=C(C(C)C)Cc1ccco1	Yes	No	Yes	No	No	No	No	No	Yes	No	No	No	No	Yes	109
IMPHY011407	O=CC[C@H]1CC=C(C1(C)C)C	Yes	No	Yes	No	No	No	No	No	No	Yes	No	No	No	No	66
IMPHY003545	O=Cc1ccc(cc1)C(C)C	Yes	No	No	No	No	No	No	No	Yes	No	No	No	No	No	89
IMPHY004528	O=CC1=CC=C(CC1)C(C)C	Yes	No	Yes	No	No	No	No	No	Yes	Yes	No	No	No	No	70
IMPHY012157	O=CC1=CCC(CC1)C(=C)C	Yes	No	Yes	No	No	No	No	No	No	Yes	Yes	No	No	No	57
IMPHY001517	O=CC1CCC(=CC1)C(C)C	Yes	No	Yes	No	No	No	No	No	Yes	Yes	Yes	No	No	No	57
IMPHY015559	O=CC1CCC(CC1)C(=C)C	No	No	Yes	No	No	No	No	No	Yes	No	Yes	No	No	No	65
IMPHY011557	OCc1ccc(cc1)C(C)C	Yes	No	No	No	No	No	Yes	No	Yes	No	No	No	No	No	416
IMPHY000619	OCC1=CCC(CC1)C(=C)C	No	No	Yes	No	No	No	No	No	No	Yes	Yes	No	No	No	59
IMPHY009870	OCC1=CCC(=CC1)C(C)C	No	No	Yes	No	No	No	No	No	Yes	No	No	No	No	No	85
IMPHY012307	O=CC1C(C)CCC1C(=C)C	No	No	Yes	No	No	No	No	No	Yes	Yes	Yes	No	No	No	62
IMPHY006322	O=CC1=C(C)C=CCC1(C)C	Yes	No	Yes	No	No	No	No	No	No	No	No	No	No	No	66
IMPHY008440	CC1=CC(=O)C(CC1)C(=C)C	Yes	No	Yes	No	No	No	No	No	No	Yes	Yes	No	No	No	55
IMPHY015042	CC1=CC(=O)C(CC1)C(C)C	Yes	No	Yes	No	No	No	No	No	No	No	No	No	No	Yes	58
IMPHY014873	CC1=C[C@@H]([C@@H](CC1)C(C)C)O	No	No	Yes	No	No	No	No	No	Yes	Yes	Yes	No	No	No	55
IMPHY012255	CC1=C[C@@H]([C@H](CC1)C(C)C)O	No	No	Yes	No	No	No	No	No	Yes	Yes	Yes	No	No	No	55
IMPHY011884	C[C@@H]1CCC(=C(C)C)C(=O)C1	Yes	No	Yes	No	No	No	No	No	Yes	No	Yes	No	No	No	58
IMPHY003238	CC1CCC(C(=O)C1)C(=C)C	Yes	No	Yes	No	No	No	No	No	Yes	No	Yes	No	No	Yes	62
IMPHY012178	CC1CCC(C(=O)C1)C(C)C	Yes	No	Yes	No	No	No	No	No	Yes	No	Yes	No	No	Yes	64
IMPHY014869	C[C@H]1CC[C@H](C(=O)C1)C(C)C	Yes	No	Yes	No	No	No	No	No	Yes	No	Yes	No	No	Yes	64
IMPHY015004	C[C@@H]1CC[C@H](C(=O)C1)C(C)C	Yes	No	Yes	No	No	No	No	No	Yes	No	Yes	No	No	Yes	64
IMPHY014951	C[C@@H]1CC[C@@H]([C@H](C1)O)C(C)C	No	No	Yes	No	No	No	No	No	Yes	No	Yes	No	No	No	119
IMPHY014701	CC(=C)[C@H]1CC=C(C(=O)C1)C	Yes	No	Yes	No	No	No	No	No	No	No	Yes	No	No	No	75
IMPHY012075	CC(=C)C1CC=C(C(=O)C1)C	Yes	No	Yes	No	No	No	No	No	No	No	Yes	No	No	No	75
IMPHY010958	CC([C@H]1CC=C(C(=O)C1)C)C	Yes	No	Yes	No	No	No	No	No	No	No	Yes	No	No	No	75
IMPHY016898	CC(=C)[C@H]1CC[C@H](C(=O)C1)C	Yes	No	Yes	No	No	No	No	No	Yes	No	Yes	No	No	No	61
IMPHY012002	CC(=C)[C@@H]1CC[C@H](C(=O)C1)C	Yes	No	Yes	No	No	No	No	No	Yes	No	Yes	No	No	No	61
IMPHY014853	CC(C1CCC(C(=O)C1)C)C	Yes	No	Yes	No	No	No	No	No	Yes	No	Yes	No	No	No	63
IMPHY011999	CC(=C)C1CC=C(C(C1)O)C	Yes	No	Yes	No	No	No	No	No	No	Yes	Yes	No	No	No	64
IMPHY011988	CC(=C)[C@@H]1CC=C([C@H](C1)O)C	Yes	No	Yes	No	No	No	No	No	No	Yes	Yes	No	No	No	64
IMPHY011973	CC(=C)[C@@H]1CC=C([C@@H](C1)O)C	Yes	No	Yes	No	No	No	No	No	No	Yes	Yes	No	No	No	64
IMPHY009732	CC([C@H]1CC=C([C@H](C1)O)C)C	Yes	No	Yes	No	No	No	No	No	Yes	No	Yes	No	No	No	64
IMPHY013765	Cc1cc(C)c(c(c1C)O)C	Yes	No	No	No	No	No	Yes	Yes	Yes	Yes	No	No	No	No	72
IMPHY003346	OC[C@@H]1[C@@H](O)CN2[C@H]1[C@H](O)CC2	No	No	Yes	No	No	No	No	No	No	No	No	Yes	No	No	78
IMPHY006996	CCCCCCCCCCC=C	No	No	No	No	No	No	No	No	Yes	No	Yes	No	No	No	84
IMPHY015613	CCOC(=O)CCC(=O)OCC	No	No	No	No	No	No	No	No	Yes	No	No	No	No	No	754
IMPHY006159	C=CC(CCC(C(=C)C)O)(O)C	No	No	Yes	No	No	No	No	No	No	No	No	No	No	No	108
IMPHY012816	CCC/C=C/COC(=O)CCC	No	Yes	Yes	No	No	No	No	No	Yes	Yes	No	No	No	No	119
IMPHY015884	CCCCCOC(=O)C(CC)C	Yes	No	Yes	No	No	No	No	No	Yes	No	No	No	No	No	136
IMPHY015821	CCCCCCC(C(=O)OC)C	Yes	No	Yes	No	No	No	No	No	Yes	No	No	No	No	No	127
IMPHY011070	CCCCCC/C=C/OC(=O)C	No	Yes	Yes	No	No	No	No	No	Yes	No	No	No	No	No	106
IMPHY007214	CCCCCCCCOC(=O)C	No	No	Yes	No	No	No	No	No	Yes	No	No	No	No	No	2930
IMPHY004541	CCCCCC(OC(=O)C)CC	No	No	Yes	No	No	No	No	No	Yes	No	No	No	No	No	136
IMPHY005390	CCCCCC(OC(=O)C)C=C	No	No	Yes	No	No	No	No	No	Yes	No	No	No	No	No	110
IMPHY015292	CCCCCCC(OC(=O)C)C	No	No	Yes	No	No	No	No	No	Yes	No	No	No	No	No	26
IMPHY005560	CCCCCCC/C=C/C(=O)O	No	Yes	Yes	No	No	No	No	No	Yes	No	No	No	No	No	124
IMPHY004536	CC(=CCC/C(=C/C(=O)O)/C)C	Yes	No	Yes	No	No	No	No	No	No	No	No	No	No	No	209
IMPHY012085	CCCCCC(=O)OCC(C)C	Yes	Yes	Yes	No	No	No	No	No	Yes	No	No	No	No	No	174
IMPHY013851	CCCCCOC(=O)CC(C)C	Yes	No	Yes	No	No	No	No	No	Yes	No	No	No	No	No	138
IMPHY007975	CCCCC(OC(=O)CCC)C	Yes	Yes	Yes	No	No	No	No	No	Yes	No	No	No	No	No	145
IMPHY015735	CCCCCCOC(=O)C(C)C	Yes	No	Yes	No	No	No	No	No	Yes	No	No	No	No	No	139
IMPHY004435	C=CC(C/C=C/C(O)(C)C)(O)C	Yes	No	Yes	No	No	No	No	No	Yes	No	No	No	No	No	102
IMPHY011736	OC[C@H]([C@@H]([C@@H]([C@H](CO)O)O)O)O	No	No	Yes	No	No	No	No	No	No	No	No	No	No	No	34131
IMPHY011727	OC[C@H]([C@H]([C@@H]([C@H](CO)O)O)O)O	No	No	Yes	No	No	No	No	No	No	No	No	No	No	No	34131
IMPHY005526	CCCCCCCC/C=C/C=O	No	Yes	Yes	No	No	No	No	No	Yes	No	No	No	No	No	80
IMPHY015634	CCCCCCCC/C=C/CO	No	No	Yes	No	No	No	No	No	Yes	No	No	No	No	No	92
IMPHY017796	O=C/C=C/CCCCCC(C)C	No	No	Yes	No	No	No	No	No	Yes	No	No	No	No	Yes	96
IMPHY010957	O=C[C@@H]([C@H]([C@H]([C@H](O)C)O)OC)O	No	No	Yes	No	No	No	No	No	Yes	No	No	No	No	No	120
IMPHY003222	CC(=O)CCCC(C(=O)O)(C)C	Yes	No	Yes	No	No	No	No	No	No	No	No	No	No	No	277
IMPHY015827	CCCCC(=O)CCC(=O)OC	No	No	Yes	No	No	No	No	No	Yes	No	No	No	No	No	107
IMPHY008875	CN(C(=O)CCC(=O)N(C)C)C	Yes	No	Yes	No	No	No	No	No	No	No	No	No	No	No	69
IMPHY013952	OC(=O)C[C@@H](C(=O)O)N=C(N)N	No	No	Yes	No	No	No	No	No	No	No	No	No	No	No	7891
IMPHY015404	CCCCC(CCCC)CCCC	No	No	Yes	No	No	Yes	No	No	Yes	No	Yes	No	No	No	148
IMPHY015191	CCCCCCCCCC(CI)C	No	No	Yes	No	No	Yes	No	No	Yes	No	Yes	No	No	No	182
IMPHY015246	CCCCCCCCCCC(Br)C	No	No	Yes	No	No	Yes	No	No	Yes	No	Yes	No	No	No	150
IMPHY017158	CCCCCCCCCC(=O)C=O	No	No	Yes	No	No	No	No	No	Yes	No	Yes	No	No	No	123
IMPHY004150	O=COC/C=C(CCC=C(C)C)/C	Yes	No	Yes	No	No	No	No	No	Yes	No	No	No	No	No	122
IMPHY004151	O=COC/C=C(/CCC=C(C)C)C	Yes	No	Yes	No	No	No	No	No	Yes	No	No	No	No	No	122
IMPHY006007	O=COCCC(CCC=C(C)C)C	Yes	No	Yes	No	No	No	No	No	Yes	No	No	No	No	No	423
IMPHY015738	CCCCCCOC(=O)CCCC	Yes	No	Yes	No	No	No	No	No	Yes	No	No	No	No	No	42
IMPHY017196	CCCCCCCC(=O)OCC=C	Yes	Yes	Yes	No	No	No	No	No	Yes	No	No	No	No	No	121
IMPHY016677	CCCCCCCOC(=O)CCC	Yes	No	Yes	No	No	No	No	No	Yes	No	No	No	No	No	42
IMPHY009868	CCC(C(=O)OCCCC(C)C)C	No	No	Yes	No	No	No	No	No	Yes	No	Yes	No	No	No	160
IMPHY007221	CCCCCCCCCC(=O)OC	Yes	No	Yes	No	No	No	No	No	Yes	No	Yes	No	No	No	102
IMPHY006177	COC(=O)/C=C(/CCC=C(C)C)C	Yes	No	Yes	No	No	No	No	No	Yes	Yes	No	No	No	No	128
IMPHY008597	CCCCCCCCCOC(=O)C	No	No	Yes	No	No	No	No	No	Yes	No	No	No	No	No	3169
IMPHY010596	CCCCCCCC(OC(=O)C)C	No	No	Yes	No	No	No	No	No	Yes	No	No	No	No	No	29
IMPHY007068	CCCCCCCCCCC(=O)O	No	No	Yes	No	No	No	No	No	Yes	No	No	No	No	No	14501
IMPHY015567	CC/C=CCCOC(=O)CC(C)C	No	Yes	Yes	No	Yes	No	No	No	Yes	No	No	No	No	No	138
IMPHY016701	CC(CCCCOC(=O)C(C)C)C	No	No	Yes	No	No	No	No	No	Yes	No	No	No	No	No	161
IMPHY004426	CCCCCCCCC/C=C/C=O	No	Yes	Yes	No	No	No	No	No	Yes	No	No	No	No	No	87
IMPHY015370	CCCCCCCC=CCCC=O	No	Yes	Yes	No	No	No	No	No	Yes	No	No	No	No	No	81
IMPHY011044	CCCCCCCCC/C=C/CO	No	No	Yes	No	No	No	No	No	Yes	No	No	No	No	No	100
IMPHY004658	OCC/C=CC/C=CC/C=CCC	Yes	No	Yes	No	No	No	No	No	Yes	No	No	No	No	No	156
IMPHY017125	CCCCCCCCCC(=O)CC	No	No	Yes	No	No	No	No	No	Yes	No	Yes	No	No	No	154
IMPHY011043	CCCCCCCCCCC(=O)C	No	No	Yes	No	No	No	No	No	Yes	No	Yes	No	No	No	177
IMPHY011060	CC(CCC(=O)C)CCCC(C)C	No	No	Yes	No	No	No	No	No	Yes	No	Yes	No	No	No	149
IMPHY014676	[O-]C(=O)/C=C/[CH+]C=C/C=C/C(=O)C	Yes	No	Yes	No	No	No	No	No	No	No	No	No	No	No	204
IMPHY002054	OC(=O)CC(C(C(=O)O)O)C(=O)O	No	No	Yes	No	No	No	No	No	No	No	No	No	No	No	3566
IMPHY010286	OC[C@H]([C@@H]([C@H]([C@H](C(=O)O)O)O)O)O	No	No	Yes	No	No	No	No	No	No	No	No	No	No	No	20363
IMPHY003500	OC(=O)C(CC(=O)O)(CC(=O)O)O	No	No	Yes	No	No	No	No	No	No	No	No	No	No	No	5996
IMPHY003441	OC[C@H]([C@H]([C@@](C(=O)O)(CO)O)O)O	No	No	Yes	No	No	No	No	No	No	No	No	No	No	No	411
IMPHY008015	Cc1ccc2c(c1)CCCC2(C)C	Yes	No	Yes	No	No	No	No	No	Yes	Yes	No	No	No	No	50
IMPHY004391	O=c1ccc2c(o1)c(O)c(cc2)O	Yes	No	Yes	No	No	No	No	No	No	No	No	No	No	No	98
IMPHY011518	O=c1ccc2c(o1)cc(c(c2)O)O	Yes	No	Yes	Yes	No	No	No	No	No	No	No	No	No	No	122
IMPHY005580	Oc1cc(O)c2c(c1)occc2=O	Yes	No	Yes	Yes	Yes	No	No	Yes	No	No	No	No	Yes	No	99
IMPHY009763	O=COC1CC2C(C1(C)CC2)(C)C	Yes	No	Yes	No	No	No	No	No	Yes	Yes	No	No	No	No	40
IMPHY010547	O=C1C=C2[C@@](O1)(C)CCCC2(C)C	Yes	No	Yes	No	No	No	No	No	No	No	No	No	No	Yes	68
IMPHY007256	O=C1C=C(O)c2c(C1=O)cccc2	Yes	No	Yes	Yes	No	Yes	Yes	Yes	No	No	No	No	Yes	Yes	2
IMPHY005316	O=Cc1cccc2c1CCOC2=O	Yes	No	Yes	No	No	No	No	No	No	No	No	No	No	No	73
IMPHY007093	CN(Cc1c[nH]c2c1cccc2)C	No	No	No	No	No	Yes	No	No	No	No	No	Yes	No	No	5115
IMPHY006217	CNCCc1c[nH]c2c1cccc2	No	No	No	No	No	No	No	No	No	No	No	No	No	No	5115
IMPHY008082	O=c1[nH]c(=O)n(c2c1cccc2)C	No	No	Yes	No	No	No	No	No	No	No	No	No	No	Yes	95
IMPHY006862	O=CN1CCCC1c1cccnc1	No	No	Yes	No	No	No	No	No	Yes	Yes	No	Yes	No	No	79
IMPHY007075	O=C1CC[C@H](N1C)c1cccnc1	No	No	Yes	No	No	No	No	No	Yes	No	No	Yes	No	No	90
IMPHY016163	CC1=CC(C)(C)Nc2c1cccc2	Yes	No	No	No	Yes	Yes	Yes	Yes	Yes	No	No	No	Yes	No	72
IMPHY007337	C[C@@H]1NCCc2c1cc(O)c(c2)O	Yes	No	Yes	No	No	No	No	No	No	No	Yes	No	No	No	9.3
IMPHY011500	CC(=O)OC1C[C@@H]2CC[C@H](C1)N2C	No	No	Yes	No	No	Yes	No	No	Yes	No	Yes	No	No	No	0.05
IMPHY008706	CCOC(=O)c1ccc(cc1O)O	No	No	Yes	Yes	No	No	No	No	No	No	No	No	No	No	243
IMPHY006936	COc1cc(C=O)cc(c1O)OC	Yes	No	Yes	No	No	No	Yes	No	No	No	No	No	No	No	107
IMPHY017370	C/C=C/C(=O)OCc1ccccc1	No	No	Yes	No	No	No	No	No	Yes	Yes	No	No	No	No	117
IMPHY015506	CCCC(=O)OCc1ccccc1	No	No	Yes	No	No	No	No	No	Yes	Yes	No	No	No	No	125
IMPHY009777	CCCC(=O)OCc1ccccc1	No	No	Yes	No	No	No	No	No	Yes	Yes	No	No	No	No	125
IMPHY016512	C=CCOC(=O)Cc1ccccc1	Yes	No	No	No	No	No	No	No	Yes	No	No	No	No	No	131
IMPHY011984	CCOC(=O)/C=C/c1ccccc1	Yes	No	Yes	No	No	No	No	No	Yes	Yes	No	No	No	No	124
IMPHY004184	CC(=O)OC/C=C/c1ccccc1	Yes	No	Yes	No	No	No	No	No	No	No	No	No	No	Yes	125
IMPHY003480	CC(=O)OCCCc1ccccc1	Yes	No	Yes	No	No	No	No	No	Yes	No	No	No	No	No	114
IMPHY007607	OC(=O)/C=C(/[C@@H]1CCC(=CC1)C)C	Yes	No	Yes	No	No	No	No	No	No	No	No	No	No	No	92
IMPHY007397	C=CCc1cc(OC)ccc1OC	No	No	No	No	No	No	No	No	Yes	No	Yes	No	No	No	72
IMPHY015011	C/C=C/c1ccc(c(c1)OC)OC	Yes	No	No	No	No	No	No	No	Yes	No	No	Yes	No	No	163
IMPHY006696	C=CCc1ccc(c(c1)OC)OC	Yes	No	No	No	No	No	No	No	No	No	Yes	Yes	No	No	314
IMPHY014972	COC1[C@H](O)[C@@H](O)C([C@@H]([C@H]1O)O)O	No	No	Yes	No	No	No	No	No	Yes	No	No	No	No	No	262
IMPHY012355	COC1[C@H](O)[C@H](O)C([C@@H]([C@H]1O)O)O	No	No	Yes	No	No	No	No	No	Yes	No	No	No	No	No	262
IMPHY015039	COC1[C@H](O)[C@@H](O)C([C@@H]([C@@H]1O)O)O	No	No	Yes	No	No	No	No	No	Yes	No	No	No	No	No	262
IMPHY013827	CO[C@H]1O[C@H](CO)[C@@H]([C@@H]([C@H]1O)O)O	No	No	Yes	No	No	No	No	No	No	No	No	No	No	No	3640
IMPHY012243	CCCCCCCCc1ccco1	No	No	No	No	No	No	No	No	Yes	No	Yes	No	Yes	No	107
IMPHY006557	Oc1cc(cc(c1)C(=O)O)C(=O)O	No	No	Yes	No	No	No	No	No	No	No	No	No	No	No	313
IMPHY006139	COC(=O)c1cc(O)c(c(c1)O)O	Yes	No	Yes	No	No	No	No	Yes	No	No	No	Yes	No	No	725
IMPHY002810	COc1cc(ccc1OC)C(=O)C	Yes	No	Yes	No	No	No	No	No	No	No	No	Yes	No	No	201
IMPHY014919	OC1O[C@H](C(=O)O)[C@@H]([C@@H]([C@H]1O)O)O	No	No	Yes	No	No	No	No	No	No	No	No	No	No	No	363
IMPHY004235	OC1O[C@H](C(=O)O)[C@H]([C@@H]([C@H]1O)O)O	No	No	Yes	No	No	No	No	No	No	No	No	No	No	No	363
IMPHY005190	Oc1ccc(cc1)CC[N+](C)(C)C	Yes	No	Yes	No	No	No	No	No	No	No	No	No	Yes	No	285
IMPHY006875	O=C1OC(=O)[C@@]2([C@H]1[C@H]1CC[C@@H]2O1)C	Yes	No	Yes	No	No	No	No	No	No	No	No	No	Yes	No	67
IMPHY007509	C1Oc2c(O1)cc1c(c2)cccc1	Yes	No	Yes	Yes	Yes	Yes	Yes	Yes	No	No	No	No	Yes	No	83
IMPHY013813	c1ccc2c(c1)[nH]c1c2cccn1	Yes	No	Yes	Yes	No	Yes	No	No	No	No	No	No	No	Yes	98
IMPHY013558	OCC/C=CCC.C/C=CCCCO	No	No	Yes	No	No	No	No	No	Yes	No	No	No	No	No	129
IMPHY002136	OC(=O)C(CCC(=O)c1cocc1)C	Yes	No	Yes	No	No	No	No	No	No	No	No	No	No	No	204
IMPHY007029	COc1ccc(cc1O)/C=C/C(=O)O	Yes	No	Yes	No	No	No	No	No	No	No	No	No	No	No	177
IMPHY006670	COC(=O)/C=C/c1ccc(c(c1)O)O	Yes	No	Yes	No	No	No	No	No	No	No	No	No	No	No	133
IMPHY008971	COc1cc(OC)cc(c1C(=O)C)O	No	No	Yes	No	No	Yes	No	Yes	No	No	No	No	No	No	382
IMPHY012040	OCC(COc1ccccc1OC)O	No	No	Yes	No	No	No	No	No	Yes	No	No	Yes	No	No	1565
IMPHY006013	OCCC(=O)c1ccc(c(c1)OC)O	No	No	Yes	No	No	No	No	No	No	No	No	No	No	No	219
IMPHY017732	CCCC(=O)OCCc1ccccc1	Yes	No	Yes	No	No	No	No	No	Yes	No	No	No	No	No	113
IMPHY015507	C/C=C(/C(=O)OCc1ccccc1)C	No	No	Yes	No	No	No	No	No	Yes	Yes	No	No	No	No	128
IMPHY009775	CCC(C(=O)OCc1ccccc1)C	No	No	Yes	No	No	No	No	No	Yes	Yes	Yes	No	No	No	124
IMPHY010887	CC(=O)Oc1cc(C)ccc1C(C)C	Yes	No	Yes	Yes	No	No	No	No	No	No	No	No	No	No	219
IMPHY009704	C[C@@H]1CC[C@H]([C@@H](C1)OC(=O)C)C(=C)C	No	No	Yes	No	No	No	No	No	Yes	No	Yes	No	No	No	62
IMPHY007747	CC(=O)Oc1cc(ccc1C)C(C)C	Yes	No	Yes	Yes	No	No	No	No	No	No	No	No	No	No	219
IMPHY014866	CC(=O)O[C@@H]1C[C@@H](CC=C1C)C(=C)C	Yes	No	Yes	No	No	No	No	No	No	Yes	Yes	No	No	No	83
IMPHY017802	CC(=O)OC1(C)CCC(CC1)C(=C)C	Yes	No	Yes	No	No	No	No	No	Yes	Yes	No	No	No	No	60
IMPHY006060	CC(CC(=O)OCc1ccccc1)C	No	No	Yes	No	No	No	No	No	Yes	Yes	No	No	No	No	135
IMPHY011032	O=C(C(C)C)OCCc1ccccc1	Yes	No	Yes	No	No	No	No	No	Yes	No	No	No	No	No	277
IMPHY011519	CC(=O)OC(C1CCC(=CC1)C)(C)C	Yes	No	Yes	No	No	No	No	No	No	No	Yes	No	No	No	78
IMPHY011058	CC(=O)OC1(CCC(=CC1)C)C(C)C	Yes	No	Yes	No	No	No	No	No	Yes	Yes	No	No	No	No	87
IMPHY013778	CCCc1ccc(cc1)O	Yes	No	Yes	No	No	No	No	No	No	No	No	No	Yes	No	250
IMPHY003955	CC([C@H]1CCC(=O)C=C1)C	Yes	No	Yes	No	No	No	No	No	No	Yes	Yes	No	No	No	50
IMPHY017095	CC1=CC(=O)C(CC1)(C)C	Yes	No	Yes	No	No	No	No	No	No	Yes	No	No	No	No	50
IMPHY007069	Cc1ccc(cc1)C(=O)C	Yes	No	Yes	No	No	No	No	No	Yes	No	Yes	No	No	No	133
IMPHY005811	CCCCCc1ccco1	No	No	Yes	No	No	No	No	No	Yes	No	Yes	No	Yes	No	80
IMPHY004167	O[C@@H]1CO[C@H]([C@@H]([C@H]1O)O)O	No	No	Yes	No	No	No	No	No	No	No	No	No	No	Yes	25007
IMPHY015116	O[C@@H]1COC([C@@H]([C@H]1O)O)O	No	No	Yes	No	No	No	No	No	No	No	No	No	No	Yes	25007
IMPHY015057	O[C@@H]1COC([C@@H]([C@@H]1O)O)O	No	No	Yes	No	No	No	No	No	No	No	No	No	No	Yes	25007
IMPHY014983	O[C@H]1COC([C@@H]([C@H]1O)O)O	No	No	Yes	No	No	No	No	No	No	No	No	No	No	Yes	25007
IMPHY015656	CCOC(=O)c1ccco1	No	No	Yes	No	No	No	No	No	Yes	Yes	No	No	No	No	61
IMPHY006940	O=Cc1ccc(c(c1)O)O	No	No	Yes	No	No	No	No	No	No	No	No	No	No	No	80
IMPHY002803	Cc1nc(C)c(nc1C)C	Yes	No	Yes	No	No	No	No	No	Yes	No	No	No	No	No	89
IMPHY001240	CN1CC(=CCC1)C(=O)O	Yes	No	Yes	No	No	No	No	No	Yes	No	No	No	No	Yes	1.8
IMPHY001856	[O-]C(=O)[C@@H]1CCC[N+]1(C)C	No	No	Yes	No	No	No	No	No	Yes	No	Yes	No	No	No	56
IMPHY005839	C[n+]1cccc(c1)C(=O)[O-]	No	No	Yes	No	No	No	No	No	No	No	No	No	No	No	629
IMPHY009628	COCc1ccccc1N	No	No	Yes	No	No	No	No	No	Yes	Yes	Yes	No	No	No	83
IMPHY015327	O=Cc1cccc(c1)C#N	Yes	No	Yes	No	No	No	No	No	Yes	Yes	No	No	No	No	63
IMPHY000526	N/C=C/1C(=O)CCOC1=O	Yes	No	Yes	No	No	No	No	No	No	No	No	No	No	Yes	73
IMPHY012066	[O-][N+](=O)c1ccccc1O	Yes	No	No	No	No	No	No	No	No	No	No	No	No	Yes	98
IMPHY006417	C/C=C(/C=C/C=C(C)C)C	No	No	Yes	No	No	No	No	No	No	No	No	No	No	No	65
IMPHY015225	C/C=C/C=C(/C(=C/C)/C)C	No	No	Yes	No	No	No	No	No	No	No	No	No	No	No	80
IMPHY004669	C=CC(C(=C)C)C=C(C)C	Yes	No	Yes	No	No	No	No	No	Yes	No	No	No	No	No	85
IMPHY011007	CCCCCCCCC=C	No	No	No	No	No	No	No	No	Yes	No	Yes	No	No	No	70
IMPHY012739	C=C/C(=CCC=C(C)C)/C	Yes	No	Yes	No	No	No	No	No	Yes	No	No	No	No	No	90
IMPHY014835	C=C/C(=C/CC=C(C)C)/C	Yes	No	Yes	No	No	No	No	No	Yes	No	No	No	No	No	90
IMPHY004414	C=C/C(=C/CCC(=C)C)/C	Yes	No	Yes	No	No	No	No	No	Yes	No	No	No	No	No	82
IMPHY016616	CCOC(=O)C(=O)OCC	Yes	Yes	No	No	No	No	No	No	Yes	No	No	No	No	No	2486
IMPHY000114	OCC(=O)CCC(=O)OC	No	No	Yes	No	No	No	No	No	Yes	No	No	No	No	No	121
IMPHY000648	CCCC(=O)OCC(C)C	Yes	No	Yes	No	No	No	No	No	Yes	No	No	No	No	No	156
IMPHY017404	CCC/C=C/C(=O)OCC	Yes	Yes	Yes	No	No	No	No	No	Yes	No	No	No	No	No	146
IMPHY005992	CCC/C=CCOC(=O)C	No	No	Yes	No	No	No	No	No	Yes	No	No	No	No	No	2419
IMPHY011804	CC/C=CCCOC(=O)C	No	No	Yes	No	No	No	No	No	Yes	No	No	No	No	No	2419
IMPHY011687	CC/C=C/CCOC(=O)C	No	No	Yes	No	No	No	No	No	Yes	No	No	No	No	No	2419
IMPHY007302	CCCCCCOC(=O)C	No	No	Yes	No	No	No	No	No	Yes	No	No	No	No	No	2453
IMPHY016238	CCCCC(OC(=O)C)C	No	No	Yes	No	No	No	No	No	Yes	No	Yes	No	No	No	22
IMPHY003301	CCCCCCCC(=O)O	No	No	Yes	No	No	No	No	No	Yes	No	No	No	No	No	11225
IMPHY015768	CCCCC(=O)OC(=C)C	Yes	No	Yes	No	No	No	No	No	Yes	No	No	No	No	No	109
IMPHY016708	CCCCC(=O)OC(C)C	Yes	Yes	Yes	No	No	No	No	No	Yes	No	No	No	No	No	127
IMPHY015527	CCCCOC(=O)C(C)C	No	No	Yes	Yes	No	No	No	Yes	Yes	No	No	No	No	No	132
IMPHY008024	CC(COC(=O)C(C)C)C	No	No	Yes	No	No	No	No	No	Yes	No	No	No	No	No	298
IMPHY004692	CCOC(C(C)C)OCC	Yes	No	Yes	No	No	No	No	No	Yes	Yes	No	No	No	Yes	101
IMPHY010939	CC/C=CCC/C=C/C=O	No	No	Yes	No	No	No	No	No	Yes	No	No	No	No	Yes	86
IMPHY003759	CCCCCC/C=CC=O	No	Yes	Yes	No	No	No	No	No	Yes	No	No	No	No	No	67
IMPHY003760	CCCCCC/C=C/C=O	No	Yes	Yes	No	No	No	No	No	Yes	No	No	No	No	No	67
IMPHY016097	O=CC/C=CC/C=CCC	Yes	No	Yes	No	No	No	No	No	Yes	No	No	No	No	No	93
IMPHY005936	CCCCCC/C=C/CO	No	No	Yes	No	No	No	No	No	Yes	No	No	No	No	No	77
IMPHY006497	OCC/C=CC/C=CCC	Yes	No	Yes	No	No	No	No	No	Yes	No	No	No	No	No	121
IMPHY015271	CCCCCCC(CO)C	No	No	Yes	No	No	Yes	No	No	Yes	No	Yes	No	No	No	121
IMPHY015637	CCCCC/C=C/C(=O)C	No	Yes	Yes	No	No	No	No	No	Yes	No	No	No	No	No	90
IMPHY016460	CCC/C=C/CCC(=O)C	No	No	Yes	No	No	No	No	No	Yes	No	No	No	No	No	119
IMPHY009642	CCCCCCCC(=O)C	No	No	Yes	No	No	No	No	No	Yes	No	Yes	No	No	No	136
IMPHY009626	CCCCCCCC(O)C	No	No	Yes	No	No	Yes	No	No	Yes	No	Yes	No	No	No	92
IMPHY017423	CC(=C/C=C/C(O)(C)C)C	Yes	No	Yes	No	No	No	No	No	Yes	No	No	Yes	No	No	97
IMPHY004187	OC[C@@H]([C@@H]([C@H](C=O)O)O)O	No	No	Yes	No	No	No	No	No	No	No	No	No	No	No	41167
IMPHY011332	OC[C@H]([C@H]([C@@H](C=O)O)O)O	No	No	Yes	No	No	No	No	No	No	No	No	No	No	No	41167
IMPHY015826	CCCC(CC(=O)OC)O	Yes	No	Yes	No	No	No	No	No	No	No	No	No	No	No	173
IMPHY015818	CCC(C(C(=O)OC)O)C	No	No	Yes	No	No	No	No	No	Yes	No	No	No	No	No	151
IMPHY005789	C/N=C(/NCCCCN)N	No	No	Yes	No	No	No	No	No	No	No	No	No	No	No	193
IMPHY012020	CC(=O)OCC[N+](C)(C)C	No	No	Yes	No	No	No	No	No	Yes	No	No	No	No	Yes	14
IMPHY009825	OC(=O)CCCN=C(N)N	No	No	Yes	No	No	No	No	No	No	No	No	No	No	No	18108
IMPHY004680	CC1C=CC2(C1C2)C(C)C	No	No	Yes	No	No	No	No	No	Yes	No	Yes	No	No	No	48
IMPHY012061	CC1=CCC2CC1C2(C)C	No	No	Yes	No	No	No	No	No	Yes	Yes	Yes	No	No	No	46
IMPHY014973	CC1=CC[C@H]2CC1C2(C)C	No	No	Yes	No	No	No	No	No	Yes	Yes	Yes	No	No	No	46
IMPHY011392	CC1=CCC2C(C1)C2(C)C	Yes	No	Yes	No	No	No	No	No	Yes	Yes	Yes	No	No	No	47
IMPHY006929	CC1=CC2C(CC1)C2(C)C	No	No	Yes	No	No	No	No	No	No	Yes	No	No	No	No	32
IMPHY013568	COC[C@@H]1OC(O)[C@H]([C@H]([C@H]1O)O)OC	No	No	Yes	No	No	No	No	No	No	No	No	No	No	No	318
IMPHY005866	C=CC(/C=C/c1ccc(cc1)O)(C)C	Yes	No	Yes	Yes	Yes	No	No	No	No	No	No	No	Yes	No	115
IMPHY006404	C/C=C/C(=O)C1=C(C)C=CCC1(C)C	No	No	Yes	No	No	No	No	No	No	No	No	No	No	No	95
IMPHY005569	CC(=O)/C=C/C1C(=CCCC1(C)C)C	Yes	No	Yes	No	No	No	No	No	No	No	No	No	No	No	78
IMPHY004702	CC(=O)CCC1=C(C)CCCC1(C)C	No	No	Yes	No	No	No	No	No	No	No	No	No	No	No	67
IMPHY012626	CC(CCC1=C(C)CCCC1(C)C)O	No	No	Yes	No	No	No	No	No	No	No	No	No	No	No	60
IMPHY016865	CC(CCC1C(C)CCCC1(C)C)O	No	No	Yes	No	No	No	No	No	Yes	Yes	No	No	No	No	63
IMPHY009712	C/C=CC(=O)C1C(=C)CCCC1(C)C	No	No	Yes	No	No	No	No	No	No	No	No	No	No	No	63
IMPHY009606	CCOC(=O)c1cc(O)c(c(c1)O)O	Yes	No	Yes	Yes	No	No	No	No	Yes	No	No	Yes	Yes	No	159
IMPHY015691	CCCCCC(=O)OCc1ccco1	Yes	Yes	Yes	No	No	No	No	No	Yes	No	No	No	No	No	132
IMPHY013742	OC(=O)[C@H](Cc1ccc(c(c1)O)O)N	No	No	No	No	No	No	No	No	No	No	No	No	No	No	2377
IMPHY005417	COc1cc(CCN(C)C)ccc1O	No	No	No	No	No	No	No	No	No	Yes	No	No	No	No	218
IMPHY010404	O[C@H]([C@H](C(=O)O)O)[C@H]([C@@H](C(=O)O)O)O	No	No	Yes	No	No	No	No	No	No	No	No	No	No	No	3093
IMPHY009950	OC(=O)CCCCCCCCC(=O)O	No	Yes	Yes	No	No	No	No	No	No	No	No	No	No	No	14967
IMPHY017061	CC(=O)CC[C@H](C(C)C)/C=C/C(=O)C	No	No	Yes	No	No	No	No	No	Yes	No	Yes	No	No	No	160
IMPHY015990	CCCCCC(=O)OCC/C=CCC	No	Yes	Yes	No	Yes	No	No	No	Yes	No	No	No	No	No	104
IMPHY016685	CCCCCCOC(=O)C(/C=C/C)C	Yes	No	Yes	No	No	No	No	No	Yes	No	No	No	No	No	123
IMPHY011047	C=CCCCCCCCCOC(=O)C	No	No	Yes	No	No	No	No	No	Yes	No	No	No	No	No	167
IMPHY007099	CCCCCCCCCCOC(=O)C	No	No	Yes	No	No	No	No	No	Yes	No	No	No	No	No	3408
IMPHY007421	CC(CCC=C(C)C)CCOC(=O)C	No	No	Yes	No	No	No	No	No	Yes	No	No	No	No	No	456
IMPHY003016	CCCCCCCCCCCC(=O)O	No	No	Yes	No	No	No	No	No	Yes	No	No	No	No	No	15593
IMPHY015736	CCCCCCOC(=O)CCC(C)C	Yes	No	Yes	No	No	No	No	No	Yes	No	No	No	No	No	160
IMPHY015721	CCCCCCCOC(=O)CC(C)C	Yes	No	Yes	No	No	No	No	No	Yes	No	No	No	No	No	156
IMPHY013804	CCCCCCCCOC(=O)C(C)C	Yes	No	Yes	No	No	No	No	No	Yes	No	No	No	No	No	162
IMPHY009832	CC(=O)OCC(C(=C)C)CC=C(C)C	No	Yes	Yes	No	No	No	No	No	Yes	No	Yes	No	No	No	177
IMPHY007067	C=CC(OC(=O)C)(CCC=C(C)C)C	Yes	No	Yes	No	No	No	No	No	Yes	No	No	No	No	No	140
IMPHY016619	C=CC(OC(=O)C)(CCCC(C)C)C	No	No	Yes	No	No	No	No	No	Yes	No	Yes	No	No	No	136
IMPHY002075	CCCCCCCCCC(=O)CC=O	No	No	Yes	No	No	No	No	No	Yes	No	Yes	No	No	No	125
IMPHY012612	CCCC(=O)CCCCCCC(C)C	No	Yes	Yes	No	No	No	No	No	Yes	No	No	No	No	No	214
IMPHY001881	CCCCCCCCCCCC(=O)C	No	No	Yes	No	No	No	No	No	Yes	No	Yes	No	No	No	190
IMPHY001548	C/C(=CCCC(=O)C)/CCC=C(C)C	Yes	No	Yes	No	No	No	No	No	Yes	No	No	No	No	No	168
IMPHY008171	CC(=O)N1CCCC1c1cccnc1	No	Yes	Yes	No	No	No	No	No	Yes	Yes	No	Yes	No	No	99
IMPHY007180	NC(=O)Cc1cccc2c1cccc2	No	No	Yes	No	No	No	No	Yes	No	No	No	No	No	Yes	187
IMPHY015285	C=N/N=c/1sc2c(n1C)cccc2Cl	Yes	No	Yes	No	No	No	No	No	Yes	No	No	No	No	Yes	98
IMPHY017881	CC1CCC2C1C1C(C1(C)C)CC=C2	No	No	Yes	No	No	No	No	No	Yes	Yes	No	No	No	No	53
IMPHY008998	c1ccc2c(c1)c1ccccc1cc2	Yes	No	Yes	No	No	No	No	Yes	Yes	Yes	No	No	No	Yes	113
IMPHY000163	O=C1C=CC2(O1)CCC12C=CC(=O)O1	No	No	Yes	No	No	No	No	No	No	No	No	No	No	No	83
IMPHY000575	O=c1ccc2c(o1)c1ccoc1cc2	Yes	No	Yes	Yes	No	Yes	Yes	Yes	No	No	No	No	No	No	30
IMPHY003195	O=c1ccc2c(o1)ccc1c2occ1	Yes	No	Yes	Yes	No	Yes	Yes	Yes	No	Yes	No	No	No	No	56
IMPHY006350	O=c1ccc2c(o1)cc1c(c2)cco1	Yes	No	Yes	Yes	No	Yes	Yes	Yes	No	No	No	No	No	No	57
IMPHY011606	O[C@@H]1CCN2C1=Nc1ccccc1C2	Yes	No	Yes	No	No	No	No	No	Yes	No	No	Yes	No	Yes	63
IMPHY007127	O=c1c2ccccc2nc2n1CCC2	Yes	No	No	Yes	No	No	No	No	Yes	No	No	No	Yes	Yes	83
IMPHY005492	Cc1ccc2c(c1)c1ccccc1[nH]2	Yes	No	Yes	Yes	No	No	No	No	Yes	No	Yes	No	No	Yes	78
IMPHY015239	CCC(CCCC(CCCC(C)C)C)C	No	No	Yes	No	No	No	No	No	Yes	No	Yes	No	No	No	126
IMPHY017317	CCCCCCCCCCCCC(=C)C	No	No	Yes	No	No	No	No	No	Yes	No	Yes	No	No	No	127
IMPHY011817	C=C/C(=C/C/C=C(/CCC=C(C)C)C)/C	Yes	No	Yes	No	No	No	No	No	Yes	No	No	No	No	No	128
IMPHY003262	CC(CCCC(C)C)CCCCC(C)C	No	No	Yes	No	No	No	No	No	Yes	No	Yes	No	No	No	115
IMPHY017420	CCCCCCC(=O)OCC/C=CCC	No	Yes	Yes	No	Yes	No	No	No	Yes	No	No	No	No	No	114
IMPHY015720	CCCCCCCOC(=O)CCCCC	Yes	No	Yes	No	No	No	No	No	Yes	No	No	No	No	No	48
IMPHY011449	CCC(=O)OC/C=C(CCC=C(C)C)/C	Yes	No	Yes	No	No	No	No	No	Yes	No	No	No	No	No	154
IMPHY010318	CCC(=O)OC/C=C(/CCC=C(C)C)C	Yes	No	Yes	No	No	No	No	No	Yes	No	No	No	No	No	154
IMPHY009760	CCC(=O)OCCC(CCC=C(C)C)C	No	No	Yes	No	No	No	No	No	Yes	Yes	No	No	No	No	174
IMPHY007215	CCCCCCCCCCCC(=O)OC	Yes	No	Yes	No	No	No	No	No	Yes	No	Yes	No	No	No	118
IMPHY012153	CCCCCCCCCCCOC(=O)C	No	No	Yes	No	No	No	No	No	Yes	No	No	No	No	No	3646
IMPHY009513	CCCCCCCCCCCCC(=O)O	No	No	Yes	No	No	No	No	No	Yes	No	No	No	No	No	16684
IMPHY016150	CCCCCCCCOC(=O)CC(C)C	Yes	No	Yes	No	No	No	No	No	Yes	No	No	No	No	No	167
IMPHY006324	CCC(=O)OC(CCC=C(C)C)(C=C)C	Yes	No	Yes	No	No	No	No	No	Yes	No	No	No	No	No	141
IMPHY014747	COC[C@H]([C@H]([C@@H]([C@@H](C=O)OC)OC)O)O	Yes	No	Yes	No	No	No	No	No	No	No	No	No	No	No	152
IMPHY013861	CCCCCCCCCCC/C=C/C=O	No	Yes	Yes	No	No	No	No	No	Yes	No	No	No	No	No	101
IMPHY015301	CCCCCCCCCCCCC(=O)C	No	No	Yes	No	No	No	No	No	Yes	No	Yes	No	No	No	204
IMPHY015287	OCC(C(C(C)(C)C)OC(=O)C(C)C)C	No	No	Yes	No	No	No	No	No	Yes	No	No	No	No	No	185
IMPHY007151	OCC([C@H](C(=O)NCCC(=O)O)O)(C)C	No	No	Yes	No	No	No	No	No	No	No	No	No	No	No	19
IMPHY001373	[O-]C(=O)c1oc(cc(=O)c1)C(=O)[O-].[K+].[K+]	No	No	Yes	No	No	No	No	No	No	No	No	No	No	No	208
IMPHY012279	CC(=CCCC(c1ccc(cc1)C)C)C	Yes	No	Yes	No	No	No	No	No	Yes	No	No	No	No	No	465
IMPHY011761	C/C/1=CCC(C)(C)/C=C/C/C(=C/CC1)/C	Yes	No	Yes	No	No	No	No	No	No	No	No	No	No	No	75
IMPHY003694	C/C/1=CCC/C(=C/C[C@@H](CC1)C(=C)C)/C	No	No	Yes	No	No	No	No	No	No	No	Yes	No	No	No	72
IMPHY003695	C/C/1=CCC/C(=C/C[C@H](CC1)C(=C)C)/C	No	No	Yes	No	No	No	No	No	No	No	Yes	No	No	No	72
IMPHY003798	CC(=CC/C=C(C1CCC(=CC1)C)/C)C	No	No	Yes	No	No	No	No	No	Yes	Yes	Yes	No	No	No	77
IMPHY003807	CC(=CC/C=C(/C1CCC(=CC1)C)C)C	No	No	Yes	No	No	No	No	No	Yes	Yes	Yes	No	No	No	77
IMPHY000399	CC(=CCCC(=C)[C@H]1CCC(=CC1)C)C	Yes	No	Yes	No	No	No	No	No	Yes	No	No	No	No	No	76
IMPHY011839	CC(=CCC/C(=C1/CCC(=CC1)C)/C)C	Yes	No	Yes	No	No	No	No	No	Yes	No	No	No	No	No	96
IMPHY004666	CC(CCCC(C1CCC(CC1)C)C)C	No	No	No	No	No	No	No	No	Yes	No	Yes	No	No	No	72
IMPHY011586	C/C/1=C/CCC(=C)/C=C[C@@H](CC1)C(C)C	No	No	Yes	No	No	No	No	No	Yes	No	Yes	No	No	No	68
IMPHY005541	C=C1CCC/C(=CCC(/C=CC1)(C)C)/C	Yes	No	Yes	No	No	No	No	No	No	No	No	No	No	No	69
IMPHY002533	CC(=CCC[C@H](C1=CCC(=CC1)C)C)C	Yes	No	Yes	No	No	No	No	No	Yes	No	No	No	No	No	120
IMPHY013093	C=C[C@@]1(C)CCC(=C[C@@H]1C(=C)C)C(C)C	No	No	Yes	No	No	No	No	No	Yes	Yes	Yes	No	No	No	65
IMPHY004135	C=C[C@@]1(C)CCC(=C(C)C)C=C1C(C)C	No	No	Yes	No	No	No	No	No	No	Yes	No	No	No	No	69
IMPHY012970	C[C@@H]1CCC[C@H](C)CCC(CC1)C(C)C	Yes	No	Yes	No	No	No	No	No	Yes	No	Yes	No	No	No	84
IMPHY012921	C=C[C@]1(C)CCC(=C(C)C)C[C@H]1C(=C)C	No	No	Yes	No	No	No	No	No	Yes	Yes	No	No	No	No	59
IMPHY010080	C=C[C@]1(C)CC[C@H](C[C@H]1C(=C)C)C(=C)C	No	No	Yes	No	No	No	No	No	Yes	Yes	No	No	No	No	56
IMPHY004876	CCC(C(=O)c1c(O)cc(cc1O)O)C	No	No	Yes	Yes	No	No	Yes	Yes	No	No	No	No	Yes	No	180
IMPHY005012	CCOC(=O)/C=C/c1ccc(c(c1)O)O	Yes	No	Yes	Yes	No	No	No	No	No	No	No	No	No	No	148
IMPHY004139	COc1cc(/C=C/C(=O)O)ccc1OC	Yes	No	No	No	No	No	No	No	No	No	No	No	No	No	190
IMPHY004440	COC(=O)/C=C/c1ccc(c(c1)OC)O	Yes	No	No	No	No	No	Yes	Yes	No	No	No	No	No	No	210
IMPHY012717	OC/C=C/c1cc(OC)c(c(c1)OC)O	No	No	Yes	No	No	No	Yes	No	Yes	No	No	No	No	No	114
IMPHY015501	CCCCCC(=O)OCc1ccccc1	Yes	No	Yes	No	No	No	No	No	Yes	Yes	No	No	No	No	143
IMPHY016561	CCCC(=O)OC/C=C/c1ccccc1	Yes	No	Yes	No	No	No	No	No	Yes	Yes	No	No	No	Yes	130
IMPHY011696	CC/C=CCCOC(=O)c1ccccc1	No	No	Yes	No	No	No	No	No	Yes	Yes	No	No	No	No	679
IMPHY009879	CCCCCCOC(=O)c1ccccc1	No	No	Yes	Yes	No	No	No	Yes	Yes	Yes	Yes	No	No	No	349
IMPHY016702	CC(CCCOC(=O)c1ccccc1)C	No	No	No	Yes	No	No	No	No	Yes	Yes	No	No	No	No	520
IMPHY011035	C/C=C(/C(=O)OCCc1ccccc1)C	Yes	No	Yes	No	No	No	No	No	Yes	No	No	No	No	No	119
IMPHY017437	CCC(=O)/C=C/C1=C(C)CCCC1(C)C	No	No	Yes	No	No	No	No	No	No	No	No	No	No	No	11
IMPHY014094	CC1=CCCC(C1/C=C(/C(=O)C)C)(C)C	Yes	No	Yes	No	No	No	No	No	No	No	Yes	No	No	No	86
IMPHY007046	COc1cc(cc(c1OC)OC)C(=O)O	Yes	No	Yes	No	No	No	No	No	No	No	No	No	No	No	1174
IMPHY006709	C=CCc1ccc(c(c1)OC)OC(=O)C	Yes	No	No	No	No	No	No	No	No	No	No	Yes	No	No	127
IMPHY016041	C=C[C@@]1(C)CC[C@@H](C(O1)(C)C)OC(=O)C	Yes	No	Yes	No	No	No	No	No	Yes	Yes	No	No	No	No	63
IMPHY010002	C/C=C/c1cc(OC)c(c(c1)OC)OC	Yes	Yes	Yes	Yes	No	No	No	No	No	No	No	No	No	Yes	105
IMPHY001351	C=CCc1cc(OC)c(c(c1)OC)OC	Yes	No	Yes	No	No	No	No	No	No	No	Yes	No	No	No	96
IMPHY004025	CC/C=CC[C@@H]1[C@H](CCC1=O)CC(=O)O	No	No	Yes	No	No	No	No	No	No	No	No	No	No	No	88
IMPHY005642	C=CC(C1(O)CCOC(=O)/C/1=C/N)C=O	Yes	No	Yes	No	No	No	No	No	No	No	No	No	No	No	96
IMPHY001761	COc1ccc(cc1O)CC[N+](C)(C)C	No	No	Yes	No	No	No	No	No	No	No	Yes	No	No	No	113
IMPHY006932	Cc1ccc(cc1)[C@]1(C)CCCC1(C)C	Yes	No	Yes	No	No	No	No	No	Yes	No	No	No	No	No	78
IMPHY009756	CC1=CC[C@@H]2C(=C1)[C@H](CC[C@H]2C)C(C)C	No	No	Yes	No	No	No	No	No	Yes	No	Yes	No	No	Yes	72
IMPHY015564	CC1=CC2C(=CC1)[C@H](CC[C@H]2C)C(C)C	No	No	Yes	No	No	No	No	No	Yes	Yes	Yes	No	No	Yes	76
IMPHY011659	CC1=C[C@@H]2[C@H](CC1)C(=CC[C@H]2C(C)C)C	No	No	Yes	No	No	No	No	No	Yes	No	Yes	No	No	No	68
IMPHY014801	CC1=C[C@@H]2[C@H](CC1)C(=CC[C@@H]2C(C)C)C	No	No	Yes	No	No	No	No	No	Yes	No	Yes	No	No	No	68
IMPHY011660	CC1=C[C@@H]2[C@@H](CC1)C(=CC[C@H]2C(C)C)C	No	No	Yes	No	No	No	No	No	Yes	No	Yes	No	No	No	68
IMPHY010603	CC1=CC[C@@H]2[C@@H](C1)[C@@H](CC=C2C)C(C)C	Yes	No	Yes	No	No	No	No	No	Yes	No	Yes	No	No	No	80
IMPHY005821	CC1=CC2C(CC1)C(=CCCC2(C)C)C	No	No	Yes	No	No	No	No	No	No	No	No	No	No	No	47
IMPHY011894	CC1=CCC[C@]2([C@H]1C[C@H](CC2)C(=C)C)C	No	No	Yes	No	No	No	No	No	No	No	Yes	No	No	No	57
IMPHY003330	CC1=CCC2(C(=C(CC2)C(C)C)CC1)C	No	No	Yes	No	No	No	No	No	Yes	No	Yes	No	No	No	73
IMPHY015122	CC1=CC[C@@]2(CC1)[C@H](C)CC[C@H]2C(=C)C	No	No	Yes	No	No	No	No	No	No	No	No	No	No	No	58
IMPHY014865	CC([C@@H]1CC[C@@H](c2c1cc(C)cc2)C)C	No	No	Yes	No	No	No	No	No	Yes	Yes	Yes	No	No	No	75
IMPHY012638	CC1=CC2=C(CCC(C2CC1)C)C(C)C	No	No	Yes	No	No	No	No	No	Yes	No	Yes	No	No	No	64
IMPHY001811	Cc1ccc2c(c1)C(C)(C)CCC[C@@H]2C	No	No	Yes	No	No	No	No	No	Yes	No	No	No	No	Yes	52
IMPHY000070	Cc1ccc2c(c1)c(ccc2C)C(C)C	No	No	Yes	No	No	No	No	No	Yes	No	No	No	Yes	No	110
IMPHY007579	C[C@H]1CC[C@@H]2[C@]([C@H]1C)(C)CCCC2(C)C	No	No	Yes	No	No	No	No	No	Yes	No	No	No	Yes	No	51
IMPHY011792	CC1=C[C@@H]2[C@H](CC1)C(=C)CC[C@H]2C(C)C	No	No	Yes	No	No	No	No	No	Yes	No	Yes	No	No	No	65
IMPHY011793	CC1=C[C@@H]2[C@@H](CC1)C(=C)CC[C@H]2C(C)C	No	No	Yes	No	No	No	No	No	Yes	No	Yes	No	No	No	65
IMPHY006946	C=C[C@]1(C)CC[C@H]2[C@@H]([C@H]1C(=C)C)C2(C)C	No	No	Yes	No	No	No	No	No	No	Yes	No	No	No	No	49
IMPHY003270	CC(c1ccc(c2-c(c1)c(C)cc2)C)C	Yes	No	No	No	No	No	No	No	Yes	No	No	No	No	No	94
IMPHY002874	CC(=C1CC=C2[C@](C1)(C)[C@H](C)CC=C2)C	No	No	Yes	No	No	No	No	No	Yes	No	Yes	No	No	No	74
IMPHY011039	CC1=CCC2C1CC(=CCC2C)C(C)C	No	No	Yes	No	No	No	No	No	Yes	No	Yes	No	No	No	79
IMPHY011320	CC1=CC2C(=CC1)[C@H](C)CC[C@H]2C(C)C	No	No	Yes	No	No	No	No	No	Yes	Yes	Yes	No	No	No	77
IMPHY011455	CC1=CC2C(=CC1)[C@@H](C)CCC2C(C)C	No	No	Yes	No	No	No	No	No	Yes	Yes	Yes	No	No	No	77
IMPHY011579	CC(=C)[C@@H]1CCC2=CCC[C@@H]([C@]2(C1)C)C	No	No	Yes	No	No	No	No	No	No	Yes	Yes	No	No	No	50
IMPHY000921	CC1=CC[C@@]2(CC1)C(=CCCC2(C)C)C	Yes	No	Yes	No	No	No	No	No	No	No	No	No	No	No	68
IMPHY012261	CC(=CCCC1(C)C2CC=C(C1C2)C)C	Yes	No	Yes	No	No	No	No	No	Yes	No	No	No	No	No	77
IMPHY014863	CC(=CCCC1(C)[C@@H]2CC=C([C@H]1C2)C)C	Yes	No	Yes	No	No	No	No	No	Yes	No	No	No	No	No	77
IMPHY014716	CC(=CCCC1(C)[C@H]2CC=C([C@@H]1C2)C)C	Yes	No	Yes	No	No	No	No	No	Yes	No	No	No	No	No	77
IMPHY016054	CC(=CCC[C@]1(C)[C@H]2CC=C([C@@H]1C2)C)C	Yes	No	Yes	No	No	No	No	No	Yes	No	No	No	No	No	77
IMPHY003616	C/C/1=CCC/C(=C/[C@H]2[C@@H](CC1)C2(C)C)/C	No	No	Yes	No	No	No	No	No	No	No	No	No	No	No	50
IMPHY010182	CC1CCc2c(C1)c(ccc2C)C(C)C	No	No	Yes	No	No	No	No	No	Yes	No	Yes	No	No	No	73
IMPHY013080	CC([C@@H]1CC=C(c2c1cc(C)cc2)C)C	Yes	No	Yes	No	No	No	No	No	Yes	Yes	Yes	No	No	No	82
IMPHY008936	CC(=C)[C@@H]1CC[C@@H](C2=C(C1)[C@@H](C)CC2)C	No	No	Yes	No	No	No	No	No	Yes	Yes	Yes	No	No	No	67
IMPHY011957	CC1=C[C@@H]2C(=C(C)CC[C@H]2C(C)C)CC1	No	No	Yes	No	No	No	No	No	Yes	Yes	Yes	No	No	No	72
IMPHY017710	CC(=C)C1CCC2(C(=C(C)C=CC2)C1)C	Yes	No	Yes	No	No	No	No	No	Yes	No	Yes	No	No	No	60
IMPHY007520	CC(=C)[C@@H]1CCC(=C2[C@@H](C1)[C@@H](C)CC2)C	No	No	Yes	No	No	No	No	No	Yes	Yes	Yes	No	No	No	63
IMPHY015519	CC([C@@H]1CCC(=C2[C@@H](C1)[C@@H](C)CC2)C)C	No	No	Yes	No	No	No	No	No	Yes	No	Yes	No	No	No	65
IMPHY014114	CC1=CCC2C(C1=C)(C)CCCC2(C)C	No	No	Yes	No	No	No	No	No	Yes	No	No	No	No	No	63
IMPHY005830	C[C@@H]1CCC[C@]2([C@H]1C[C@@H](CC2)C(C)C)C	No	No	Yes	No	No	No	No	No	Yes	Yes	No	No	No	No	52
IMPHY002913	CC(=CCCC(C12CCC(=C)C2C1)C)C	No	No	Yes	No	No	No	No	No	Yes	No	No	No	No	No	76
IMPHY009677	C=C1CCCC2(C1C=C(CC2)C(C)C)C	No	No	Yes	No	No	No	No	Yes	Yes	No	No	No	No	No	54
IMPHY010609	CC1=C[C@H]2[C@@H](CC1)C(=C)CCCC2(C)C	No	No	Yes	No	No	No	No	No	No	No	No	No	No	No	41
IMPHY011386	C=C1CC[C@@H]2[C@]([C@H]1C)(C)CCCC2(C)C	No	No	Yes	No	Yes	No	No	No	Yes	No	No	No	Yes	No	39
IMPHY004372	C=C1CCC[C@]2([C@H]1CC(=C(C)C)CC2)C	No	Yes	Yes	No	Yes	No	No	Yes	No	No	No	No	No	No	50
IMPHY012181	C=C1CCCC2(C1CC(CC2)C(=C)C)C	No	No	Yes	No	Yes	No	No	Yes	No	Yes	No	No	No	No	42
IMPHY014830	CC(=CCCC1(C)C2CCC(=C)C1C2)C	No	No	Yes	No	No	No	No	No	Yes	No	No	No	No	No	56
IMPHY014831	C/C/1=CCCC(=C)[C@@H]2[C@@H](CC1)C(C2)(C)C	No	No	Yes	No	No	No	No	No	No	No	No	No	No	No	43
IMPHY012738	C/C/1=C/CCC(=C)[C@@H]2[C@@H](CC1)C(C2)(C)C	No	No	Yes	No	No	No	No	No	No	No	No	No	No	No	43
IMPHY012737	C/C/1=CCCC(=C)[C@@H]2[C@H](CC1)C(C2)(C)C	No	No	Yes	No	No	No	No	No	No	No	No	No	No	No	43
IMPHY014785	C/C/1=CCCC(=C)[C@H]2[C@@H](CC1)C(C2)(C)C	No	No	Yes	No	No	No	No	No	No	No	No	No	No	No	43
IMPHY014786	C/C/1=C/CCC(=C)[C@H]2[C@@H](CC1)C(C2)(C)C	No	No	Yes	No	No	No	No	No	No	No	No	No	No	No	43
IMPHY010179	CC1=CC[C@@]2(CC1)C(=C)CCCC2(C)C	No	No	Yes	No	No	No	No	No	No	No	No	No	No	No	60
IMPHY011668	CC(=CCC[C@]1(C)[C@H]2CC[C@@H](C1=C)C2)C	No	No	Yes	No	No	No	No	No	Yes	No	No	No	No	No	63
IMPHY001687	COc1cc2oc(=O)ccc2cc1C=O	Yes	No	Yes	No	No	No	No	No	Yes	Yes	Yes	No	No	No	100
IMPHY009779	CC(=O)c1ccc2c(c1)C=CC(O2)(C)C	Yes	No	Yes	No	No	No	No	No	Yes	Yes	Yes	No	No	No	121
IMPHY015140	O=CC1=C[C@@]2([C@@H](CC1)C(C)(C)CCC2)C	Yes	No	Yes	No	No	No	No	No	No	Yes	No	No	No	No	55
IMPHY015145	CC(C1CC(=O)c2c(C1)c(C)ccc2)C	Yes	No	Yes	No	No	No	No	No	Yes	No	No	No	No	Yes	87
IMPHY013133	CC([C@@H]1CC[C@](C=C1)(C)O)C	No	No	Yes	No	No	No	No	No	Yes	No	Yes	No	No	No	45
IMPHY015095	CC([C@@H]1CC[C@@](C=C1)(C)O)C	No	No	Yes	No	No	No	No	No	Yes	No	Yes	No	No	No	45
IMPHY001816	CC(=C1CCC(CC1)(C)O)C	No	No	Yes	No	No	No	No	No	No	Yes	Yes	No	No	No	57
IMPHY006948	CC(=C)C1CCC(CC1)(C)O	No	No	Yes	No	No	No	No	No	No	No	Yes	No	No	No	972
IMPHY007131	CC(=CCCc1cocc1)C	Yes	Yes	Yes	No	No	No	No	No	Yes	No	No	No	No	No	86
IMPHY012179	C[C@@H]1CCO[C@@H](C1)C=C(C)C	No	No	Yes	No	No	No	No	No	Yes	Yes	Yes	No	No	No	58
IMPHY015265	CCCCCCc1ccco1	No	No	No	No	No	No	No	No	Yes	No	Yes	No	Yes	No	90
IMPHY011762	C/C=Cc1ccc(cc1)OC	Yes	Yes	No	Yes	No	No	No	No	Yes	Yes	No	No	No	No	75
IMPHY006944	COc1ccc(cc1)CC=C	No	No	Yes	No	No	Yes	No	No	Yes	Yes	Yes	No	No	No	72
IMPHY009773	O=C1C=C(CCC1C)C(C)C	Yes	No	Yes	No	No	No	No	No	No	Yes	Yes	No	No	No	54
IMPHY015272	OC(c1ccccc1)C(=C)C	No	No	Yes	No	No	No	No	No	Yes	No	No	No	No	No	1947
IMPHY006163	CC1=CCC(C(=O)CC1)(C)C	Yes	No	Yes	No	No	No	No	No	No	No	No	No	No	No	68
IMPHY002825	Cc1ccc(cc1)C(O)(C)C	Yes	No	Yes	No	No	No	No	No	Yes	Yes	Yes	No	No	No	103
IMPHY012160	CC1=CCC(CC1)C(O)(C)C	No	Yes	Yes	No	No	No	No	No	Yes	No	Yes	No	No	No	60
IMPHY006965	CC(C1CCC(=C)CC1)(O)C	No	Yes	Yes	No	No	No	No	No	Yes	Yes	Yes	No	No	No	972
IMPHY011396	CC1=CCC(CC1)(O)C(C)C	No	No	Yes	No	No	No	No	No	Yes	No	Yes	No	No	No	57
IMPHY011796	O[C@@H]1C[C@@H](O)[C@H](C([C@H]1O)O)O	No	No	Yes	No	No	No	No	No	Yes	No	No	No	No	No	5464
IMPHY005962	COC1C(O)OC(C1O)CO	No	No	Yes	No	No	No	No	No	No	No	No	No	No	No	4767
IMPHY015056	O[C@H]1[C@H](C)OC([C@@H]([C@@H]1O)O)O	No	No	Yes	No	No	No	No	No	No	No	No	No	No	Yes	5464
IMPHY012161	O[C@@H]1[C@H](C)OC([C@H]([C@@H]1O)O)O	No	No	Yes	No	No	No	No	No	No	No	No	No	No	Yes	5464
IMPHY005835	OC1=CC(=O)C(C(=C1)O)(C)C	Yes	No	Yes	No	No	No	No	No	No	No	No	No	No	No	83
IMPHY007040	OCCc1ccc(c(c1)O)O	No	No	Yes	No	No	No	No	No	No	No	Yes	No	No	Yes	67
IMPHY006154	COC(=O)c1ccc(cc1)O	Yes	No	No	Yes	No	No	No	Yes	No	No	No	No	No	No	647
IMPHY011515	COc1ccc(cc1)C(=O)O	No	No	No	No	No	No	No	No	No	Yes	No	No	No	No	1031
IMPHY002082	O=Cc1ccc(c(c1)O)OC	No	No	Yes	No	No	No	No	No	Yes	No	No	No	No	No	823
IMPHY005501	NC(=O)NC1NC(=O)NC1=O	Yes	No	Yes	No	No	No	No	No	No	No	No	No	No	No	136
IMPHY003133	OC[C@H]1NC[C@@H]([C@H]([C@@H]1O)O)O	No	No	Yes	No	No	No	No	No	No	No	No	No	No	No	144
IMPHY005639	COC(=O)C1=CCCN(C1)C	Yes	No	Yes	No	No	No	No	No	Yes	No	No	No	No	Yes	2
IMPHY006983	CC(=O)CC1CCCCN1C	No	No	Yes	No	No	No	No	No	Yes	Yes	No	Yes	No	No	68
IMPHY012111	C1CCCCCCCCCCC1	Yes	No	Yes	No	No	No	No	No	Yes	No	No	No	No	No	73
IMPHY017466	CCC(C1CCCCCCC1)C	Yes	No	Yes	No	No	Yes	No	No	Yes	No	Yes	No	No	No	77
IMPHY017730	CCc1cc(CC)cc(c1)CC	Yes	No	Yes	No	No	No	No	No	Yes	No	No	No	No	No	97
IMPHY011476	COC1=CC(=O)C=C(C1=O)OC	No	No	Yes	Yes	No	No	No	No	No	No	No	No	No	No	92
IMPHY007084	COc1cc(ccc1O)C(=O)O	No	No	Yes	No	No	No	No	No	No	No	No	No	No	No	224
IMPHY006278	COc1cccc(c1C(=O)O)O	Yes	No	Yes	No	No	No	No	No	No	No	No	No	No	No	1174
IMPHY003112	COC(=O)c1ccc(c(c1)O)O	Yes	No	Yes	No	No	No	No	Yes	No	No	No	No	No	No	589
IMPHY006061	OC(=O)Cc1cc(O)ccc1O	Yes	No	No	No	No	No	No	No	No	No	No	No	No	No	214
IMPHY004542	CC(CC(=O)c1occc1C)C	Yes	No	No	No	No	No	No	No	Yes	Yes	No	No	No	No	123
IMPHY006977	CC(C1CCC(=C(C1=O)O)C)C	No	No	Yes	No	No	No	No	No	Yes	No	Yes	No	No	No	72
IMPHY011811	COC(=O)/C=Cc1ccccc1	Yes	No	Yes	No	No	No	Yes	Yes	Yes	Yes	No	No	No	No	105
IMPHY011714	COC(=O)/C=C/c1ccccc1	Yes	No	Yes	No	No	No	Yes	Yes	Yes	Yes	No	No	No	No	105
IMPHY006003	CC(=O)OCCc1ccccc1	Yes	No	Yes	No	No	No	No	No	Yes	No	No	No	No	No	113
IMPHY000609	CC(c1ccc(cc1)C(=O)O)C	No	No	Yes	No	No	No	No	No	No	No	No	No	No	No	1913
IMPHY012588	CC(C(=O)Oc1ccccc1)C	Yes	No	Yes	No	No	No	No	No	Yes	No	No	No	No	No	122
IMPHY016709	CC(OC(=O)c1ccccc1)C	No	No	No	No	No	Yes	No	No	Yes	No	No	No	No	No	59
IMPHY014989	C=C[C@]1(C)CC[C@H](O1)C(O)(C)C	No	No	Yes	No	No	No	No	No	Yes	Yes	No	No	No	No	62
IMPHY012920	C=C[C@@]1(C)CC[C@H](O1)C(O)(C)C	No	No	Yes	No	No	No	No	No	Yes	Yes	No	No	No	No	62
IMPHY011629	C/C=Cc1ccc(c(c1)OC)O	Yes	No	Yes	No	No	No	Yes	Yes	No	No	No	No	No	No	888
IMPHY011640	C/C=C/c1ccc(c(c1)OC)O	Yes	No	Yes	No	No	No	Yes	Yes	No	No	No	No	No	No	888
IMPHY003536	C=CCc1ccc(c(c1)OC)O	No	No	Yes	No	No	No	No	No	No	No	No	No	No	No	98
IMPHY009744	CCCc1ccc(c(c1)OC)O	No	No	Yes	No	No	No	No	No	No	No	No	No	No	No	352
IMPHY006297	C=CCc1ccc(c(c1)O)OC	Yes	No	No	No	No	No	No	No	No	No	No	No	No	No	97
IMPHY007606	CC(c1cc(O)c(cc1O)C)C	No	No	Yes	No	No	No	Yes	Yes	Yes	No	No	No	Yes	No	80
IMPHY013791	O=C1C=CC(=O)C(=C1)C(C)(C)C	No	No	Yes	No	No	No	No	No	Yes	No	No	No	No	Yes	81
IMPHY014053	OC/C=C/c1ccc(cc1)OC	Yes	No	No	Yes	No	No	No	No	Yes	Yes	No	No	No	No	88
IMPHY002908	O=CC1=C(C)C[C@H](CC1(C)C)O	No	No	Yes	No	No	No	No	No	No	No	Yes	No	No	Yes	60
IMPHY007110	CC(CCC(=O)c1cocc1)C	Yes	No	Yes	No	No	No	No	No	Yes	Yes	No	No	No	No	126
IMPHY017327	CC(C1CCC(CC1O)(C)O)C	No	No	Yes	No	No	No	No	No	No	No	Yes	No	No	No	132
IMPHY006362	OC[C@@H]([C@H]1OC(=O)C(=C1O)O)O	No	No	Yes	No	No	No	No	No	No	No	No	No	No	No	5996
IMPHY014893	OC[C@H]1OC(O)[C@@H]([C@H]([C@@H]1O)O)O	No	No	Yes	No	No	No	No	No	No	No	No	No	No	No	5474
IMPHY012050	OC[C@H]1OC(O)[C@@H]([C@H]([C@H]1O)O)O	No	No	Yes	No	No	No	No	No	No	No	No	No	No	No	5474
IMPHY015000	OC[C@H]1OC(O)[C@H]([C@H]([C@@H]1O)O)O	No	No	Yes	No	No	No	No	No	No	No	No	No	No	No	5474
IMPHY014925	OC[C@H]1O[C@@H](O)[C@@H]([C@H]([C@@H]1O)O)O	No	No	Yes	No	No	No	No	No	No	No	No	No	No	No	5474
IMPHY014916	OCC1(O)OC[C@H]([C@H]([C@@H]1O)O)O	No	No	Yes	No	No	No	No	No	No	No	No	No	No	No	25007
IMPHY001658	COc1cc(C)ccc1C(C)C	No	No	No	No	No	No	No	No	Yes	No	Yes	No	No	No	90
IMPHY007201	COc1cc(ccc1C)C(C)C	Yes	Yes	Yes	No	No	No	No	No	Yes	No	No	No	No	No	84
IMPHY008145	CCCCCC1=C(C)CCC1=O	No	No	Yes	No	No	Yes	No	No	Yes	Yes	Yes	No	No	No	81
IMPHY007896	OC(=O)C1CC(=C(C(=O)C1)O)O	No	No	Yes	No	No	No	No	No	No	No	No	No	No	No	140
IMPHY006945	O[C@@H]1CC(=C[C@H]([C@H]1O)O)C(=O)O	Yes	No	Yes	No	No	No	No	No	No	No	No	No	No	No	123
IMPHY003919	OC(=O)/C=C/c1ccccc1O	No	No	Yes	No	No	No	No	No	No	No	No	No	No	No	204
IMPHY011556	CCOC(=O)c1ccccc1O	No	No	Yes	No	No	No	No	No	No	No	No	No	No	No	1604
IMPHY009862	COc1ccc(cc1)C(=O)OC	No	No	Yes	No	No	No	No	No	Yes	Yes	No	No	No	No	654
IMPHY012386	CC(=O)CCC(c1cocc1)O	No	No	Yes	No	No	No	No	No	No	No	No	No	No	No	118
IMPHY013979	COc1cc(O)ccc1C(=O)C	Yes	Yes	Yes	No	No	No	No	No	No	No	No	No	Yes	No	158
IMPHY003287	O=C1CC(C)(C)C(=O)C(=C1O)C	Yes	No	Yes	No	No	No	No	No	No	No	No	No	No	No	90
IMPHY003278	CC(CCC(=O)c1cocc1)O	Yes	No	Yes	No	No	No	No	No	No	Yes	No	No	No	No	132
IMPHY010336	OC(=O)/C=Cc1ccc(cc1)[O-]	Yes	No	Yes	No	No	No	No	No	No	No	No	No	No	No	263
IMPHY013985	CNCC(=O)Nc1ccccc1	No	Yes	Yes	No	No	No	No	No	No	Yes	No	No	No	No	364
IMPHY003546	COc1nccnc1CC(C)C	Yes	No	Yes	No	No	No	No	No	Yes	No	Yes	Yes	No	Yes	105
IMPHY007137	COC(=O)c1ccccc1NC	Yes	No	No	Yes	No	No	No	No	No	No	No	No	No	No	144
IMPHY014892	OC[C@H]1OC(O)[C@@H]([C@H]([C@@H]1O)O)N	Yes	No	Yes	No	No	No	No	No	No	No	No	No	No	No	5576
IMPHY008042	C[C@@H]1CC[C@@H]2[C@H]1COC(=O)[C@H]2C	No	No	Yes	No	No	No	No	No	Yes	No	Yes	No	No	Yes	63
IMPHY006912	Oc1cc2ccccc2c(c1)O	Yes	No	Yes	No	No	No	No	No	No	No	No	No	Yes	Yes	9.2
IMPHY012202	CC(=C1CCC2(C(C1=O)O2)C)C	Yes	No	Yes	No	No	No	No	No	No	No	No	No	No	No	61
IMPHY017052	O=CC1C=C(C2C1(C2)C(C)C)C	Yes	No	Yes	No	No	No	No	No	Yes	No	Yes	No	No	No	69
IMPHY005088	CC12CCC(C2(C)C)CC1(C)O	Yes	No	Yes	No	No	No	No	No	No	Yes	Yes	No	No	No	44
IMPHY016143	COc1cccc2c1cccc2	No	No	Yes	Yes	No	No	No	No	Yes	No	No	No	No	Yes	653
IMPHY005587	Oc1ccc2c(c1)oc(=O)cc2	Yes	No	Yes	No	No	No	No	No	No	No	No	No	No	No	111
IMPHY001842	NCCc1c[nH]c2c1cccc2	No	No	No	Yes	No	No	No	No	No	No	No	No	No	No	4703
IMPHY013817	n1ccc(cc1)c1ccccn1	Yes	No	Yes	No	No	No	No	No	No	No	No	No	No	Yes	79
IMPHY001344	Cn1cccc1c1cccnc1	No	No	Yes	No	Yes	No	No	Yes	Yes	No	No	No	No	No	102
IMPHY001786	C1=CC[C@H](NC1)c1cccnc1	No	No	Yes	Yes	No	No	No	Yes	Yes	Yes	No	No	No	No	94
IMPHY012035	C1CCC(NC1)c1cccnc1	No	No	Yes	Yes	No	No	No	Yes	Yes	No	Yes	Yes	No	No	69
IMPHY003553	Cc1ccc2c(n1)cccc2C	Yes	No	No	Yes	No	No	No	No	Yes	No	No	No	No	Yes	95
IMPHY017555	CN1C(=S)c2c(C1=S)cccc2	Yes	No	Yes	No	No	No	No	No	Yes	No	No	No	No	Yes	86
IMPHY009928	CC(=O)c1cc2c([nH]1)cccc2	Yes	No	Yes	No	No	No	No	No	No	No	No	No	No	Yes	104
IMPHY004553	COc1cc2ccc(=O)oc2c(c1O)O	Yes	No	Yes	No	No	No	No	Yes	No	Yes	No	No	No	Yes	34
IMPHY015175	Cc1nn(c(c1C)C)Cc1ccccc1	Yes	No	Yes	No	No	No	No	No	Yes	No	No	No	No	Yes	98
IMPHY007377	O=C1[C@H](O)CCN1Cc1ccccc1N	Yes	No	Yes	No	No	No	No	No	No	No	No	Yes	No	No	90
IMPHY001252	CN(CCc1c[nH]c2c1cc(O)cc2)C	No	No	Yes	No	No	No	No	No	No	No	Yes	No	No	No	12
IMPHY012044	O=C1CCCN1CC#CCN1CCCC1	Yes	No	Yes	No	No	Yes	No	Yes	Yes	No	Yes	No	No	No	98
IMPHY000363	OC(=O)CC1(O)C(=O)Nc2c1cccc2	Yes	No	Yes	No	No	No	No	No	No	No	No	No	No	No	32
IMPHY001214	COc1cc2C(C)NCCc2cc1OC	No	No	Yes	No	No	No	No	No	Yes	No	Yes	Yes	No	No	17
IMPHY014008	CN1CCC(CC1)c1ccc(c(c1)O)O	No	No	Yes	No	No	No	No	No	Yes	No	Yes	No	No	No	66
IMPHY010225	COC(=O)c1cn(c2c1cccc2)OC	Yes	No	No	No	No	No	No	No	No	No	No	No	No	No	117
IMPHY000806	CC(=CCn1cnc(c2-c1ncn2)N)C	Yes	No	Yes	No	No	No	No	No	Yes	No	No	No	No	Yes	130
IMPHY005974	CC1(C)CCCC2(C3C1C1C(C21C)C3)C	No	No	Yes	No	No	No	No	No	Yes	No	No	No	No	No	49
IMPHY016597	CC1(C)CCCC23C41CC(CC24)C3(C)C	No	No	Yes	No	No	No	No	No	Yes	No	No	No	No	No	58
IMPHY009840	CC(C1CCC2(C3C1C1C(C21C)C3)C)C	Yes	No	Yes	No	No	No	No	No	Yes	No	No	No	No	No	46
IMPHY008451	CC1(C)[C@H]2CC[C@@]3(C1=CCCC3(C)C)C2	Yes	No	Yes	No	No	No	No	No	No	No	No	No	No	No	55
IMPHY004215	CC1=CC[C@@H]2[C@@H]3[C@H]1[C@]2(C)CCCC3(C)C	Yes	No	Yes	No	No	No	No	No	No	Yes	Yes	No	No	No	58
IMPHY004216	CC1=CC[C@H]2[C@H]3[C@@H]1[C@@]2(C)CCCC3(C)C	Yes	No	Yes	No	No	No	No	No	No	Yes	Yes	No	No	No	58
IMPHY014881	CC(C1CCC2(C3C1C2C(=CC3)C)C)C	Yes	No	Yes	No	No	No	No	No	No	No	Yes	No	No	No	59
IMPHY015123	CC([C@@H]1CC[C@]2([C@@H]3[C@H]1C2C(=CC3)C)C)C	Yes	No	Yes	No	No	No	No	No	No	No	Yes	No	No	No	59
IMPHY012168	CC([C@H]1CC[C@]2([C@@H]3[C@@H]1[C@H]2C(=CC3)C)C)C	Yes	No	Yes	No	No	No	No	No	No	No	Yes	No	No	No	59
IMPHY012908	CC1=CCC2(C3(C1C3)C(C)(C)C=CC2)C	No	No	Yes	No	No	No	No	No	Yes	No	Yes	No	No	No	72
IMPHY016712	C=C1CC2(C)CC[C@@H]1C[C@@H]1[C@H]2CC[C@@H]1C	Yes	No	Yes	No	No	No	No	No	Yes	Yes	No	No	No	No	42
IMPHY009743	C[C@@H]1CC[C@@H]2[C@H]([C@H]3[C@@H]1CCC3=C)C2(C)C	Yes	No	Yes	No	No	No	No	No	No	Yes	No	No	No	No	39
IMPHY015577	CC(=C)[C@H]1CC[C@@H]([C@]23[C@@H]1C2C(C)CC3)C	No	No	Yes	No	No	No	No	No	Yes	Yes	No	No	No	No	64
IMPHY010244	C[C@]12CCC[C@@]3(C2)[C@@H](CC1)C(C=C3)(C)C	No	No	Yes	No	No	No	No	No	Yes	No	No	No	No	No	55
IMPHY007366	CC(=CCCC1(C)C2CC3C1(C)C3C2)C	Yes	No	Yes	No	No	No	No	No	Yes	No	No	No	No	No	73
IMPHY014806	CC([C@@H]1CC[C@H]([C@]23[C@H]1[C@H]2C(=CC3)C)C)C	No	No	Yes	No	No	No	No	No	Yes	No	Yes	No	No	No	73
IMPHY014884	CC([C@H]1CC[C@@H](C23[C@@H]1C2C(=CC3)C)C)C	No	No	Yes	No	No	No	No	No	Yes	No	Yes	No	No	No	73
IMPHY004971	CC(C1CCC2(C1C1C(=CCC21)C)C)C	Yes	No	Yes	No	No	No	No	No	No	No	Yes	No	No	No	59
IMPHY010585	C[C@@H]1CCC=C2[C@@]1(C)[C@H]1[C@H](C1(C)C)CC2	No	No	Yes	No	No	No	No	No	No	Yes	No	No	No	No	43
IMPHY012598	CC1CCCC2=CCC3C(C12C)C3(C)C	No	No	Yes	No	No	No	No	No	No	Yes	No	No	No	No	50
IMPHY004521	CC1CCC23C1CC(C3(C)C)CC=C2C	Yes	No	Yes	No	No	No	No	No	Yes	Yes	No	No	No	No	48
IMPHY014805	CC1=CC[C@@]23C[C@@H]1C(C)(C)[C@@H]2CC[C@H]3C	No	No	Yes	No	No	No	No	No	No	No	No	No	Yes	No	60
IMPHY002925	CC1CCC2C1CC1CCC2(C)C=C1C	No	No	Yes	No	No	No	No	No	Yes	Yes	No	No	No	No	45
IMPHY012305	CC1CCC2=C1CC1CCC2(C1(C)C)C	Yes	No	Yes	No	No	No	No	No	Yes	Yes	Yes	No	No	No	47
IMPHY011641	C[C@H]1CC[C@H]2[C@@H](C3=C(CC[C@@H]13)C)C2(C)C	Yes	No	Yes	No	No	No	No	No	Yes	No	No	No	No	No	46
IMPHY011667	C[C@@H]1CC[C@@H]2[C@H](C3=C(CC[C@H]13)C)C2(C)C	Yes	No	Yes	No	No	No	No	No	Yes	No	No	No	No	No	46
IMPHY009706	CC1CCC2C(C3=C1CCC3C)C2(C)C	No	No	Yes	No	No	No	No	No	Yes	Yes	No	No	No	No	49
IMPHY004120	CC1=C2C[C@@H]3C([C@@]2(CC1)[C@H](C)CC3)(C)C	Yes	No	Yes	No	No	No	No	No	Yes	Yes	Yes	No	No	No	46
IMPHY007307	C[C@@H]1CCC2=C(C)CC[C@@H]3[C@H]([C@H]12)C3(C)C	No	No	Yes	No	No	No	No	No	Yes	Yes	No	No	No	No	49
IMPHY007272	CC(C1CC2(C3C1CC2C(=C)C=C3)C)C	No	No	Yes	No	No	No	No	No	No	No	Yes	No	No	No	59
IMPHY007376	CC([C@@H]1CC[C@H]([C@]23[C@H]1[C@H]2C(=C)CC3)C)C	No	No	Yes	No	No	No	No	No	Yes	No	Yes	No	No	No	56
IMPHY003977	CC([C@@H]1CC[C@@]2([C@H]1[C@H]1C(=C)CC[C@@H]21)C)C	Yes	No	Yes	No	No	No	No	No	No	Yes	No	No	No	No	43
IMPHY014817	CC1CCC2C1C1C(C1(C)C)CCC2=C	No	No	Yes	No	No	No	No	No	Yes	No	No	No	No	No	42
IMPHY016012	C[C@@H]1CC[C@H]2[C@@H]1C1C(C1(C)C)CCC2=C	No	No	Yes	No	No	No	No	No	Yes	No	No	No	No	No	42
IMPHY009737	C=C1CCC2C3C1C2(C)CCCC3(C)C	No	No	Yes	No	No	No	No	No	No	Yes	No	No	No	No	35
IMPHY003075	O=c1cc(oc2c1cccc2)c1cocc1	No	Yes	Yes	Yes	No	No	Yes	Yes	No	Yes	Yes	Yes	No	No	105
IMPHY010037	COc1ccc2c(c1)c1ccnc(c1[nH]2)C	No	No	No	Yes	No	Yes	No	No	No	No	No	No	No	Yes	83
IMPHY001628	Oc1ccc2c(c1)c(=O)n1c(n2)[C@H](CC1)O	No	No	Yes	No	No	No	No	No	No	No	No	Yes	No	Yes	80
IMPHY004663	O=Cc1cc2c(cc1O)[nH]c1c2cccc1	Yes	No	Yes	Yes	No	No	No	No	No	No	No	No	No	Yes	107
IMPHY003045	Cc1cccc2c1c(=O)c1c([nH]2)cccc1	Yes	No	Yes	No	No	No	No	No	Yes	No	Yes	No	No	Yes	108
IMPHY007573	COc1ccc2c(c1)c1cc(C)ccc1[nH]2	No	Yes	No	No	No	No	No	No	No	No	No	No	No	Yes	70
IMPHY011558	C=CCc1cc(OC)c2c(c1OC)OCO2	No	No	Yes	No	Yes	No	No	No	Yes	No	Yes	No	No	No	98
IMPHY001144	C=CCc1cc2OCOc2c(c1OC)OC	No	No	Yes	Yes	Yes	Yes	No	No	No	No	No	No	No	No	98
IMPHY010032	COc1c(O)ccc2c1C(=O)C=C(C2=O)C	Yes	No	Yes	Yes	No	Yes	No	Yes	No	No	No	No	Yes	Yes	2.5
IMPHY015786	C=CC1CCC(=C)C2C1C=C(CC2)C(=O)O	Yes	No	Yes	No	No	No	No	No	No	No	No	No	No	No	105
IMPHY012715	Oc1cc(/C=C/c2ccccc2)cc(c1)O	Yes	No	Yes	Yes	Yes	No	No	No	Yes	No	Yes	No	Yes	No	113
IMPHY013818	COc1ccc(cc1)C(=O)c1ccccc1	No	No	Yes	Yes	No	No	No	No	No	Yes	No	No	No	No	252
IMPHY008423	CC(=C)[C@@H]1CCC2=CC(=O)[C@@H]([C@H]([C@@H]2C1)C)O	Yes	No	Yes	No	No	No	No	No	No	No	Yes	No	No	No	58
IMPHY002998	O=C1CCC(O)C(=C)CCC2C1CC2(C)C	No	No	Yes	No	Yes	No	No	No	No	Yes	Yes	No	No	No	47
IMPHY016922	OCC1=CC2C(=C(C)CCC2C(C)C)CC1	No	No	Yes	No	No	No	No	No	Yes	No	Yes	No	No	No	86
IMPHY015432	OC1CC(=C2C(C1)(C)CCC(C2)C(=C)C)C	No	No	Yes	No	No	No	No	No	No	No	Yes	No	No	No	60
IMPHY002360	O[C@H]1CC(=C)[C@H]2[C@@](C1)(C)CC[C@H](C2)C(=C)C	No	No	Yes	No	No	No	No	No	No	No	Yes	No	No	No	49
IMPHY007268	O=C(c1ccccc1)/C=C/c1ccccc1	Yes	No	Yes	No	No	No	No	Yes	Yes	No	Yes	No	No	No	162
IMPHY004029	O=C1C[C@@]2(CC=C1C)[C@@H](C)CC[C@H]2C(C)C	Yes	No	Yes	No	No	No	No	No	No	No	Yes	No	No	No	85
IMPHY014506	CC1=CCCC2(C1[C@@H](O)C(CC2)C(=C)C)C	No	No	Yes	No	No	No	No	No	No	Yes	Yes	No	No	No	66
IMPHY015548	OC1CCC(=C)C2C(CCC1=C)C(C2)(C)C	No	No	Yes	No	Yes	No	No	No	No	No	Yes	No	No	No	41
IMPHY002629	CC(=C)[C@@H]1CC[C@@]2([C@@H](C1)C(=C)[C@@H](CC2)O)C	No	No	Yes	No	No	No	No	No	No	No	No	No	No	No	54
IMPHY000100	CC1=C[C@@H]2C(C)(C)CCC[C@]2([C@@H](CC1)O)C	Yes	No	Yes	No	No	No	No	No	No	No	No	No	No	No	46
IMPHY014906	CC1=C[C@@H]2[C@@H](CC1)[C@@](C)(O)CC[C@H]2C(C)C	No	No	Yes	No	No	No	No	No	No	Yes	Yes	No	No	No	48
IMPHY012585	CC1=C[C@@H]2[C@H](CC1)[C@](C)(O)CC[C@H]2C(C)C	No	No	Yes	No	No	No	No	No	No	Yes	Yes	No	No	No	48
IMPHY012586	CC1=CC2C(CC1)[C@@](C)(O)CC[C@@H]2C(C)C	No	No	Yes	No	No	No	No	No	No	Yes	Yes	No	No	No	48
IMPHY011066	C[C@H]1CC[C@@H]2[C@H](C1)[C@H](CC[C@@]2(C)O)C(C)C	Yes	No	Yes	No	No	No	No	No	Yes	Yes	Yes	No	No	Yes	172
IMPHY008192	C/C/1=CCc2c(C/C(=C/CC1)/C)occ2C	Yes	No	Yes	No	No	No	No	No	Yes	No	No	No	No	No	90
IMPHY010611	C=CC1(C)Cc2occ(c2CC1C(=C)C)C	Yes	No	Yes	No	No	No	No	No	Yes	Yes	No	No	No	No	82
IMPHY015472	OC[C@H]1C(=C)CC[C@@H]2[C@]1(C)CCCC2(C)C	No	No	Yes	No	Yes	No	No	No	No	Yes	No	No	Yes	No	49
IMPHY006203	O=C/C(=C/[C@@H]1CC[C@H]([C@@H]2C1=C(C)CC2)C)/C	No	No	Yes	No	No	No	No	No	Yes	Yes	Yes	No	No	No	78
IMPHY014732	OCC1(C)C[C@@H]2[C@H]1CC/C(=CCCC2=C)/C	No	No	Yes	No	No	No	No	No	No	No	Yes	No	No	No	49
IMPHY008832	O=C1C=C(C)C2(C(=C1)C=C[C@H](C2)C(C)C)C	No	No	Yes	No	No	No	No	No	No	No	Yes	No	No	No	81
IMPHY000893	O=C1C[C@@H](C)[C@]2(C(=C1)C)CC[C@H](C2)C(=C)C	Yes	No	Yes	No	No	No	No	No	No	Yes	Yes	No	No	No	63
IMPHY009360	O=C1C[C@@H](C)[C@]2(C(=C1)CC[C@H](C2)C(=C)C)C	Yes	No	Yes	No	No	No	No	No	No	Yes	No	No	No	No	45
IMPHY011712	CC(=C)[C@@H]1CC[C@@]2(C(=C(C)C(=O)CC2)C1)C	Yes	No	Yes	No	No	No	No	No	No	Yes	Yes	No	No	No	70
IMPHY012949	C=C1CCC[C@]2([C@H]1[C@@H](O)[C@@H](CC2)C(C)C)C	No	No	Yes	No	No	No	No	No	No	No	Yes	No	No	No	46
IMPHY015444	CC(=C1CC=C2CC[C@H]([C@](CC1)(C2)C)O)C	No	No	Yes	No	No	No	No	No	No	No	Yes	No	No	No	56
IMPHY012778	CC(=CCCC1(C)C2CCC1(C)C(=O)C2)C	Yes	No	Yes	No	No	No	No	No	Yes	No	No	No	No	No	76
IMPHY013575	CC(=CCCC1(C)C2CCC1(C)[C@@H](C2)O)C	Yes	No	Yes	No	No	No	No	No	Yes	Yes	No	No	No	No	55
IMPHY009709	C=C1CCC(=O)[C@]2([C@@H](C1)[C@@H](CC2)C(C)C)C	Yes	No	No	No	No	No	No	No	Yes	Yes	Yes	No	No	No	57
IMPHY014888	O[C@@H]1CC[C@@](C1(C)C)(C)c1ccc(cc1)C	Yes	No	Yes	No	No	No	No	No	Yes	No	No	No	No	No	63
IMPHY004279	C[C@@H]1CC[C@@H](CC2=C1CC[C@H]2C)C(O)(C)C	No	Yes	Yes	No	No	No	No	No	Yes	Yes	Yes	No	No	No	80
IMPHY004281	C[C@H]1CC[C@H](CC2=C1CC[C@@H]2C)C(O)(C)C	No	Yes	Yes	No	No	No	No	No	Yes	Yes	Yes	No	No	No	80
IMPHY009718	CC1CCC2=C(C)CCC(CC12)C(O)(C)C	No	Yes	Yes	No	No	No	No	No	Yes	Yes	Yes	No	No	No	73
IMPHY015107	C[C@@H]1CCC=C2[C@@]1(C)C[C@@H](CC2)C(O)(C)C	No	No	Yes	No	No	No	No	No	No	Yes	Yes	No	No	No	61
IMPHY014909	C[C@H]1CCC=C2[C@]1(C)C[C@@H](CC2)C(O)(C)C	No	No	Yes	No	No	No	No	No	No	Yes	Yes	No	No	No	61
IMPHY011939	CC1=C2C[C@@H](CC[C@@]2(CCC1)C)C(O)(C)C	No	Yes	Yes	No	No	No	No	No	No	No	No	No	No	No	1401
IMPHY011938	CC1=C2C[C@@H](CC[C@]2(CCC1)C)C(O)(C)C	No	Yes	Yes	No	No	No	No	No	No	No	No	No	No	No	1401
IMPHY011947	C[C@H]1CCC=C([C@@]21CC[C@H](C2)C(O)(C)C)C	No	Yes	Yes	No	No	No	No	No	Yes	No	Yes	No	No	No	84
IMPHY011946	C[C@@H]1CCC=C([C@]21CC[C@H](C2)C(O)(C)C)C	No	Yes	Yes	No	No	No	No	No	Yes	No	Yes	No	No	No	84
IMPHY011542	C=C1CCC[C@]2([C@H]1C[C@@H](CC2)C(O)(C)C)C	No	Yes	Yes	No	Yes	No	No	Yes	Yes	No	No	No	No	No	59
IMPHY002043	CC1=CC[C@]2(CC1)[C@@H](C)CCC2C(O)(C)C	No	No	Yes	No	No	No	No	No	Yes	No	Yes	No	No	No	63
IMPHY014885	CC1=CC2C(CC1)(O)C(C)CCC2C(C)C	No	No	Yes	No	No	No	No	No	Yes	No	Yes	No	No	No	61
IMPHY012289	CC1=C[C@@H]2[C@@](CC1)(O)[C@H](C)CC[C@H]2C(C)C	No	No	Yes	No	No	No	No	No	Yes	No	Yes	No	No	No	61
IMPHY013972	CC1=C[C@@H]2[C@](CC1)(O)[C@H](C)CC[C@@H]2C(C)C	No	No	Yes	No	No	No	No	No	Yes	No	Yes	No	No	No	61
IMPHY012907	CC(=CCCC([C@]12CC[C@](C2C1)(C)O)C)C	No	No	Yes	No	No	No	No	No	Yes	No	No	No	No	No	97
IMPHY009848	CC1CCC2C1CC(CCC2(C)O)C(=C)C	No	No	Yes	No	No	No	No	No	Yes	Yes	No	No	No	No	46
IMPHY002103	CC1=C[C@H]2[C@@H](CC1)[C@](C)(O)CCCC2(C)C	No	No	Yes	No	No	No	No	No	No	Yes	Yes	No	No	No	42
IMPHY003631	CC(=C1CC[C@]2(C(C1)[C@@](C)(O)CCC2)C)C	No	No	Yes	No	No	No	No	No	No	Yes	Yes	No	No	No	64
IMPHY003602	CC(=C1CC[C@]2(C(C1)[C@@](C)(O)CCC2)C)C	No	No	Yes	No	No	No	No	No	No	Yes	Yes	No	No	No	64
IMPHY003601	CC(=C1CC[C@@]2([C@@H](C1)[C@](C)(O)CCC2)C)C	No	No	Yes	No	No	No	No	No	No	Yes	Yes	No	No	No	64
IMPHY012596	CC(=C)[C@@H]1CC[C@@]2([C@@H](C1)[C@](C)(O)CCC2)C	No	Yes	Yes	No	No	No	No	No	No	Yes	Yes	No	No	No	60
IMPHY001050	CC1=CC[C@@]2([C@@](CC1)(O)[C@H](CC2)C(C)C)C	No	No	Yes	No	No	No	No	No	No	No	Yes	No	No	No	56
IMPHY002513	CC(C1CCC(=C)C2(C1)CCCC2(C)O)C	No	No	Yes	No	No	No	No	No	No	No	Yes	No	No	No	48
IMPHY011045	CC(=CCCC1(C)O[C@]2(C)CCC1=CC2)C	No	No	Yes	No	No	No	No	No	Yes	No	No	No	No	No	81
IMPHY015541	C=C[C@]1(C)C[C@H]2C=C(C)CC[C@H]2C(O1)(C)C	No	No	Yes	No	No	No	No	No	No	No	No	No	No	No	52
IMPHY005022	COc1c(O)c(OC)cc2c1oc(=O)cc2	Yes	No	Yes	No	No	No	No	Yes	No	Yes	Yes	No	No	Yes	36
IMPHY003333	COc1c(OC)cc2c(c1O)oc(=O)cc2	Yes	No	Yes	No	No	No	No	Yes	No	Yes	Yes	No	No	Yes	36
IMPHY009121	COC(=O)C1=CO[C@H]([C@H]2[C@@H]1C(=O)C[C@@H]2C)O	No	No	Yes	No	No	No	No	No	No	No	Yes	No	No	No	96
IMPHY017239	O=C(c1ccco1)OCCc1ccccc1	Yes	No	Yes	No	No	No	No	No	Yes	No	No	No	No	No	122
IMPHY013881	OC1CCn2c1nc1ccccc1c2=O.Cl	Yes	No	Yes	Yes	No	No	No	No	No	No	Yes	No	Yes	Yes	81
IMPHY012663	O=C(C[C@@H]1CCCN1C)C[C@H]1CCCN1C	No	No	Yes	No	No	No	No	No	Yes	Yes	No	Yes	No	No	90
IMPHY005544	OC(=O)CCCC[C@@H]1SC[C@H]2[C@@H]1NC(=O)N2	No	No	Yes	No	No	No	No	No	No	No	No	No	No	No	0.2
IMPHY011600	C/C=C(/C(=O)OC1C[C@@H]2CC[C@H](C1)N2C)C	No	No	Yes	No	No	Yes	No	No	Yes	No	Yes	No	No	No	0.06
IMPHY005906	OC(C(O)(C)C)Cc1c[nH]c2c1cccc2	No	No	No	No	No	No	No	No	Yes	No	Yes	No	No	No	6437
IMPHY010712	COc1cc2c(cc1OC)cc[n+](c2C)[O-]	Yes	No	Yes	No	No	No	No	No	No	No	Yes	Yes	No	Yes	115
IMPHY012600	CC1C2OC2C23CC1C(C)(C)C2CCC3C	No	No	Yes	No	No	No	No	No	Yes	No	No	No	Yes	No	61
IMPHY011100	CC1CCC2C31CC1OC1(C(C3)C2(C)C)C	No	No	Yes	No	No	No	No	No	Yes	No	No	No	Yes	No	68
IMPHY012915	CC1CCC2C1[C@@H]1[C@@H](C1(C)C)CCC12OC1	Yes	No	Yes	No	No	No	No	No	Yes	No	No	No	No	No	50
IMPHY012814	CCCCCCCC/C=C/CCCCCC	No	Yes	No	No	No	No	No	No	Yes	No	No	No	No	No	93
IMPHY015443	CCCCCCC(CCCCCC)CCC	No	No	Yes	No	No	Yes	No	No	Yes	No	Yes	No	No	No	151
IMPHY000682	OC(=O)CCC(C(=O)O)(CC(C(=O)O)O)O	No	No	Yes	No	No	No	No	No	No	No	No	No	No	No	7371
IMPHY016105	CCCCCCCC(=O)OCC/C=CCC	No	Yes	Yes	No	Yes	No	No	No	Yes	No	No	No	No	No	121
IMPHY004438	CCCC(=O)OC/C=C(/CCC=C(C)C)C	Yes	No	Yes	No	No	No	No	No	Yes	No	No	No	No	No	163
IMPHY008162	CCCC(=O)OCCC(CCC=C(C)C)C	No	No	Yes	No	No	No	No	No	Yes	Yes	No	No	No	No	179
IMPHY017485	CCCC(CCCCCC(C(=O)OC)C)C	Yes	No	Yes	No	No	No	No	No	Yes	No	No	No	No	No	188
IMPHY017384	CCCCCCCCCC/C=C/OC(=O)C	No	Yes	Yes	No	No	No	No	No	Yes	No	No	No	No	No	141
IMPHY010359	CCCCCC/C=CCCCCOC(=O)C	No	No	Yes	No	No	No	No	No	Yes	No	No	No	No	No	167
IMPHY007206	CCCCCCCCCCCCOC(=O)C	No	No	Yes	No	No	No	No	No	Yes	No	No	No	No	No	3885
IMPHY004634	CCCC/C=CCCCCCCCC(=O)O	No	Yes	Yes	No	No	No	No	No	Yes	No	No	No	No	No	20692
IMPHY000060	CCCCCCCCCCCCCC(=O)O	No	No	Yes	No	No	No	No	No	Yes	No	No	No	No	No	17776
IMPHY016720	CCCC(=O)OC(CCCC(=C)C)(C=C)C	Yes	No	Yes	No	No	No	No	No	Yes	No	No	No	No	No	140
IMPHY009981	C/C(=CCOC(=O)C(C)C)/CCC=C(C)C	Yes	No	Yes	No	No	No	No	No	Yes	Yes	No	No	No	No	171
IMPHY008383	C=CC(OC(=O)C(C)C)(CCC=C(C)C)C	Yes	No	Yes	No	No	No	No	No	Yes	Yes	No	No	No	No	155
IMPHY014641	[2H]CO[C@@H]([C@@H]([C@@H](CO)O)O)[C@H](OC[2H])C=O	No	No	Yes	No	No	No	No	No	No	No	No	No	No	No	386
IMPHY010962	CCCCCCCCCCC=CC=CC=O	No	Yes	Yes	No	No	No	No	No	Yes	No	No	No	No	No	105
IMPHY010026	CCCCCCCCCCC=CC=CC=O	No	Yes	Yes	No	No	No	No	No	Yes	No	No	No	No	No	105
IMPHY009867	CCCCCCCCCCCC/C=C/C=O	No	Yes	Yes	No	No	No	No	No	Yes	No	No	No	No	No	107
IMPHY012599	CCCCCCCCCCCCC#CCO	No	No	Yes	Yes	No	No	Yes	Yes	Yes	No	Yes	No	No	No	167
IMPHY011630	OC/C=C(CC/C=C(CCC=C(C)C)/C)/C	Yes	No	Yes	No	No	No	No	No	Yes	No	No	No	No	No	179
IMPHY011633	OC/C=C(CC/C=C(/CCC=C(C)C)C)/C	Yes	No	Yes	No	No	No	No	No	Yes	No	No	No	No	No	179
IMPHY011631	OC/C=C(/CC/C=C(CCC=C(C)C)/C)C	Yes	No	Yes	No	No	No	No	No	Yes	No	No	No	No	No	179
IMPHY011632	OC/C=C(/CC/C=C(/CCC=C(C)C)C)C	Yes	No	Yes	No	No	No	No	No	Yes	No	No	No	No	No	179
IMPHY006315	CCCCCCCCCCCCCC(=O)C	No	No	Yes	No	No	No	No	No	Yes	No	Yes	No	No	No	217
IMPHY015022	C=CC(CC/C=C(/CCC=C(C)C)C)(O)C	Yes	No	Yes	No	No	No	No	No	Yes	No	No	No	No	No	134
IMPHY010248	OC/C=C(/CC/C=C(CC(=O)C=C(C)C)/C)C	Yes	No	Yes	No	No	No	No	No	Yes	No	No	No	No	No	190
IMPHY006414	C/C=C(/C(=O)OC/C=C(/CCC=C(C)C)C)C	Yes	No	Yes	No	No	No	No	No	Yes	No	No	No	No	No	166
IMPHY003518	CCCCCCCCCCCCCC(=O)OC	Yes	No	Yes	No	No	No	No	No	Yes	No	Yes	No	No	No	133
IMPHY009044	CCCCCCCCCCCC/C=C/C(=O)O	No	Yes	Yes	No	No	No	No	No	Yes	No	No	No	No	No	176
IMPHY002667	CCCCCCCCCCCCCCC(=O)O	No	No	Yes	No	No	No	No	No	Yes	No	No	No	No	No	18868
IMPHY009997	CC(CC(=O)OC/C=C(/CCC=C(C)C)C)C	Yes	No	Yes	No	No	No	No	No	Yes	No	No	No	No	No	180
IMPHY008694	C=C[C@](CC/C=C(/CC(=O)C=C(C)C)C)(O)C	No	No	Yes	No	No	No	No	No	Yes	No	No	No	No	No	166
IMPHY009877	CCCCCCCCCCCCC/C=C/C=O	No	Yes	Yes	No	No	No	No	No	Yes	No	No	No	No	No	114
[truncated: 2,708 more rows]
